# Supplementary material for: Variation analysis using random forests reveals domestication patterns and breeding trends in sugar beet
Source: iScience. 2025 Jun 11;28(8):112835. doi: 10.1016/j.isci.2025.112835 (PMC12307672; doi:10.1016/j.isci.2025.112835)
Supplement: Table S1. Manually curated geographic coordinates of 237 sea beet accessions; related to STAR Methods — Content of columns 1–7: Accession: accession identifier; Species: taxon assignment including re-assignments as proposed by Sandell et al. and discussed in this study; Source_coord: source of geographical coordinates and whether they were the same if present in more than one database (indicated by "DIFF" or " = "); Country: country of origin of the accession; Lat_Final and Lon_Final: final latitude and longitude after manual curation; Coordinate_info: curation comment. The following columns contain information from IDBB, IPK, USDA (indicated in the column head) and converted coordinates in decimal degrees. [file mmc2.xlsx]

## Sheet: Sheet1
Accession	Species	Source_coord	Country	Lat_Final	Lon_Final	Coordinate_info	OriginCountryCode_IDBB	Latitude_IDBB	Longitude_IDBB	Lat_IDBB_transform	Lon_IDBB_transform	CollectingSite_IDBB	LATITUDE_IPK	LONGITUDE_IPK	Lat_IPK_transform	Lon_IPK_transform	COLLSITE_IPK	SourceCountry_USDA	Latitude_USDA	Longitude_USDA	State/Province_USDA	CollectionSite_USDA
PI_540687_	Beta vulgaris subsp. maritima	DIFF - IDBB (USDA)	BEL	51.1536	2.7246	manually adapted based on collection site info (moved from sea to land)	BEL	0511100N	0023500E	51.18333333	2.583333333	WEST VLAANDEREN, NIEUWPOORT, HARBOUR AND ESTUARY						Belgium	51.18333333	2.41666667		Sandy soil and rock wall around harbor and estuary, Nieuwport, Flanders Province.
PI_540688_	Beta vulgaris subsp. maritima	IDBB = USDA	BEL	51.1946	2.8321	manually adapted based on collection site info (moved from sea to land)	BEL	0511200N	0024500E	51.2	2.75	WEST VLAANDEREN, MIDDELKERKE BAD, 1KM N						Belgium	51.2	2.75		Clay and sand soil across road from beach, 1km N of Middelkerke Bad, West Flanders Province.
PI_604547_	Beta vulgaris subsp. maritima	USDA	DEU	54.1772	7.8868	manually adapted based on collection site info (moved from sea to land)												Germany	54.15	7.86666667		Helgoland, southwest coast
PI_531253_	Beta vulgaris subsp. maritima	no coordinates	DNK	no	no	no guess, admixture profile like B. v. maritima accessions from GBR	DNK											Denmark
PI_540668_	Beta vulgaris subsp. maritima	IDBB = USDA	DNK	56.0103	11.2781	manually adapted based on collection site info (moved from sea to land)	DNK	0560000N	0111800E	56	11.3	SJAELLAND, GNIBEN, SJAELLANDS ODDE POINT						Denmark	56	11.3		In rocks and gravel, Point, Sjaellands Odde, Gniben, Sajaelland Island.
PI_540672_	Beta vulgaris subsp. maritima	IDBB = USDA	DNK	55.7698	10.5502	manually adapted based on collection site info (moved from sea to land)	DNK	0554600N	0103300E	55.76666667	10.55	SAMSO, VESBORD, LIGHTHOUSE						Denmark	55.76666667	10.55		In gravel, near lighthouse, Vesbord, Samso Island.
PI_540673_	Beta vulgaris subsp. maritima	IDBB = USDA	DNK	55.7647	10.617	manually adapted based on collection site info (moved from forest to beach)	DNK	0554600N	0103700E	55.76666667	10.61666667	SAMSO, LUS HAGE HORN, LIGHTHOUSE						Denmark	55.76666667	10.61666667		In gravel, near lighthouse, Lus Hage Horne, Samso Island.
PI_540674_	Beta vulgaris subsp. maritima	IDBB = USDA	DNK	55.8841	10.6783	manually adapted based on collection site info (moved from sea to land)	DNK	0555300N	0104100E	55.88333333	10.68333333	SAMSO, BESSER REV, IN RESERVE						Denmark	55.88333333	10.68333333		In gravel, in reserve, Besser Rev, Samso Island.
PI_540675_	Beta vulgaris subsp. maritima	IDBB = USDA	DNK	55.834	10.5275	manually adapted based on collection site info (moved from field to beach)	DNK	0555000N	0103200E	55.83333333	10.53333333	SAMSO, VES TER LOKKER						Denmark	55.83333333	10.53333333		In gravel, Ves Ter L0kker, Samso Island.
PI_540676_	Beta vulgaris subsp. maritima	IDBB = USDA	DNK	55.7318	10.8977	manually adapted based on collection site info (moved from sea to land)	DNK	0554500N	0105000E	55.75	10.83333333	SJAELLAND, ROSNAES, SOUTH SIDE						Denmark	55.75	10.83333333		In gravel, S side of Rodnaes, Sjaelland Island.
PI_540677_	Beta vulgaris subsp. maritima	IDBB = USDA	DNK	55.5212	11.1372	manually adapted based on collection site info (moved from inland to coast)	DNK	0553200N	0111500E	55.53333333	11.25	SJAELLAND, REERSO, W OF HARBOR						Denmark	55.53333333	11.25		In gravel, W of harbor, Reerso, Sjaelland Island.
PI_540678_	Beta vulgaris subsp. maritima	IDBB = USDA	DNK	55.4984	10.7311	manually adapted based on collection site info (moved from sea to land)	DNK	0553000N	0104500E	55.5	10.75	FYN, MOLE STRAND						Denmark	55.5	10.75		In gravel, Mole Strand, Fyn Island.
PI_540682_	Beta vulgaris subsp. maritima	IDBB = USDA	DNK	55.1626	10.9455	manually adapted based on collection site info (moved from sea to land)	DNK	0551000N	0105900E	55.16666667	10.98333333	LANGE LAND, NORDSTRAND						Denmark	55.16666667	10.98333333		Clay soil, sand and weeds, Nordstrand, Langeland Island.
PI_540684_	Beta vulgaris subsp. maritima	IDBB = USDA	DNK	54.7652	11.0018	manually adapted based on collection site info (moved from sea to land)	DNK	0544500N	0110000E	54.75	11	LOLLAND, VESTERHAES						Denmark	54.75	11		In gravel, Vesterhnaes, Lolland Island.
PI_540685_	Beta vulgaris subsp. maritima	IDBB = USDA	DNK	55.1902	11.5736	manually adapted based on collection site info (moved from sea to land)	DNK	0551100N	0113100E	55.18333333	11.51666667	SJAELLAND, KLINTEBY KLINT						Denmark	55.18333333	11.51666667		Sandy soil, Klinteby Klint, Sjaelland Island.
PI_546405_	Beta vulgaris subsp. maritima	no coordinates	DNK	55.6808	11.0642	guessed, supported by admixture profile	DNK											Denmark
PI_546412_	Beta vulgaris subsp. maritima	no coordinates	DNK	55.7162	11.0022	guessed based on collection site info	DNK					KALUNDBORG,FJORD						Denmark				Collected at Kalunborg Fjord, Denmark.
PI_562591_	Beta vulgaris subsp. maritima	DIFF - IDBB (USDA)	EGY	31	30.0333	coordinates taken form USDA Plant inventory No. 201 part 2, not possible to refine based on collection site info	EGY	0310000N	0300000E	31	30	MATRUH, ALEXANDRIA VILLAGE 10 AREA						Egypt	31	30.03333333	Matruh	Clay soil, large field, Alexandria Village 10 area.
PI_562599_	Beta vulgaris subsp. maritima	DIFF - IDBB (USDA)	EGY	29.0333	30.15	coordinates taken form USDA Plant inventory No. 201 part 2, not possible to refine based on collection site info	EGY	0290000N	0300000E	29	30	MATRUH, FAYYUM ABO KHLAF FARM						Egypt	29.03333333	30.15	Matruh	Silt soil, along canal bank, Fayyum Abo Khlaf Farm.
PI_562600_	Beta vulgaris subsp. maritima	DIFF - IDBB (USDA)	EGY	29.0333	30.15	coordinates taken form USDA Plant inventory No. 201 part 2, not possible to refine based on collection site info	EGY	0290000N	0300000E	29	30	MATRUH, FAYYUM HARFOSH FARM						Egypt	29.03333333	30.15	Matruh	Silt soil, small field, Fayyum Harfosh Farm.
PI_562602_	Beta vulgaris subsp. maritima	DIFF - IDBB (USDA)	EGY	25.05	32.1167	coordinates taken form USDA Plant inventory No. 201 part 2, not possible to refine based on collection site info	EGY	0250000N	0320000E	25	32	MATRUH, LUXOR EL AWANIA FARM						Egypt	25.05	32.11666667	Matruh	Luxor El Awania Farm.
BETA_156_	Beta vulgaris subsp. maritima	DIFF - IDBB (IPK)	ESP	39.5367	2.7088	manually adapted based on collection site info	ESP	0393200N	0024300E	39.53333333	2.716666667	MAJORCA, CAN PASTILLA	0393210N	0024302E	39.53611111	2.717222222	Can Pastilla, Majorque, Baleares
BETA_248_	Beta vulgaris subsp. maritima	DIFF - IDBB (IPK)	ESP	39.5074	2.7505	manually adapted based on collection site info	ESP	0393500N	0030300E	39.58333333	3.05	MAJORCA, S'ARENAL	0393000N	0024500E	39.5	2.75	S'Arenal (Mallorca)
PI_604520_	Beta vulgaris subsp. maritima	USDA	ESP	38.6968	0.0538	manually adapted based on collection site info												Spain	38.71666667	0.05	Alicante	Benisa, 2 km south
PI_604525_	Beta vulgaris subsp. maritima	USDA, IDBBNR 5935	ESP	39.61666667	3.36666667	checked and kept, not possible to refine based on collection site info		0402500N	0032500E									Spain	39.61666667	3.36666667		3 km east of Cala Bona, Majorca
PI_604527_	Beta vulgaris subsp. maritima	USDA	ESP	38.7278	1.4537	manually adapted based on collection site info												Spain	38.75	1.5	Balearic Islands	Cala d'es pujols, Formentera
PI_604528_	Beta vulgaris subsp. maritima	USDA	ESP	39.5359	3.3385	manually adapted based on collection site info												Spain	39.56666667	0.05	Baleares	Manacor, Porto Cristo, Mallorca
PI_604529_	Beta vulgaris subsp. maritima	USDA	ESP	39.8915	3.0786	manually adapted based on collection site info												Spain	39.88333333	3.01666667	Baleares	Pollensa, la Roca de Llenaire, Mallorca
PI_604536_	Beta vulgaris subsp. maritima	USDA	ESP	38.1871	-0.5383	manually adapted based on collection site info												Spain	38.18333333	-0.55	Murcia	Santa Pola
PI_604540_	Beta vulgaris subsp. maritima	USDA	ESP	37.2843	-7.1719	manually adapted based on collection site info												Spain	37.26666667	-7.16666667	Huelva	Lepe to Cartaya, 0.5 km behind bridge
BETA_1127_	Beta vulgaris subsp. maritima	IPK	FRA	47.6116	-3.1675	manually adapted based on collection site info							0473600N	0031000W	47.6	-3.166666667	Kerhilio Beach
BETA_288_	Beta vulgaris subsp. maritima	no coordinates	FRA	43.0846	2.9651	guessed based on collection site info	FRA					AUDE, PEYRIAC-DE-MER					Peyriac-de-Mer, Aude
BETA_314_	Beta vulgaris subsp. maritima	IDBB	FRA	47.934	-4.3944	manually adapted based on collection site info	FRA	0475600N	0042400W	47.93333333	-4.4	Quimper (Finstere), PENHORS BEACH, 22KM W					Quimper (Finstere)
BETA_315_	Beta vulgaris subsp. maritima	IDBB	FRA	48.6357	-1.5111	manually adapted based on collection site info	FRA	0483800N	0012900W	48.63333333	-1.483333333	Le Mont-St-Michel (Manche), RD. UP TO ABBY					Le Mont-St-Michel (Manche)
BETA_316_	Beta vulgaris subsp. maritima	no coordinates	FRA	50.5198	1.6254	guessed based on collection site info	FRA					Estaples (Pas-De-Calais)					Estaples (Pas-De-Calais)
BETA_366_	Beta vulgaris subsp. maritima	no coordinates	FRA	43.2296	2.411	guessed based on collection site info											Villedubert, Aude
BETA_992_	Beta vulgaris subsp. maritima	no coordinates	FRA	50.9803	1.9061	guessed, supported by admixture profile
BETA_998_	Beta vulgaris subsp. maritima	IPK	FRA	45.8026	-1.1552	manually adapted based on collection site info							0454800N	0011100W	45.8	-1.183333333	Ronce-les Bains, Pnte Aux Herbes, Beach
PI_504269_	Beta vulgaris subsp. maritima	IDBB = USDA	FRA	41.5934	9.2851	manually adapted based on collection site info	FRA	0413100N	0091300E	41.51666667	9.216666667	CORSICA, PORTO VECCCHIO, 200M N OF, AJACCIO						France	41.51666667	9.21666667		Plants growing at sea level on northern slope in partial sun sun, in damp granite rocks, 200m N of Porto Vecchio, Ajaccio, Corsica.
PI_504271_	Beta vulgaris subsp. maritima	DIFF - IDBB (USDA)	FRA	42.5391	9.4982	manually adapted based on collection site info	FRA	0423400N	0092000E	42.56666667	9.333333333	CORSICA, LA CAMONICA, 200M E OF, BASTIA						France	42.56666667	9.48333333		Plants growing in partial sun, in coarse dry gravel, 200m E of la Camonica, Bastia, Corsica.
PI_504272_	Beta vulgaris subsp. maritima	DIFF - IDBB (USDA)	FRA	42.7341	9.4614	manually adapted based on collection site info	FRA	0424700N	0092000E	42.78333333	9.333333333	CORSICA, GRIGIONE, BASTIA						France	42.78333333	9.43333333		Plants growing at mouth of river at the sea in full sun, in coarse dry gravel, Grigione, Bastia, Corsica.
PI_504278_	Beta vulgaris subsp. maritima	IDBB = USDA	FRA	42.5506	8.7734	manually adapted based on collection site info	FRA	0423600N	0083800E	42.6	8.633333333	CORSICA, CALVI, BASTIA						France	42.6	8.63333333		Plants growing about 200m from beach in weedy area in full sun, in very coarse dry sand, in city limits, Calvi, Bastia, Corsica.
PI_504280_	Beta vulgaris subsp. maritima	IDBB = USDA	FRA	41.9159	8.7406	manually adapted based on collection site info	FRA	0415000N	0085400E	41.83333333	8.9	CORSICA, AJACCIO, ON CLIFFS						France	41.83333333	8.9		Plants growing on cliffs by sea on southern slope in full sun, in dry cobbles, Ajaccio, Ajaccio, Corsica.
PI_504282_	Beta vulgaris subsp. maritima	IDBB = USDA	FRA	41.6992	8.84	manually adapted based on collection site info (there is Abbartello in Ormeto rather than in Ajaccio)	FRA	0413800N	0084400E	41.63333333	8.733333333	CORSICA, ABBARTELLO, AJACCIO, SIDE OF ROAD						France	41.63333333	8.73333333		Plants growing on side of road in full sun, in coarse dry gravel, Abbartello, Ajaccio, Corsica.
PI_540563_	Beta vulgaris subsp. maritima	DIFF - IDBB (USDA)	FRA	43.546	4.1246	manually adapted based on collection site info (assumed Camargue instead of Cumarque, but no route D14 found, Le Ponant instead of Le Panant?)	FRA	0432700N	0034800E	43.45	3.8	CAMARQUE, LAPANAUT, RD. FROM D14, 0.5KM OF						France	43.26666667	3.8		Sandy soil along road by beach,.5km from route D14, LePanant, Cumarque County.
PI_540565_	Beta vulgaris subsp. maritima	DIFF - IDBB (USDA)	FRA	43.4307	3.7567	manually adapted based on collection site info	FRA	0431400N	0034400E	43.23333333	3.733333333	HERAULT, FRONTIGNAN, SE MOBIL REFI., 0.5KM FR.SEA						France	43.13333333	3.43333333		Sandy soil, open field E of road toward beach,k .5km from sea. South East of Mobil refinery, Frontignan, Herault County.
PI_540567_	Beta vulgaris subsp. maritima	DIFF - IDBB (USDA)	FRA	43.1707	3.1795	manually adapted based on collection site info	FRA	0431000N	0031100E	43.16666667	3.183333333	AUDE, NARBONNE-PLAGE, N OF HARBOUR, D168						France	43.1	3.1		Sandy soil, D168 N of harbor, Narbonne-Plage, Aude County.
PI_540568_	Beta vulgaris subsp. maritima	DIFF - IDBB (USDA)	FRA	42.9234	3.0179	manually adapted based on collection site info	FRA	0425400N	0032500E	42.9	3.416666667	AUDE, LEUCATE, ON D627 N OF CITY BY INLET BAY						France	42.53333333	3.25		On both sides of road D627, gravel, N of Leucate by inlet bay, Aude County.
PI_540569_	Beta vulgaris subsp. maritima	DIFF - IDBB (USDA)	FRA	43.4095	-1.6372	manually adapted based on collection site info	FRA	0432500N	0013800W	43.41666667	-1.633333333	PYRENNEES ATLANTIQUES, XIBAU BERRIA EROMARDIE, 2.5KM N JEAN-LUZ						France	43.25	-1.36666667		On N end of beach, sparsely scattered in limestone boulders, 2.5km N of St. Jean-De-Luz, Xibau Berria, Eromardie, Pyrennees Atlantiques County.
PI_540572_	Beta vulgaris subsp. maritima	DIFF - IDBB (USDA)	FRA	44.2073	-1.2836	manually adapted based on collection site info	FRA	0441400N	0011700W	44.23333333	-1.283333333	LANDES, MIMIZAN BEACH 1KM UP MOUTH OF RIVER						France	44.13333333	-1.16666667		Sandy soil, 1km from Mimizan Beach, up mouth of river, Landes County.
PI_540574_	Beta vulgaris subsp. maritima	DIFF - IDBB (USDA)	FRA	44.7259	-1.085	manually adapted based on collection site info - Mediterranean according to admixture profile!	FRA	0444400N	0010500W	44.73333333	-1.083333333	GIRONDE, ANDERNONS LES-BAINS, BEACH SOUTH						France	44.43333333	-1.05		Sandy soil, next to south beach, along fence, Les-Batns, Andernos, Gironde County.
PI_540575_	Beta vulgaris subsp. maritima	DIFF - IDBB (USDA)	FRA	44.7432	-1.1114	manually adapted based on collection site info	FRA	0444500N	0010600W	44.75	-1.1	GIRONDE, ANDERNONS LES-BAINS, N BY OYSTER PORT						France	44.45	-1.05		Sandy soil, along boat docks, limestone from oyster beds, N of oyster port, Andernons Les-Bains, Gironde County.
PI_540576_	Beta vulgaris subsp. maritima	DIFF - IDBB (USDA)	FRA	44.7356	-1.1915	manually adapted based on collection site info	FRA	0444400N	0011100W	44.73333333	-1.183333333	GIRONDE, LES JACQUETS, N AT LEFOUR						France	44.43333333	-1.1		Sandy soil, around old oyster harbor, N at LeFour, Les Jacquets, Gironde County.
PI_540580_	Beta vulgaris subsp. maritima	DIFF - IDBB (USDA)	FRA	45.4238	-1.1563	manually adapted based on collection site info (assumed W of St Vivien de Medoc since 5km E is no beach)	FRA	0452900N	0010000W	45.48333333	-1	GIRONDE, ST-VIVIEN-DE-MEDOC, 5KM E ON BEACH						France	45.28333333	-1		In cobbles and rock sea wall, 5km E on beach, St-Vivien-de-Medoc, Gironde County.
PI_540581_	Beta vulgaris subsp. maritima	DIFF - IDBB (USDA)	FRA	45.6545	-1.1253	manually adapted based on collection site info	FRA	0453900N	0010700W	45.65	-1.116666667	CHARENTE MARITIME, ROYAN, N TO LA GRANDE COTE						France	45.38333333	-1.06666667		Clay and sandy soil, above rocks, below path, N to LaGrande Cote, Royan, Charente Maritime County.
PI_540584_	Beta vulgaris subsp. maritima	DIFF - IDBB (USDA)	FRA	45.9701	-1.2352	manually adapted based on collection site info (canal 7 km SE of port)	FRA	0460000N	0011900W	46	-1.316666667	CHARENTE MARITIME, LABREE-LES BAINS, SE 3KM TO PORT						France	46	-1.18333333		Growing in rocks, cobbles along north-facing mouth of canal, 3km SE of port, Labree-Les Bains, Charente Maritime County.
PI_540585_	Beta vulgaris subsp. maritima	DIFF - IDBB (USDA)	FRA	45.9165	-1.3339	manually adapted based on collection site info	FRA	0455500N	0012000W	45.91666667	-1.333333333	CHARENTE MARITIME, LA COTINIERE, STREET CAPTIAN LECLERC						France	45.55	-1.2		Sandy soil, vacant lot of Mr. Baracci, Leclerc Street, La-Cotiniere, Charente Maritime County.
PI_540586_	Beta vulgaris subsp. maritima	DIFF - IDBB (USDA)	FRA	45.86	-1.212	manually adapted based on collection site info	FRA	0455100N	0011200W	45.85	-1.2	CHARENTE MARITIME, ST-TROJAN-LES BAINS, N OF PORT						France	45.5	-1.11666667		Sandy soil around oyster bed, in oyster shells, N of port, St. Trojan-Les Bains, Charente Maritime County.
PI_540599_	Beta vulgaris subsp. maritima	DIFF - IDBB (USDA)	FRA	46.6298	-1.8794	manually adapted based on collection site info	FRA	0463800N	0015200W	46.63333333	-1.866666667	VENDEE, BRETTIGNOLLES-SUR-MER, BEACH						France	46.36666667	-1.51666667		Clay and sandy soil above cliff, beach, Brettgnolles-Sur-Mer, Vendee County.
PI_540603_	Beta vulgaris subsp. maritima	DIFF - IDBB (USDA)	FRA	47.1113	-2.137	manually adapted based on collection site info	FRA	0470700N	0020800W	47.11666667	-2.133333333	LOIRE-ATLANTIQUES, PORNIC AT SAINTE MARIE, AT BEACH SABLONS						France	47.06666667	-2.06666667		On top of rock cliffs, Sablons beach, Pornic at Ste-Mairie, Loire-Atlantique County.
PI_540605_	Beta vulgaris subsp. maritima	DIFF - IDBB (USDA)	FRA	47.1929	-2.1613	manually adapted based on collection site info	FRA	0471200N	0020900W	47.2	-2.15	LOIRE-ATLANTIQUES, ST-BREVIN-LES-OINS (ROUSELLENIER BEACH)						France	47.11666667	-2.08333333		Sandy silt soil along top of rock sea wall, 3km S of Roussellonier beach, St-Brevin-Les-oins, Loire-Atlantique County.
PI_540606_	Beta vulgaris subsp. maritima	DIFF - IDBB (USDA)	FRA	47.2687	-2.1626	manually adapted based on collection site info	FRA	0471400N	0020900W	47.23333333	-2.15	LOIRE-ATLANTIQUES, ST-BREVIN-LES-PINS MINDEN (BY BRIDGE)						France	47.13333333	-2.08333333		Clay soil E of hospital along river, by bridge, St-Brevin-Les-Pins Minden, Loire-Atlantique County.
PI_540607_	Beta vulgaris subsp. maritima	DIFF - IDBB (USDA)	FRA	47.2508	-2.2558	manually adapted based on collection site info (assumed 1.5 km SW)	FRA	0472300N	0023200W	47.38333333	-2.533333333	LOIRE-ATLANTIQUES, PIRIAC-ST-NAZARE, N BEACH 15KM (NW)						France	47.21666667	-2.31666667		Clay soil with cobbles along banks above rocks, 15km NW of beach, Piriac-st-Nazaire, Loire-Atlantique County.
PI_540608_	Beta vulgaris subsp. maritima	DIFF - IDBB (USDA)	FRA	47.6003	-2.8603	manually adapted based on collection site info	FRA	0473600N	0025200W	47.6	-2.866666667	MORBIHAN, VANNES, SW 10KM TO PORT BLANC						France	47.35	-2.51666667		Acid soil with cobbles, scattered along rocky beach, Port Blanc, 10km SW of Yannes, Morbihan County.
PI_540609_	Beta vulgaris subsp. maritima	DIFF - IDBB (USDA)	FRA	47.6453	-3.2146	manually adapted based on collection site info	FRA	0474000N	0031000W	47.66666667	-3.166666667	MORBIHAN, LORIENT AT ETEL BEACH, 10KM SE						France	47.4	-3.1		Gravel soil, Etel Beach, 10km S E of Lorient, Morbihan County.
PI_540610_	Beta vulgaris subsp. maritima	DIFF - IDBB (USDA)	FRA	47.789	-3.7973	manually adapted based on collection site info	FRA	0474700N	0034800W	47.78333333	-3.8	FINISTERE, PONT-AVEN AT RAQUENEZ BEACH, 10KM SW						France	47.46666667	-3.46666667		Rocky, clay and sandy soil above bare rock, Raquenez Beach, 10km SW of Pont-Aven, Finistere County.
PI_540613_	Beta vulgaris subsp. maritima	DIFF - IDBB (USDA)	FRA	47.935	-4.3964	manually adapted based on collection site info	FRA	0475600N	0042400W	47.93333333	-4.4	FINISTERE, QUIMPER, PENHORS BEACH, 22KM W						France	47.55	-4.23333333		Clay and sandy soil, Penhors Beach, 22km W of Quimper, Finistere County.
PI_540615_	Beta vulgaris subsp. maritima	DIFF - IDBB (USDA)	FRA	48.2081	-4.373	manually adapted based on collection site info	FRA	0481300N	0042100W	48.21666667	-4.35	FINISTERE, CROZON 15KM SE, TEIGRUC 3KM S						France	48.11666667	-4.2		Scattered in rocks above high tide S end of beach, 15km SE of Crozon, 3km S of Teigruc, Finistere County
PI_540618_	Beta vulgaris subsp. maritima	DIFF - IDBB (USDA)	FRA	48.5211	-4.7599	manually adapted based on collection site info	FRA	0483100N	0044500W	48.51666667	-4.75	FINISTERE, ST. RENAN AT ARGENTON, 16KM NW						France	48.3	-4.45		In rocks at and above tide, Argenton, 16km NW of St. Renan, Finistere County.
PI_540620_	Beta vulgaris subsp. maritima	DIFF - IDBB (USDA)	FRA	48.6783	-4.0641	manually adapted based on collection site info	FRA	0484100N	0040600W	48.68333333	-4.1	FINISTERE, SIBIRIL, 1.5KM N						France	48.4	-4.05		Silt soil with cobbles, 1,5km N of Sibiril, Finistere County.
PI_540621_	Beta vulgaris subsp. maritima	DIFF - IDBB (USDA)	FRA	48.7057	-3.7952	manually adapted based on collection site info	FRA	0484300N	0034900W	48.71666667	-3.816666667	FINISTERE, PLOUGASNOU PRIMEL TREGASTEL, 1KM N BEACH						France	48.41666667	-3.48333333		In rocks, 1 km N of Plougasnou, Primel-Tregastel, Finistere County.
PI_540625_	Beta vulgaris subsp. maritima	DIFF - IDBB (USDA)	FRA	48.5797	-2.5698	manually adapted based on collection site info	FRA	0483200N	0023200W	48.53333333	-2.533333333	COTES DU NORD, VAL-ANDRE, PONT DE HOUET, 0.5KM N						France	48.31666667	-2.31666667		Soil with cobbles, in cove around point from harbor, Port-De-Houet, 5km N of Val-Andre, Cotes-Du-Nord County.
PI_540637_	Beta vulgaris subsp. maritima	DIFF - IDBB (USDA)	FRA	48.6082	-2.0301	manually adapted based on collection site info	FRA	0483700N	0020200W	48.61666667	-2.033333333	ILLE-ET-VILAINE, LA GOUONNAIS S OF BRIDGE, 1KM S						France	48.36666667	-2.01666667		Along rocks and gravel, 1 S of bridge, LaGouonnais, Ille-Et-Vilaine County.
PI_540638_	Beta vulgaris subsp. maritima	DIFF - IDBB (USDA)	FRA	48.6913	-1.9504	manually adapted based on collection site info	FRA	0484200N	0015700W	48.7	-1.95	ILLE-ET-VILAINE, ILE BESNARD, AT NECK CONN. ISLE TO BAY						France	48.41666667	-1.56666667		Silt soil, many plants in sand under cyprus trees, at neck connecting isle to bay, Ile Besnard, Ille-Et-Vilaine County
PI_540643_	Beta vulgaris subsp. maritima	DIFF - IDBB (USDA)	FRA	48.756	-1.5748	manually adapted based on collection site info	FRA	0484500N	0013500W	48.75	-1.583333333	MANCHE, JULLOUVILLE AT CAROLLES PLAGE, 1.5KM S						France	48.45	-1.35		In rocks on S of beach, Carolles Plage, 1.5km S of Jullouville, Manche County.
PI_540645_	Beta vulgaris subsp. maritima	DIFF - IDBB (USDA)	FRA	48.9911	-1.5584	manually adapted based on collection site info	FRA	0490000N	0013300W	49	-1.55	MANCHE, REGNEVILLE, 0.2KM S						France	49	-1.31666667		In clay soil by old boat storage, .2km S of Regneville, Manche County.
PI_540647_	Beta vulgaris subsp. maritima	DIFF - IDBB (USDA)	FRA	49.3308	-1.7043	manually adapted based on collection site info	FRA	0492000N	0014200W	49.33333333	-1.7	MANCHE, PORTBAIL TO HARBOR 0.5KM W						France	49.2	-1.41666667		In gravel around boat harbor and oyster bed. 5km W of Portbail, Manche County.
PI_540648_	Beta vulgaris subsp. maritima	DIFF - IDBB (USDA)	FRA	49.5503	-1.8648	manually adapted based on collection site info	FRA	0493200N	0015200W	49.53333333	-1.866666667	MANCHE, FLAMANVILLE PORT DE DIELETTE, 1KM N						France	49.31666667	-1.51666667		In rocks and cobbles, Port De Dielette, 1 km N of Flamanville, Manche County.
PI_540652_	Beta vulgaris subsp. maritima	DIFF - IDBB (USDA)	FRA	49.3189	-1.1242	manually adapted based on collection site info	FRA	0491900N	0010600W	49.31666667	-1.1	CALVADOS, ISIGNY ALONG CANAL, 1KM E SOUTH SIDE						France	49.18333333	-1.05		In gravel, S side anlong canal, 1 km E of Isigny, Calvados County.
PI_540653_	Beta vulgaris subsp. maritima	DIFF - IDBB (USDA)	FRA	49.3872	-0.9176	manually adapted based on collection site info	FRA	0492200N	0005400W	49.36666667	-0.9	CALVADOS, OMAHA BEACH, WEST END						France	49.21666667	-0.53333333		In sand and gravel on W end of Omaha Beach, Calvados County.
PI_540656_	Beta vulgaris subsp. maritima	DIFF - IDBB (USDA)	FRA	49.2858	-0.1835	manually adapted based on collection site info	FRA	0491700N	0000800W	49.28333333	-0.133333333	CALVADOS, CABOURG LE HOME-VARAVILLE, 0.5KM W BEACH						France	49.16666667	-0.06666667		Clay soil in edge of protected lot, beach, le Home-Varaville, 5km W of Cabourg, Calvados County.
PI_540658_	Beta vulgaris subsp. maritima	DIFF - IDBB (USDA)	FRA	49.7655	0.3656	manually adapted based on collection site info	FRA	0494300N	0001400E	49.71666667	0.233333333	SEINE-MARITIME, FECAMP, AT UPPER END OF HARBOR						France	49.41666667	0.13333333		In cobbles, only at upper end of harbor, Fecamp, Seine-Maritime County.
PI_540659_	Beta vulgaris subsp. maritima	DIFF - IDBB (USDA)	FRA	49.8558	0.6074	manually adapted based on collection site info	FRA	0490000N	0002500E	49	0.416666667	SEINE-MARITIME, VEULETTES, ESTUARY OF DURDENT RIVER						France	49	0.25		Sandy soil, Estuary of Durdent River, Veulettes, Seine-Maritime County
PI_540660_	Beta vulgaris subsp. maritima	DIFF - IDBB (USDA)	FRA	49.9101	0.9419	manually adapted based on collection site info	FRA	0494500N	0005400E	49.75	0.9	SEINE-MARITIME, DIEPPE, ST. MARQUERITTE, 20KM W BEACH						France	49.45	0.53333333		In gravel, vacant lot back of sea walls, in small scrappings from treatment plant, St. Marqueritte, 20km W of Dieppe, Seine-Maritime County.
PI_540661_	Beta vulgaris subsp. maritima	DIFF - IDBB (USDA)	FRA	50.0337	1.3131	manually adapted based on collection site info	FRA	0500100N	0012000E	50.01666667	1.333333333	SEINE-MARITIME, LE TREPORT AT CRIEL BEACH, 6KM W						France	50	1.2		In gravel on Criel Beach, 6km W of LeTreport, Seine-Maritime County.
PI_540662_	Beta vulgaris subsp. maritima	DIFF - IDBB (USDA)	FRA	50.215	1.5668	manually adapted based on collection site info	FRA	0501300N	0013400E	50.21666667	1.566666667	SOMME, ST. VALERY, LE HOURDEL, 6KM W						France	50.11666667	1.33333333		Silt soil, S of lighthouse, Le Hourdel, 6km W of St. Valery, Somme County.
PI_540664_	Beta vulgaris subsp. maritima	DIFF - IDBB (USDA)	FRA	50.8088	1.5976	manually adapted based on collection site info	FRA	0504700N	0013700E	50.78333333	1.616666667	PAS-DE-CALAIS, AMBLETEUSE, BY OYSTER BEDS						France	50.46666667	1.36666667		Clay soil around oyster beads in sand, Ambleteuse, Pas-De-Calais County.
PI_540666_	Beta vulgaris subsp. maritima	DIFF - IDBB (USDA)	FRA	50.5374	1.6048	manually adapted based on collection site info	FRA	0503200N	0013700E	50.53333333	1.616666667	PAS-DE-CALAIS, ETAPLES						France	50.31666667	1.36666667		Sandy, silt soil along estuary S of tracks, Etaples, Pas-De-Calais County.
PI_540667_	Beta vulgaris subsp. maritima	DIFF - IDBB (USDA)	FRA	50.371	1.626	manually adapted based on collection site info	FRA	0502200N	0013800E	50.36666667	1.633333333	PAS-DE-CALAIS, BERECK, LA MADELONDE L'AUTHIE, 6KM E						France	50.21666667	1.36666667		Silt soil, few scattered above high tide along dirt dike, in grass, La Madelande l'Authie, 6km E of Bereck, Pas-de-Calais County.
PI_540691_	Beta vulgaris subsp. maritima	DIFF - IDBB (USDA)	FRA	48.8564	-3.1443	manually adapted based on collection site info	FRA	0485100N	0030900W	48.85	-3.15	COTES-DU-NORD, PLEUBIAN, KERMAGEN						France	48.58333333	-3.26666667		In sand and rocks along beach, Kermagen, Pleabian, Cotes-Du-Nord County.
PI_540693_	Beta vulgaris subsp. maritima	DIFF - IDBB (USDA)	FRA	48.6634	-4.2153	manually adapted based on collection site info	FRA	0484000N	0041200W	48.66666667	-4.2	FINISTERE, PLOUESCAT, PORSEMEUR						France	48.58333333	-4.35		Along beach of rocks and sand, Porsemeur, Plouescat, Finistere County.
PI_540700_	Beta vulgaris subsp. maritima	DIFF - IDBB (USDA)	FRA	47.5157	-2.5025	manually adapted based on collection site info	FRA	0473100N	0023000W	47.51666667	-2.5	MORBIHAN, BILLIERS, POINT OF PENLAN						France	47.5	-2.61666667		At base of sand dunes, Point of Penlan, Billiers, Morbihan County.
PI_540702_	Beta vulgaris subsp. maritima	DIFF - IDBB (USDA)	FRA	46.682	-1.9311	manually adapted based on collection site info	FRA	0464200N	0015900W	46.7	-1.983333333	VENDEE, ST.GILLES CROIX DE VIE, CROIX DE VIE						France	46.58333333	-1.93333333		At high tide, Croix de Vie, Croix De Vie, Vendee County.
PI_546413_	Beta vulgaris subsp. maritima	IDBB	FRA	47.2753	-2.1256	manually adapted based on collection site info	FRA	0471000N	0020000W	47.16666667	-2	LOIRE RIVER ESTUARY, LOIRE RIVER ESTUARY						France				Loire River Valley
PI_604511_	Beta vulgaris subsp. maritima	no coordinates	FRA	49.7425	0.3242	guessed, supported by admixture profile												France			Nord
PI_604530_	Beta vulgaris subsp. maritima	USDA	FRA	45.7508	-1.0769	manually adapted based on collection site info												France	45.73333333	-1.1	Charente-Maritime	Les Grande Roches, 5 km, Rd Etaules
PI_604542_	Beta vulgaris subsp. maritima	no coordinates	FRA	47.6117	-3.1679	guessed based on collection site info												France			Morbihan	Kerhilio Beach
PI_604544_	Beta vulgaris subsp. maritima	USDA	FRA	47.4869	-3.1322	manually adapted based on collection site info												France	47.5	-3.13333333	Morbihan	Manemeur, northwards, Peninsula Quiberon
BETA_319_	Beta vulgaris subsp. maritima	IPK	GBR	50.3619	-4.31083	checked and kept	GBR					CORNWALL, England: Cornwall, Portwrinkle	0502143N	0041839W	50.36194444	-4.310833333	England: Cornwall, Portwrinkle
BETA_321_	Beta vulgaris subsp. maritima	IPK	GBR	50.3619	-4.31083	checked and kept	GBR					England; Cornwall, Portwrinkle	0502143N	0041839W	50.36194444	-4.310833333	England; Cornwall, Portwrinkle
BETA_957_	Beta vulgaris subsp. maritima	IPK	GBR	51.3378	1.4321	manually adapted based on collection site info, negative coordinates changed to positive and moved from city centre to coast							0512024N	0012433W	51.34	-1.409166667	Ramsgate
PI_518299_	Beta vulgaris subsp. maritima	IDBB = USDA	GBR	51.2187	1.4044	manually adapted based on collection site info (moved to beach)	GBR	0511300N	0012400E	51.21666667	1.4	KENT, DEAL						United Kingdom	51.21666667	1.4	England	Coarse gravel soil (shingle), Deal, Kent County.
PI_518300_	Beta vulgaris subsp. maritima	IDBB = USDA	GBR	51.1105	1.2931	manually adapted based on collection site info	GBR	0510800N	0011900E	51.13333333	1.316666667	KENT, DOVER, 2KM S OF						United Kingdom	51.13333333	1.31666667	England	Shingle and on cliff side, 2km S of Dover, Kent County.
PI_518302_	Beta vulgaris subsp. maritima	IDBB = USDA	GBR	50.9671	0.9642	manually adapted based on collection site info (moved from sea to beach)	GBR	0505800N	0005800E	50.96666667	0.966666667	KENT, GREATSTONE, BAY						United Kingdom	50.96666667	0.96666667	England	Silt soil, in grass and vacant lot just over man-made sea wall, bay, Greatstone, Kent County.
PI_518303_	Beta vulgaris subsp. maritima	DIFF - IDBB (USDA)	GBR	50.9333	0.9	checked and kept	GBR	0505600N	0004600E	50.93333333	0.766666667	EAST SUSSEX, COMBER, 1.5KM E OF						United Kingdom	50.93333333	0.9	England	Coarse gravel (shingle), 1.5km E of Camber, East Sussex County.
PI_518304_	Beta vulgaris subsp. maritima	IDBB = USDA	GBR	50.9333	0.766667	checked and kept	GBR	0505600N	0004600E	50.93333333	0.766666667	EAST SUSSEX, RYE HARBOUR, HARBOUR						United Kingdom	50.93333333	0.76666667	England	Rye Harbour, East Sussex County.
PI_518306_	Beta vulgaris subsp. maritima	IDBB = USDA	GBR	50.8489	0.5261	manually adapted based on collection site info	GBR	0505000N	0003200E	50.83333333	0.533333333	EAST SUSSEX, BULVERHYTHE, BAY						United Kingdom	50.83333333	0.53333333	England	Bay, coarse gravel along fence by railroad tracks, Bulverhythe, East Sussex County.
PI_518308_	Beta vulgaris subsp. maritima	IDBB = USDA	GBR	50.7579	0.1548	manually adapted based on collection site info	GBR	0503700N	0000500E	50.61666667	0.083333333	EAST SUSSEX, SEVEN SISTERS, BAY						United Kingdom	50.61666667	0.08333333	England	Coarse gravel (shingle), bay, Seven Sisters, East Sussex.
PI_518309_	Beta vulgaris subsp. maritima	IDBB = USDA	GBR	50.7801	0.0771	manually adapted based on collection site info	GBR	0503900N	0000300E	50.65	0.05	EAST SUSSEX, BISHOPSTONE, BAY						United Kingdom	50.65	0.05	England	Bay, Bishopstone, East Sussex County.
PI_518310_	Beta vulgaris subsp. maritima	IDBB = USDA	GBR	50.8002	-0.041	manually adapted based on collection site info	GBR	0504800N	0000200W	50.8	-0.033333333	EAST SUSSEX, SALTDEAM, BAY						United Kingdom	50.8	-0.03333333	England	Bay, Saltdean, East Sussex County.
PI_518312_	Beta vulgaris subsp. maritima	IDBB = USDA	GBR	50.797	-0.5763	manually adapted based on collection site info	GBR	0504700N	0003400W	50.78333333	-0.566666667	WEST SUSSEX, ATHEVINGTON, BEACH						United Kingdom	50.78333333	-0.56666667	England	Coarse gravel, beach, Atherington, West Sussex County.
PI_518313_	Beta vulgaris subsp. maritima	IDBB = USDA	GBR	50.7491	-0.762	manually adapted based on collection site info	GBR	0504500N	0004600W	50.75	-0.766666667	WEST SUSSEX, CHURCH NORTON, BEACH						United Kingdom	50.75	-0.76666667	England	Coarse gravel, beach, Church Norton, West Sussex County.
PI_518316_	Beta vulgaris subsp. maritima	IDBB = USDA	GBR	50.7854	-1.0177	manually adapted based on collection site info (moved from sea to beach)	GBR	0504700N	0010100W	50.78333333	-1.016666667	HAMPSHIRE, WEST TOWN, BEACH						United Kingdom	50.78333333	-1.01666667	England	Beach, West Town, Hampshire County.
PI_518319_	Beta vulgaris subsp. maritima	IDBB = USDA	GBR	50.7185	-1.5816	manually adapted based on collection site info	GBR	0504300N	0013500W	50.71666667	-1.583333333	HAMPSHIRE, KEYHAVEN						United Kingdom	50.71666667	-1.58333333	England	Coarse gravel (shingle) over natural sea wall, 1.5km SE of Keyhaven, Hampshire County.
PI_518320_	Beta vulgaris subsp. maritima	IDBB = USDA	GBR	50.7135	-1.7472	manually adapted based on collection site info	GBR	0504300N	0014500W	50.71666667	-1.75	DORSET, HERGISTBURY HEAD						United Kingdom	50.71666667	-1.75	England	Hengistbury Head, Dorset County.
PI_518322_	Beta vulgaris subsp. maritima	IDBB = USDA	GBR	50.6126	-2.1335	manually adapted based on collection site info	GBR	0503600N	0020700W	50.6	-2.116666667	DORSET, KIMMERIDGE BAY						United Kingdom	50.6	-2.11666667	England	Kimmeridge Bay, Dorset County.
PI_518324_	Beta vulgaris subsp. maritima	IDBB = USDA	GBR	50.6344	-2.4279	manually adapted based on collection site info	GBR	0503800N	0022600W	50.63333333	-2.433333333	DORSET, OVERCOMBE						United Kingdom	50.63333333	-2.43333333	England	Overcombe, Dorset County.
PI_518326_	Beta vulgaris subsp. maritima	IDBB = USDA	GBR	50.557	-2.4481	manually adapted based on collection site info	GBR	0503500N	0022700W	50.58333333	-2.45	DORSET, CHESIL BEACH, SE END OF BEACH						United Kingdom	50.58333333	-2.45	England	Coarse gravel (shingle), SE end of beach, Chesil, Dorset County.
PI_518330_	Beta vulgaris subsp. maritima	IDBB = USDA	GBR	50.6752	-3.2497	manually adapted based on collection site info	GBR	0504000N	0031500W	50.66666667	-3.25	DEVON, SIBMOUTH, BEACH						United Kingdom	50.66666667	-3.25	England	Coarse gravel (shingle), beach, Sidmonth, Devon County.
PI_518331_	Beta vulgaris subsp. maritima	IDBB = USDA	GBR	50.6273	-3.3279	manually adapted based on collection site info	GBR	0503800N	0031900W	50.63333333	-3.316666667	DEVON, BUBLEIGH SALTERTON, BEACH						United Kingdom	50.63333333	-3.31666667	England	Beach, Bubleigh Salterton, Devon County.
PI_518332_	Beta vulgaris subsp. maritima	IDBB = USDA	GBR	50.5757	-3.4683	manually adapted based on collection site info (moved from sea to coast)	GBR	0503500N	0032700W	50.58333333	-3.45	DEVON, DAWLISH, CLIFFS						United Kingdom	50.58333333	-3.45	England	Silt soil, along path leading to sea above sheer cliffs, Dawlish, Devon County.
PI_518333_	Beta vulgaris subsp. maritima	IDBB = USDA	GBR	50.4293	-3.5533	manually adapted based on collection site info (moved from sea to cliffs)	GBR	0502600N	0033300W	50.43333333	-3.55	DEVON, ROUNDHAM HEAD, CLIFFS						United Kingdom	50.43333333	-3.55	England	Silt soil and cobbles on cliffs above sea, Roundhorn Head, Devon County.
PI_518335_	Beta vulgaris subsp. maritima	IDBB = USDA	GBR	50.2661	-3.6521	manually adapted based on collection site info (moved from sea to beach)	GBR	0501600N	0033800W	50.26666667	-3.633333333	DEVON, SLOPTON SANDS, S END OF BEACH						United Kingdom	50.26666667	-3.63333333	England	Coarse gravel (shingle) soil at south end of beach, Slapton Sands, Devon County.
PI_518336_	Beta vulgaris subsp. maritima	IDBB = USDA	GBR	50.281	-3.8795	manually adapted based on collection site info	GBR	0501600N	0035200W	50.26666667	-3.866666667	DEVON, BANTHAM, BEACH						United Kingdom	50.26666667	-3.86666667	England	On beach in protected cove in shale cliffs, Bantham, Devon County.
PI_518338_	Beta vulgaris subsp. maritima	IDBB = USDA	GBR	50.3644	-4.389	manually adapted based on collection site info	GBR	0502200N	0042300W	50.36666667	-4.383333333	CORNWALL, SEATON, BEACH						United Kingdom	50.36666667	-4.38333333	England	Lower part of cliffs at end of beach, Seaton, Cornwall County.
PI_518343_	Beta vulgaris subsp. maritima	IDBB = USDA	GBR	50.0537	-5.2786	manually adapted based on collection site info	GBR	0500400N	0051700W	50.06666667	-5.283333333	CORNWALL, GUNWALLOE						United Kingdom	50.06666667	-5.28333333	England	In cobbles at mouth of cove, 1 km W of Gunwalloe, Cornwall County.
PI_518344_	Beta vulgaris subsp. maritima	DIFF - IDBB (USDA)	GBR	50.0666	-5.7158	manually adapted based on collection site info	GBR	0500400N	0054200W	50.06666667	-5.7	CORNWALL, LANDS END, CLIFFS						United Kingdom	50.08333333	-5.7	England	Silt soil and cobbles on cliffs overlooking sea, where rabbits had not eaten, Lands End, Cornwall County.
PI_518347_	Beta vulgaris subsp. maritima	IDBB = USDA	GBR	50.4276	-5.0574	manually adapted based on collection site info	GBR	0502500N	0050300W	50.41666667	-5.05	CORNWALL, NEWGUAY						United Kingdom	50.41666667	-5.05	England	Sandy soil where cliffs begin, 1 km N of Newquay, Cornwall County.
PI_518351_	Beta vulgaris subsp. maritima	IDBB = USDA	GBR	51.0471	-4.2332	manually adapted based on collection site info	GBR	0510200N	0041600W	51.03333333	-4.266666667	DEVON, WESTWARD HO, BEACH						United Kingdom	51.03333333	-4.26666667	England	Fine gravel soil on beach, Westward Ho, Devon County.
PI_518355_	Beta vulgaris subsp. maritima	IDBB = USDA	GBR	51.3973	-2.9435	manually adapted based on collection site info	GBR	0512300N	0025900W	51.38333333	-2.983333333	AVON, WESTON, 3.5KM N OF, SAND POINT						United Kingdom	51.38333333	-2.98333333	England	Sand cliffs at end of beach, 3.5km N of Weston sand point, Avon County.
PI_518356_	Beta vulgaris subsp. maritima	IDBB = USDA	GBR	51.4887	-2.7797	manually adapted based on collection site info	GBR	0512900N	0024700W	51.48333333	-2.783333333	AVON, PORTISHEAD, BEACH						United Kingdom	51.48333333	-2.78333333	England	Fine gravel beach at high tide, quite marshy, Portishead, Avon County.
PI_518357_	Beta vulgaris subsp. maritima	IDBB = USDA	GBR	51.5612	-2.6671	manually adapted based on collection site info	GBR	0513300N	0024100W	51.55	-2.683333333	AVON, SEVERN BEACH, BEACH						United Kingdom	51.55	-2.68333333	England	Marshy beach above high tide, Severn Beach, Avon County.
PI_518363_	Beta vulgaris subsp. maritima	IDBB = USDA	GBR	51.6853	-5.1119	manually adapted based on collection site info	GBR	0514100N	0050600W	51.68333333	-5.1	DEYFED, ANGLE						United Kingdom	51.68333333	-5.1	Wales	In cliffs at edge of beach, 1 km W of Angle, Dyfed County.
PI_518421_	Beta vulgaris subsp. maritima	IDBB = USDA	GBR	54.2898	-0.3868	manually adapted based on collection site info	GBR	0541700N	0002200W	54.28333333	-0.366666667	NORTH YORKSHIRE, SEARBOROUGH, 0.5KM E OF						United Kingdom	54.28333333	-0.36666667	England	In cobbles between road and cliffs around castle, 0.5km E of Scarborough, North Yorkshire County.
PI_518423_	Beta vulgaris subsp. maritima	IDBB = USDA	GBR	52.8718	0.4451	manually adapted based on collection site info	GBR	0525200N	0002900E	52.86666667	0.483333333	NORFOLK, SHEPHERD'S PORT, BEACH						United Kingdom	52.86666667	0.48333333	England	Coarse gravel (shingle) on beach, Shepherd's Port, Norfolk County
PI_518426_	Beta vulgaris subsp. maritima	IDBB = USDA	GBR	52.3085	1.6611	manually adapted based on collection site info	GBR	0521900N	0014100E	52.31666667	1.683333333	SUFFOLK, SOUTHWOLD, 1KM S OF						United Kingdom	52.31666667	1.68333333	England	In coarse gravel, 1 km S of Southwold, Suffolk County.
PI_518436_	Beta vulgaris subsp. maritima	IDBB = USDA	GBR	51.3926	1.3919	manually adapted based on collection site info	GBR	0512400N	0012300E	51.4	1.383333333	KENT, MORGAT						United Kingdom	51.4	1.38333333	England	Gravel and silt on cliffs and at base of cliffs, Margate, Kent County.
PI_518440_	Beta vulgaris subsp. maritima	IDBB = USDA	GBR	51.4779	0.6356	manually adapted based on collection site info	GBR	0512800N	0003900E	51.46666667	0.65	KENT, ALLHALLOWS, BEACH						United Kingdom	51.46666667	0.65	England	Coarse gravel on beach, Allhallows, Kent County.
PI_540631_	Beta vulgaris subsp. maritima	IDBB = USDA	GBR	49.2186	-2.0296	manually adapted based on collection site info	GBR	0491200N	0020200W	49.2	-2.033333333	JERSEY, ST. CATHERINE'S BAY, SOUTH END						United Kingdom	49.2	-2.03333333		Clay soil with cobbles, only on man-made stone wall, S of St. Catherine's Bay, Jersey Island.
PI_540632_	Beta vulgaris subsp. maritima	IDBB = USDA	GBR	49.1669	-2.0616	manually adapted based on collection site info	GBR	0491000N	0020300W	49.16666667	-2.05	JERSEY, ST. CLEMENS BAY, LE NEZ POINT						United Kingdom	49.16666667	-2.05		Clay soil around tower, Les Nez Point, St. Clement's Bay, Jersey Island.
PI_540633_	Beta vulgaris subsp. maritima	IDBB = USDA	GBR	49.4272	-2.5467	manually adapted based on collection site info	GBR	0492700N	0022600W	49.45	-2.433333333	GUERNSEY, MOULIN HUET BAY						United Kingdom	49.45	-2.43333333		In cove above hight tide in rocks, Moulin Huet Bay, Guernsey Island.
PI_540634_	Beta vulgaris subsp. maritima	IDBB = USDA	GBR	49.4543	-2.6538	manually adapted based on collection site info	GBR	0492800N	0022700W	49.46666667	-2.45	GUERNSEY, ROCQUAINE BAY						United Kingdom	49.46666667	-2.45		In rocks around cove, Rocquaine Bay, Guernsey Island.
PI_540635_	Beta vulgaris subsp. maritima	IDBB = USDA	GBR	49.478	-2.5905	manually adapted based on collection site info	GBR	0492800N	0022500W	49.46666667	-2.416666667	GUERNSEY, COBO BAY						United Kingdom	49.46666667	-2.41666667		In rocks and sand, Cobo bay, Guernsey Island.
PI_604507_	Beta vulgaris subsp. maritima	USDA	GBR	50.1235	-5.4683	manually adapted based on collection site info (moved from field to beach)												United Kingdom	50.13333333	-5.46666667		Marazion, Cornwall.
BETA_1429_	Beta vulgaris subsp. maritima	IPK	GRC	37.5331	22.8975	manually adapted based on collection site info (moved to coast of Drepanon)							0380000N	0230000E	38	23	Drepanon
BETA_1693_	Beta vulgaris subsp. maritima	IPK	GRC	37.6723	26.8897	manually adapted based on collection site info (moved from sea to land)							0374000N	0265359E	37.66666667	26.89972222	Ireon
PI_546431_	Beta vulgaris subsp. maritima	IDBB	GRC	40.384	22.6228	manually adapted based on collection site info (moved from inland to beach)	GRC	0402300N	0223500E	40.38333333	22.58333333	SINDOS, COLLECTED IN GREEK ISLANDS.						Greece				Collected in Greek Islands.
PI_546436_	Beta vulgaris subsp. maritima	IDBB	GRC	38.3163	26.1564	manually adapted based on collection site info (moved from sea to land)	GRC	0381900N	0261000E	38.31666667	26.16666667	CHIOS, COLLECTED FROM CHOIS ISLAND, GREECE, Karfas						Greece				Collected from Chois Island, Greece.
PI_546438_	Beta vulgaris subsp. maritima	IDBB	GRC	39.7958	19.6737	manually adapted based on collection site info (moved from sea to land)	GRC	0394800N	0194000E	39.8	19.66666667	KEFALONIA, COLLECTED FROM CORFU, GREECE, SIDARI						Greece				Collected from Corfu, Greece.
PI_546443_	Beta vulgaris subsp. maritima	IDBB	GRC	39.0862	26.5703	manually adapted based on collection site info (moved to Mitilini, i.e. from long 23 to long 26)	GRC	0390000N	0235100E	39	23.85	MITILINI						Greece				Collected from a coastal cliff, Mitilini, Greece.
PI_546519_	Beta vulgaris subsp. maritima	no coordinates	GRC	39.8474	25.1053	guessed based on collection site info	GRC					LIMNOS						Greece			Aegean Islands	Limnos Island
PI_546521_	Beta vulgaris subsp. maritima	no coordinates	GRC	38.1974	26.0373	guessed based on collection site info	GRC					CHIOS						Greece			Aegean Islands	Chios (Khios Is.)
PI_546522_	Beta vulgaris subsp. maritima	no coordinates	GRC	37.1244	26.8419	guessed based on collection site info	GRC					LEROS						Greece			Aegean Islands	Leros (Leros Is.)
PI_604508_	Beta vulgaris subsp. maritima	IDBBNR 2193	GRC	37.5067	22.9851	manually adapted based on collection site info (moved from inland to coast), "Skarpeti" not found		0373200N	0230000E			PELOPONNESE, SKARPETI						Greece			Peloponnese	Scarpeti
PI_604512_	Beta vulgaris subsp. maritima	USDA, IDBBNR 2670	GRC	37.21666667	21.6	checked and kept		0371200N	0213600E									Greece	37.21666667	21.6	Peloponnese	Agrilos
PI_604513_	Beta vulgaris subsp. maritima	USDA, IDBBNR 3054	GRC	39.7892	19.7154	manually adapted based on collection site info (moved from sea to Sidari; same as PI_546438_?)		0394800N	0194000E									Greece	39.79055556	19.7075		Sidhari, Kefalonia
PI_604515_	Beta vulgaris subsp. maritima	USDA, IDBBNR 3294	GRC	36.8042	22.619	manually adapted based on collection site info (moved from Skala center to coast)		0364800N	0224100E			PELOPONNESE, SKALA						Greece	36.85	22.66666667	Peloponnese	6 km southwest of Skala
PI_604517_	Beta vulgaris subsp. maritima	USDA, IDBBNR 3350	GRC	38.4224	26.1362	manually adapted based on collection site info (moved from inland to coast)		0382500N	0260900E									Greece	38.41666667	26		Vrontadhos, Chios
PI_604522_	Beta vulgaris subsp. maritima	USDA, IDBBNR 3739	GRC	38.38333333	22.38333333	checked and kept		0382100N	0221900E			FOKIDA, GALAXIDI						Greece	38.38333333	22.38333333		Galaxidhion, Fokis
PI_604523_	Beta vulgaris subsp. maritima	USDA, IDBBNR 3742	GRC	38.9226	20.8811	manually adapted based on collection site info (moved to beach), district Aetolia-Acarnania, Plant inventory coordinates: 38 55 N, 20 53 E		0385600N	0205400E									Greece	38.91666667	20.88333333		Vonitsa Beach, Aetoloakarn
PI_121838_	Beta vulgaris subsp. maritima	IDBB	IND	22.48333333	88.41666667	checked and kept, not possible to refine based on collection site info	IND	0222900N	0882500E	22.48333333	88.41666667	CALCUTTA						India				From Calcutta.
BETA_1550_	Beta vulgaris subsp. maritima	IPK	IRL	51.9601	-7.7171	manually adapted based on collection site info							0515700N	0074300W	51.95	-7.716666667	Ardmore, 1 km from main strandentrance
BETA_1762_	Beta vulgaris subsp. maritima	IPK	IRL	52.2113	-6.7978	manually adapted based on collection site info							0521200N	0065000W	52.2	-6.833333333	Bannow Island
PI_518377_	Beta vulgaris subsp. maritima	IDBB = USDA	IRL	53.6771	-6.2391	manually adapted based on collection site info	IRL	0534000N	0061400W	53.66666667	-6.233333333	MEATH, LAYTOWN, HARBOUR						Ireland	53.66666667	-6.23333333		Coarse gravel along mouth of river outlet to sea in harbor, Laytown, Meath County.
PI_518388_	Beta vulgaris subsp. maritima	DIFF - IDBB (USDA)	IRL	52.1389	-7.3634	manually adapted based on collection site info	IRL	0520800N	0072200W	52.13333333	-7.366666667	WATERFORD, BUNMAHON						Ireland	52.13333333	-7.4		On sandy beach, Bunmahon, Waterford County.
PI_518391_	Beta vulgaris subsp. maritima	DIFF - IDBB (USDA)	IRL	51.9315	-7.8644	manually adapted based on collection site info	IRL	0515400N	0075200W	51.9	-7.866666667	CORK, YOUGHAL						Ireland	51.93333333	-7.85		On sand-gravel beach, Youghal, Cork County.
PI_518398_	Beta vulgaris subsp. maritima	DIFF - IDBB (USDA)	IRL	52.133	-10.2702	manually adapted based on collection site info	IRL	0520800N	0102200W	52.13333333	-10.36666667	KERRY, DINGLE HARBOUR						Ireland	52.16666667	-10.25		Harbor, coarse gravel soil, Dingle, Kerry County.
PI_518399_	Beta vulgaris subsp. maritima	IDBB = USDA	IRL	52.1315	-10.3594	manually adapted based on collection site info	IRL	0520700N	0102000W	52.11666667	-10.33333333	KERRY, VENTRY						Ireland	52.11666667	-10.33333333		Coarse gravel, harbor, Ventry, Kerry County.
PI_518400_	Beta vulgaris subsp. maritima	DIFF - IDBB (USDA)	IRL	52.3085	-10.0356	manually adapted based on collection site info	IRL	0521700N	0100300W	52.28333333	-10.05	KERRY, ROUGH POINT						Ireland	52.31666667	-10.05		Coarse gravel, in shingle at north end of beach, Fahomore, Kerry County.
PI_518401_	Beta vulgaris subsp. maritima	IDBB = USDA	IRL	52.2754	-9.8651	manually adapted based on collection site info	IRL	0521500N	0095200W	52.25	-9.866666667	KERRY, FENIT AT RAILWAY						Ireland	52.25	-9.86666667		Uniform soil in and around base of pier, Fenit, Kerry County.
PI_518402_	Beta vulgaris subsp. maritima	DIFF - IDBB (USDA)	IRL	52.3833	-9.83333	checked and kept	IRL	0522300N	0095000W	52.38333333	-9.833333333	KERRY, BALLYHEIGUE						Ireland	52.38333333	-9.85		Coarse gravel on beach, Ballyheige, Kerry County.
PI_518404_	Beta vulgaris subsp. maritima	IDBB = USDA	IRL	52.6118	-9.4383	manually adapted based on collection site info (moved from sea to beach)	IRL	0523600N	0092600W	52.6	-9.433333333	CLARE, KILLMER TO KILLRUSH						Ireland	52.6	-9.43333333		Coarse gravel on beach, Ballymacrinam Bay, Clare County.
PI_518405_	Beta vulgaris subsp. maritima	IDBB = USDA	IRL	52.6027	-9.7076	manually adapted based on collection site info (moved from sea to beach)	IRL	0523600N	0094100W	52.6	-9.683333333	CLARE, CARRIGAHOLT BAY						Ireland	52.6	-9.68333333		Coarse gravel on beach, Carrigaholt, Clare County.
PI_518406_	Beta vulgaris subsp. maritima	IDBB = USDA	IRL	52.5842	-9.8718	manually adapted based on collection site info	IRL	0523500N	0095200W	52.58333333	-9.866666667	CLARE, MONEEN						Ireland	52.58333333	-9.86666667		Coarse gravel on beach, Moneen, Clare County.
PI_518411_	Beta vulgaris subsp. maritima	IDBB = USDA	IRL	54.3049	-8.5693	manually adapted based on collection site info	IRL	0541800N	0093500W	54.3	-9.583333333	SLIGO, ROSSES POINT, HARBOUR						Ireland	54.3	-9.58333333		Coarse gravel and cobbles in and around harbor, Rosses Point, Sligo County.
PI_518412_	Beta vulgaris subsp. maritima	DIFF - IDBB (USDA)	IRL	54.3352	-5.5439	manually adapted based on collection site info	IRL	0541900N	0053200W	54.31666667	-5.533333333	DOWN, KILLARD POINT						Ireland	54.33333333	-5.53333333		Coarse gravel on beach, Kilclief, Down County.
PI_518418_	Beta vulgaris subsp. maritima	DIFF - IDBB (USDA)	IRL	53.7859	-6.2369	manually adapted based on collection site info	IRL	0534700N	0061500W	53.78333333	-6.25	LOUTH, CLOGHERHEAD						Ireland	53.78333333	-6.23333333		Coarse gravel on beach, Clogerhead, Louth County.
PI_518419_	Beta vulgaris subsp. maritima	DIFF - IDBB (USDA)	IRL	53.5763	-6.1029	manually adapted based on collection site info	IRL	0532500N	0060800W	53.41666667	-6.133333333	DUBLIN, SKERRIES						Ireland	53.58333333	-6.1		Coarse gravel on beach, Skerries, Dublin County.
PI_604031_	Beta vulgaris subsp. maritima	USDA	IRL	51.9565	-7.7207	manually adapted based on collection site info												Ireland	51.95	-7.71666667		Ardmore Bay in district of Ardmore.
PI_546398_	Beta vulgaris subsp. maritima	no coordinates	ISR	31.9938	34.7317	guessed	ISR											Israel
BETA_1002_	Beta vulgaris subsp. maritima	IPK	ITA	45.68333333	13.40416667	checked and kept							0454100N	0132415E	45.68333333	13.40416667	Grado
BETA_1397_	Beta vulgaris subsp. maritima	IPK	ITA	38.0014	13.6461	manually adapted based on collection site info							0380000N	0133900E	38	13.65	Trabia Beach
BETA_1400_	Beta vulgaris subsp. maritima	IPK	ITA	38.2138	15.2464	manually adapted based on collection site info							0381300N	0151500E	38.21666667	15.25	Milazzo, Close to Station
BETA_1519_	Beta vulgaris subsp. maritima	IPK	ITA	37.4621	14.9262	manually adapted based on collection site info (assumed 1 km W from Motta station)							0372800N	0145700E	37.46666667	14.95	Motta Station, 1 km from, to Enna
BETA_1656_	Beta vulgaris subsp. maritima	IPK	ITA	38.1032	13.3953	guessed based on collection site info							0380700N	0131959E	38.11666667	13.33305556	Palermo
BETA_289_	Beta vulgaris subsp. maritima	no coordinates	ITA	37.8476	14.1472	guessed based on collection site info (seems to be SE part of Madonie Park, region of Geraci Siculo, https://www.lasiciliainrete.it/de/directory-tangibili/listing/monte-s-salvatore-monte-catarineci-vallone-mandarini-ambienti-umidi/)	ITA					PALERMO, VALLONE MANDARINI-MADONIE					Vallone Mandarini-Madonie (Palermo)
BETA_322_	Beta vulgaris subsp. maritima	IPK	ITA	42.7686	10.9009	manually adapted based on collection site info (Casa Rossa is a former watergate according to https://intomaremma.com/casa-rossa-castiglione-della-pescaia/)	ITA					GROSSETO, Casa Rossa (Grosseto)	0424559N	0105259E	42.76638889	10.88305556	Casa Rossa (Grosseto)
PI_504178_	Beta vulgaris subsp. maritima	IDBB = USDA	ITA	40.0407	8.4065	manually adapted based on collection site info	ITA	0395500N	0082400E	39.91666667	8.4	SARDINIA, ORISTANO, 1KM W OF SA MARIGOSA						Italy	39.91666667	8.4		Plants growing on side of road in full sun 200m from beach, in dry coarse sand, 1000m W of Sa Marigosa, Oristano, Sardinia.
PI_504189_	Beta vulgaris subsp. maritima	IDBB = USDA	ITA	39.5045	16.9422	manually adapted based on collection site info	ITA	0393000N	0165600E	39.5	16.93333333	CALABRIA, CARIATI MARI, 1KM NW OF						Italy	39.5	16.93333333		Plants growing in full sun, in coarse dry sand, by sea but only on disturbed graded area, 1000m NW of Cariati Mari, Calabria.
PI_504190_	Beta vulgaris subsp. maritima	IDBB = USDA	ITA	39.4011	17.147	manually adapted based on collection site info	ITA	0393400N	0170900E	39.56666667	17.15	CALABRIA, PUNTO ALICE, 1KM N OF						Italy	39.56666667	17.15		Plants growing in full sun, in fine dry sand on beach, 1000m N of Pumto Alice, Calabria.
PI_504196_	Beta vulgaris subsp. maritima	IDBB = USDA	ITA	38.91	17.1122	manually adapted based on collection site info	ITA	0385300N	0170500E	38.88333333	17.08333333	CALABRIA, CAPA RIZZUTO, 150M E OF						Italy	38.88333333	17.08333333		Plants growing in full sun, in coarse dry sand and cobbles, by cliffs overlooking sea, 150m E of Capa Rizzuto, Calabria.
PI_504200_	Beta vulgaris subsp. maritima	IDBB = USDA	ITA	38.5856	16.5687	manually adapted based on collection site info	ITA	0383500N	0163300E	38.58333333	16.55	CALABRIA, MARINA DI BADOLATO, 300M W OF						Italy	38.58333333	16.55		Plants growing in full sun, in fine dry sand, weedy area above beach, 300m W of Marina di Badolato, Calabria.
PI_504202_	Beta vulgaris subsp. maritima	IDBB = USDA	ITA	38.3137	16.3834	manually adapted based on collection site info	ITA	0381900N	0162400E	38.31666667	16.4	CALABRIA, ROCCELLA IONICA, 2KM SW OF						Italy	38.31666667	16.4		Plants growing in full sun, in very fine dry sand, on beach, 2000m SW of Roccella Ionica, Calabria.
PI_504203_	Beta vulgaris subsp. maritima	IDBB = USDA	ITA	37.9301	15.8683	manually adapted based on collection site info	ITA	0375500N	0155300E	37.91666667	15.88333333	CALABRIA, CONDOFURI MARINA, N SIDE OF RD. IN VILL.						Italy	37.91666667	15.88333333		Plants growing in full sun, in silt and fine dry gravel, on N side of Hwy 106, in Condofuri Marina, Calabria.
PI_504204_	Beta vulgaris subsp. maritima	IDBB = USDA	ITA	37.9169	15.7884	manually adapted based on collection site info	ITA	0375400N	0154700E	37.9	15.78333333	CALABRIA, HELITO DI PORTO SALVO, ON BEACH						Italy	37.9	15.78333333		Plants growing in full sun, in very fine dry sand, on beach between railroad and sea, Melito di Porto Salvo, Calabria.
PI_504205_	Beta vulgaris subsp. maritima	IDBB = USDA	ITA	38.7127	16.0991	manually adapted based on collection site info	ITA	0384300N	0160600E	38.71666667	16.1	CALABRIA, VIBO MARINA						Italy	38.71666667	16.1		Plants growing in full sun, in very fine sand, on beach in marine type weeds, Vibo Marina, Calabria.
PI_504210_	Beta vulgaris subsp. maritima	IDBB = USDA	ITA	39.8199	16.3205	manually adapted based on collection site info	ITA	0394900N	0161900E	39.81666667	16.31666667	CALABRIA, CIVITA, 1KM SE OF						Italy	39.81666667	16.31666667		Plants growing in full sun, in dry silt, on hillside, 1000m SE of Civita, Calabria.
PI_504212_	Beta vulgaris subsp. maritima	IDBB = USDA	ITA	39.9552	16.6258	manually adapted based on collection site info	ITA	0395700N	0163700E	39.95	16.61666667	CALABRIA, TORRE SPULICO, 100M N OF						Italy	39.95	16.61666667		Plants growing in full sun, in dry coarse sand, near tower, 100km N of Torre Spulico, Calabria.
PI_504216_	Beta vulgaris subsp. maritima	IDBB = USDA	ITA	40.5892	16.5835	manually adapted based on collection site info	ITA	0403400N	0163200E	40.56666667	16.53333333	BASILICATA, MATERA, S OF, ON SS 380 TO GINOSA						Italy	40.56666667	16.53333333		Plants growing in full sun, in damp silt along canal, S of Matera on SS 380 to Ginosa, Basilicata.
PI_504220_	Beta vulgaris subsp. maritima	IDBB = USDA	ITA	40.5372	8.3233	manually adapted based on collection site info	ITA	0403500N	0081900E	40.58333333	8.316666667	SARDINIA, ALGHERO, 1KM S OF, SASSARI						Italy	40.58333333	8.31666667		Plants growing in full sun, in fine dry gravel on cliff overlooking sea, 1000m S of Alghero, Sassari, Sardinia.
PI_504222_	Beta vulgaris subsp. maritima	IDBB = USDA	ITA	40.3432	8.3935	manually adapted based on collection site info	ITA	0402200N	0082400E	40.36666667	8.4	SARDINIA, BOXA, 9.9KM NW OF, NUORO						Italy	40.36666667	8.4		Plants growing in full sun, in fine gravel on very dry mountain 340m straight up from the sea, 9900m NW of Boxa, Nuoro, Sardinia.
PI_504223_	Beta vulgaris subsp. maritima	IDBB = USDA	ITA	40.2851	8.4831	manually adapted based on collection site info	ITA	0401800N	0082800E	40.3	8.466666667	SARDINIA, BOSA MARINA, 200M S OF, NUORO						Italy	40.3	8.46666667		Plants growing in full sun, in fine dry sand, 200m S of Bosa Marina, Nuoro, Sardinia.
PI_504226_	Beta vulgaris subsp. maritima	IDBB = USDA	ITA	40.65	8.333333333	checked and kept, not possible to refine based on collection site info	ITA	0403900N	0082000E	40.65	8.333333333	SARDINIA, SASSARI, BASSINLINE, 6.6KM E OF						Italy	40.65	8.33333333		Plants growing on side of road in full sun, in dry clay, 6600m E of Bassinline, Sassari, Sardinia.
PI_504228_	Beta vulgaris subsp. maritima	IDBB = USDA	ITA	40.5801	8.1551	manually adapted based on collection site info (moved to a southern slope SW of Tramariglio, guessed)	ITA	0403400N	0081000E	40.56666667	8.166666667	SARDINIA, TRAMANALIA, 700M SW OF, SASSARI						Italy	40.56666667	8.16666667		Plants growing in full sun, on a southern slope 75m above sea, in dry cobbles and rocks, 700m SW of Tramanalia, Sassari, Sardinia.
PI_504231_	Beta vulgaris subsp. maritima	IDBB = USDA	ITA	40.8409	8.4163	manually adapted based on collection site info	ITA	0405000N	0082400E	40.83333333	8.4	SARDINIA, GAVINO A MARE, 100M E OF,SASSARI						Italy	40.83333333	8.4		Plants growing in full sun near beach, in coarse dry desert sand and fine gravel, 100m E of S. Gavino a Mare, Sassari, Sardinia.
PI_504236_	Beta vulgaris subsp. maritima	IDBB = USDA	ITA	41.1935	9.2749	manually adapted based on collection site info	ITA	0411000N	0091600E	41.16666667	9.266666667	SARDINIA, PORTO POZZO, 200M E OF, SASSAR						Italy	41.16666667	9.26666667		Plants growing in partial and full sun on a southern slope by beach, in fine dry sand, 200m E of Porto Pozzo, Sassari, Sardinia.
PI_504238_	Beta vulgaris subsp. maritima	IDBB = USDA	ITA	41.0076	8.8751	manually adapted based on collection site info	ITA	0410000N	0085200E	41	8.866666667	SARDINIA, ISOLA ROSSA, SASSARI						Italy	41	8.86666667		Plants growing in full sun, in dry cobbles and rock by the sea, Isola Rossa, Sassari, Sardinia.
PI_504240_	Beta vulgaris subsp. maritima	IDBB = USDA	ITA	40.0135	8.5657	manually adapted based on collection site info (35.9 seems to be swapped from 39.5)	ITA	0355500N	0083200E	35.91666667	8.533333333	SARDINIA, ORISTANO, 2KM W OF S.VERO HILLS						Italy	35.91666667	8.53333333		Plants growing in full sun, in dry clay, neutral, 2000m W of S. Vero Mills, Oristano, Sardinia.
PI_504243_	Beta vulgaris subsp. maritima	IDBB = USDA	ITA	39.5625	8.885	manually adapted based on collection site info (assumed Sanluri instead of Saniuri)	ITA	0392400N	0085600E	39.4	8.933333333	SARDINIA, SANIURI, 1KM W OF, CAGLIARI						Italy	39.4	8.93333333		Plants growing in full sun, in dry silt, very fine sand, and fine gravel, neutral, 1000m W of Saniuri, Cagliari, Sardinia.
PI_504245_	Beta vulgaris subsp. maritima	IDBB = USDA	ITA	39.3951	9.1093	manually adapted based on collection site info	ITA	0392000N	0090800E	39.33333333	9.133333333	SARDINIA, USSANA, 3KM E O, CAGLIARI						Italy	39.33333333	9.13333333		Plants growing on experimental farm in full sun, in dry silt, 3000m E of Ussana, Cagliari, Sardinia.
PI_504249_	Beta vulgaris subsp. maritima	IDBB = USDA	ITA	39.1999	9.3233	manually adapted based on collection site info	ITA	0391100N	0092000E	39.18333333	9.333333333	SARDINIA, CAGLIARI, 500M SW OF, TORRE MONTORIO						Italy	39.18333333	9.33333333		Plants growing in indirect sun on southern slope above beach in trees, in coarse dry sand, 500m SW of Cagliari, Torre Montorio, Sardinia.
PI_504251_	Beta vulgaris subsp. maritima	IDBB = USDA	ITA	39.1443	9.3946	manually adapted based on collection site info (assumed Fenugu instead of Icnugu)	ITA	0390900N	0092400E	39.15	9.4	SARDINIA, IONUGU, 200M S OF, CAGLIARI						Italy	39.15	9.4		Plants growing in full sun on southern slope, in coarse dry sand and cobbles in little cove up from sea, surrounded by cliffs on three sides, 200m S of Icnugu, Cagliari, Sardinia.
PI_504255_	Beta vulgaris subsp. maritima	IDBB = USDA	ITA	38.898	8.8876	manually adapted based on collection site info (no beach found 1 km N of Chia)	ITA	0385500N	0085000E	38.91666667	8.833333333	SARDINIA, CHIA, 1KM N OF, CAGLIARI						Italy	38.91666667	8.83333333		Plants growing in full sun, in dry fine sand up from beach, 1000m N of Chia, Cagliari, Sardinia.
PI_504256_	Beta vulgaris subsp. maritima	IDBB = USDA	ITA	39.1	8.383333333	checked and kept	ITA	0390600N	0082300E	39.1	8.383333333	SARDINIA, CALAGETTA, 1.5KM SE OF, CAGLIARI						Italy	39.1	8.38333333		Plants growing in full sun, in dry coarse gravel and cobbles, 1500m SE of Calasetta, Cagliari, Sardinia.
PI_504264_	Beta vulgaris subsp. maritima	IDBB = USDA	ITA	40.5406	9.8019	manually adapted based on collection site info	ITA	0403200N	0094600E	40.53333333	9.766666667	SARDINIA, C.COMINO, 100M E OF, NUORO						Italy	40.53333333	9.76666667		Plants growing in full sun, in coarse dry gravel and cobbles 100m E of C. Comino, Nuoro, Sardinia.
PI_546528_	Beta vulgaris subsp. maritima	no coordinates	ITA	37.1021	13.8769	guessed	ITA					SICILY						Italy			Sicily
PI_546529_	Beta vulgaris subsp. maritima	no coordinates	ITA	36.7218	14.7277	guessed	ITA					SICILY						Italy			Sicily
PI_604509_	Beta vulgaris subsp. maritima	USDA	ITA	38.0006	13.6473	manually adapted based on collection site info												Italy	37.98333333	13.65	Sicily	Trabia Beach.
BETA_194_	Beta vulgaris subsp. maritima	IDBB	LBY	32.8922	13.1632	manually adapted based on collection site info (moved from Tripoli/Lebanon to Tripolis/Libya), supported by admixture profile	LBY	0342700N	0355000E	34.45	35.83333333	TRIPOLI, TARABULUS, AT SEA SHORE					Tarabulus
BETA_6_	Beta vulgaris subsp. maritima	no coordinates	na	no	no	no guess, no conclusive admixture profile
BETA_7_	Beta vulgaris subsp. maritima	no coordinates	na	no	no	no guess, no conclusive admixture profile
PI_546378_	Beta vulgaris subsp. maritima	no coordinates	na	no	no	no guess, no conclusive admixture profile												United States			California
BETA_1101_	Beta vulgaris subsp. maritima	IPK	NLD	51.58333333	3.75	checked and kept							0513500N	0034500E	51.58333333	3.75	Wissenkerke
BETA_1344_	Beta vulgaris subsp. maritima	IPK	NLD	51.3718	3.3716	manually adapted based on collection site info (moved from Belgium to Netherlands)							0512100N	0032200E	51.35	3.366666667	Cadzand-Bad, Het Zwin
BETA_1942_	Beta vulgaris subsp. maritima	IPK	NLD	51.4511	3.5519	manually adapted based on collection site info (moved from sea to beach)							0512600N	0033400E	51.43333333	3.566666667	Vlissingen
PI_535835_	Beta vulgaris subsp. maritima	no coordinates	POL	54.0907	15.0435	guessed	POL											Poland
BETA_2322_	Beta vulgaris subsp. maritima	no coordinates	PRT	38.0655	-8.8168	guessed, supported by admixture profile
PI_604524_	Beta vulgaris subsp. maritima	USDA	PRT	38.6904	-9.4285	manually adapted based on collection site info												Portugal	38.7	-9.41666667	Lisboa	Cascais, Boca do Inferno, 2 km northwest Fr. Oeiras
PI_604526_	Beta vulgaris subsp. maritima	USDA	PRT	32.65	-16.9826	manually adapted based on collection site info (moved from sea to coast)												Portugal	32.63333333	-16.96666667	Madeira Islands	Camara de Lobos to Funchal, 3 km
PI_604537_	Beta vulgaris subsp. maritima	USDA	PRT	39.4257	-9.2142	manually adapted based on collection site info												Portugal	39.35	-9.15		Fos do Arelho, building north side bay, Obidos
PI_604538_	Beta vulgaris subsp. maritima	USDA	PRT	38.4396	-9.0895	manually adapted based on collection site info												Portugal	38.43333333	-9.1		Sesimbra, Sesimbramar block 2, Sesimbra
PI_604539_	Beta vulgaris subsp. maritima	USDA	PRT	36.994	-8.947	manually adapted based on collection site info (moved from sea to coast)												Portugal	36.98333333	-8.93333333		Ponta de Sagres, Vila do Bospo
PI_604541_	Beta vulgaris subsp. maritima	USDA	PRT	40.6371	-8.6687	manually adapted based on collection site info												Portugal	40.63333333	-8.65	Aveiro	Aveiro, saline, road to Gafhana Nazare
BETA_1960_	Beta vulgaris subsp. maritima	no coordinates	SWE	56.4415	12.5554	guessed based on collection site info											Hallands Vaederoe
BETA_1017_	Beta vulgaris subsp. maritima	IPK	TUR	38.6787	26.7439	manually adapted based on collection site info							0384000N	0264500E	38.66666667	26.75	Foca, 1 km Nw of along Coast
BETA_18_	Beta vulgaris subsp. maritima	no coordinates	YUG	no	no	no guess, no conclusive admixture profile	YUG
PI_604535_	Beta vulgaris subsp. maritima	USDA, IDBBNR 6952, BETA 219	YUG	41.8599	19.3473	guessed based on info from USDA Plant inventory No. 207: "Collected in Former Serbia and Montenegro", ignoring the info "Secovce Istria" since this is elsewhere		0445200N	0135200E									Croatia	45	13		Secovce, Istria
