# Supplementary material for: Variation analysis using random forests reveals domestication patterns and breeding trends in sugar beet
Source: iScience. 2025 Jun 11;28(8):112835. doi: 10.1016/j.isci.2025.112835 (PMC12307672; doi:10.1016/j.isci.2025.112835)
Supplement: Table S2. Correlation coefficients for pairwise genetic distance vs. linear distance and vs. seven coastline distances for the full dataset of sea beet accessions, a subset from France, Spain, and Portugal, and for the same subset in relation to PI 540563; related to Figures 1 and S1 — Coastline distances were calculated using paths defined by varying buffer widths around the coastline, ranging from 0.05° to 1.2° (with 1° corresponding to about 111 km). For each dataset, the strongest negative correlation is highlighted in yellow. [file mmc3.xlsx]

## Sheet: Tabelle1
	All input data	Subset FRA, ESP, PRT	Subset rel. to PI 540563
linear	-0.601875	-0.464608	-0.554751
0.05°	-0.594214	-0.764203	-0.873974
0.2°	-0.606509	-0.756835	-0.85901
0.4°	-0.619143	-0.757568	-0.860859
0.6°	-0.671377	-0.760174	-0.864395
0.8°	-0.674702	-0.765632	-0.875076
1°	-0.675207	-0.765147	-0.875499
1.2°	-0.675389	-0.76462	-0.8755
