# Supplementary material for: Variation analysis using random forests reveals domestication patterns and breeding trends in sugar beet
Source: iScience. 2025 Jun 11;28(8):112835. doi: 10.1016/j.isci.2025.112835 (PMC12307672; doi:10.1016/j.isci.2025.112835)
Supplement: Table S3. Prediction accuracies for 42 computed random forest models to distinguish cultivated from wild accessions, breeding material from seed bank accessions, and company provenance (KWS, STR = Strube, SYN = Syngenta); related to Table 1 [file mmc4.xlsx]

## Sheet: Sheet1
Model	Cultivated|Wild (%)	Company|Genebank (%)	KWS|STR (%)	KWS|SYN (%)	STR|SYN (%)
forest_1	100	98.3607	100	80	100
forest_2	97.8261	98.3607	100	80	100
forest_3	100	100	100	100	100
forest_4	97.8261	98.3607	100	100	100
forest_5	100	98.3607	100	100	80
forest_6	97.8261	98.3607	100	100	100
forest_7	98.913	98.3607	100	80	100
forest_8	100	98.3607	80	80	100
forest_9	98.913	100	100	100	100
forest_10	97.8261	98.3607	100	60	100
forest_11	95.6522	100	100	100	100
forest_12	98.913	98.3607	100	100	100
forest_13	97.8261	100	100	80	100
forest_14	100	100	100	80	100
forest_15	96.7391	98.3607	100	80	100
forest_16	97.8261	98.3607	100	60	100
forest_17	98.913	96.7213	80	100	100
forest_18	98.913	98.3607	80	60	100
forest_19	97.8261	96.7213	100	80	100
forest_20	98.913	96.7213	100	100	100
forest_21	98.913	96.7213	100	100	100
forest_22	96.7391	96.7213	100	100	100
forest_23	95.6522	100	80	100	80
forest_24	97.8261	100	100	80	100
forest_25	97.8261	98.3607	100	100	80
forest_26	98.913	100	80	100	80
forest_27	98.913	98.3607	100	80	100
forest_28	97.8261	100	100	80	80
forest_29	100	98.3607	100	60	100
forest_30	97.8261	96.7213	100	100	100
forest_31	97.8261	100	100	100	100
forest_32	97.8261	96.7213	100	100	100
forest_33	100	100	100	100	100
forest_34	100	98.3607	100	100	100
forest_35	100	100	100	80	100
forest_36	98.913	98.3607	100	80	100
forest_37	96.7391	96.7213	100	100	100
forest_38	98.913	100	100	100	80
forest_39	97.8261	98.3607	100	80	100
forest_40	97.8261	98.3607	100	80	100
forest_41	97.8261	95.082	100	100	100
forest_42	100	98.3607	80	60	80
