# Supplementary material for: Variation analysis using random forests reveals domestication patterns and breeding trends in sugar beet
Source: iScience. 2025 Jun 11;28(8):112835. doi: 10.1016/j.isci.2025.112835 (PMC12307672; doi:10.1016/j.isci.2025.112835)
Supplement: Table S4. The top list of best variants of the models distinguishing Mediterranean sea beets from sugar beets according to their feature importance value, and including at least one best variant of each model; related to Figure 4 — Scaffold names and positions refer to sugar beet reference assembly RefBeet-1.2. [file mmc5.xlsx]

## Sheet: Sheet1
Scaffold	Position	Importance	Model	Accuracy (%)
Bvchr1_un.sca014	528313	0.0020017	forest_1	100
Bvchr1_un.sca014	728422	0.00184193	forest_1	100
Bvchr1_un.sca014	197198	0.00183792	forest_1	100
Bvchr1.sca008	2271966	0.0021415	forest_2	97.8261
Bvchr1_un.sca014	555409	0.00200457	forest_2	97.8261
Bvchr6.sca027	2246962	0.00170794	forest_2	97.8261
Bvchr1_un.sca014	49363	0.00170463	forest_2	97.8261
Bvchr1_un.sca014	29276	0.00168315	forest_2	97.8261
Bvchr2_un.sca008	1160879	0.00166763	forest_2	97.8261
Bvchr2_un.sca008	1251234	0.00165493	forest_2	97.8261
Bvchr1_un.sca014	474097	0.00165192	forest_2	97.8261
Bvchr1_un.sca014	97801	0.00162462	forest_2	97.8261
Bvchr5.sca024	1231047	0.00161181	forest_2	97.8261
Bvchr2.sca001	5974767	0.00200287	forest_3	100
Bvchr1_un.sca014	99654	0.00198209	forest_3	100
Bvchr1_un.sca014	716325	0.00172397	forest_3	100
Bvchr5_un.sca010	185100	0.00163702	forest_3	100
Bvchr6.sca027	2131773	0.00185842	forest_4	97.8261
Bvchr2.sca001	5894374	0.00178102	forest_4	97.8261
Bvchr6.sca027	2133882	0.00167134	forest_4	97.8261
Bvchr2_un.sca008	1399435	0.00165697	forest_4	97.8261
Bvchr5_un.sca010	196102	0.0016568	forest_4	97.8261
Bvchr2.sca001	6031184	0.0016413	forest_4	97.8261
Bvchr1_un.sca014	178862	0.00235813	forest_5	100
Bvchr5_un.sca010	262764	0.00178789	forest_5	100
Bvchr2.sca001	3944284	0.00178447	forest_5	100
Bvchr1_un.sca014	716441	0.00177453	forest_5	100
Bvchr1_un.sca014	799888	0.00176662	forest_5	100
Bvchr2.sca001	5956735	0.00170493	forest_5	100
Bvchr1_un.sca014	534130	0.00167045	forest_5	100
Bvchr5_un.sca010	151116	0.00161601	forest_5	100
Bvchr6.sca027	2980443	0.00160962	forest_5	100
Bvchr1_un.sca014	1086521	0.00160802	forest_5	100
Bvchr2.sca001	2118299	0.00211557	forest_6	97.8261
Bvchr2.sca001	3930400	0.00231683	forest_7	98.913
Bvchr9_un.sca002	367953	0.00182552	forest_7	98.913
Bvchr1_un.sca014	490543	0.0017427	forest_7	98.913
Bvchr2_un.sca008	1161587	0.00171238	forest_7	98.913
Bvchr1_un.sca002	1673726	0.00169925	forest_7	98.913
Bvchr5_un.sca010	148727	0.00168169	forest_7	98.913
Bvchr1_un.sca014	916197	0.00198934	forest_8	100
Bvchr6.sca027	2263222	0.00173121	forest_8	100
Bvchr2.sca001	6022616	0.00167924	forest_8	100
Bvchr2_un.sca008	1399452	0.00164504	forest_8	100
Bvchr2.sca001	8743372	0.00163802	forest_8	100
Bvchr1_un.sca002	1604664	0.00162882	forest_8	100
Bvchr2_un.sca008	1213632	0.00162684	forest_8	100
Bvchr1_un.sca014	192671	0.00176633	forest_9	98.913
Bvchr6.sca027	2247871	0.00176261	forest_9	98.913
Bvchr2_un.sca008	108832	0.00172185	forest_9	98.913
Bvchr1_un.sca002	1659687	0.00169285	forest_9	98.913
Bvchr2_un.sca008	1426944	0.00167057	forest_9	98.913
Bvchr2.sca001	6055878	0.00166103	forest_9	98.913
Bvchr2_un.sca008	1399334	0.00161977	forest_9	98.913
Bvchr6.sca027	2379051	0.00185518	forest_10	97.8261
Bvchr5_un.sca010	265351	0.00173076	forest_10	97.8261
Bvchr9.sca025	5470675	0.00171325	forest_10	97.8261
Bvchr5_un.sca010	262804	0.00169359	forest_10	97.8261
Bvchr1_un.sca013	295039	0.00168688	forest_10	97.8261
Bvchr1_un.sca013	110748	0.00165609	forest_10	97.8261
Bvchr1_un.sca014	115823	0.00165876	forest_11	95.6522
Bvchr1_un.sca014	800019	0.00165717	forest_11	95.6522
Bvchr2.sca001	6017783	0.00235578	forest_12	98.913
Bvchr6.sca002	2733081	0.0016896	forest_12	98.913
Bvchr2.sca001	8756284	0.00160864	forest_12	98.913
Bvchr1_un.sca014	438490	0.00181964	forest_13	97.8261
Bvchr1_un.sca014	140806	0.00169983	forest_13	97.8261
Bvchr1_un.sca014	716631	0.00164332	forest_13	97.8261
Bvchr2.sca012	501644	0.00226684	forest_14	100
Bvchr6.sca027	3460050	0.00195594	forest_14	100
Bvchr1_un.sca014	771283	0.00192012	forest_14	100
Bvchr5_un.sca010	263221	0.00186073	forest_14	100
Bvchr1_un.sca014	490588	0.00171935	forest_14	100
Bvchr5.sca021	198232	0.00207077	forest_15	96.7391
Bvchr1_un.sca014	780522	0.00193792	forest_15	96.7391
Bvchr1_un.sca014	89107	0.00185448	forest_15	96.7391
Bvchr1_un.sca014	769614	0.00181486	forest_15	96.7391
Bvchr1_un.sca014	112344	0.00177479	forest_15	96.7391
Bvchr2_un.sca008	1366912	0.00177115	forest_15	96.7391
Bvchr1.sca008	2272278	0.0017065	forest_15	96.7391
Bvchr1_un.sca002	3973796	0.00170262	forest_15	96.7391
Bvchr1_un.sca014	181423	0.00168501	forest_15	96.7391
Bvchr6.sca027	2264386	0.00168374	forest_15	96.7391
Bvchr3.sca010	54062	0.00165234	forest_16	97.8261
Bvchr1_un.sca014	1102780	0.00162048	forest_17	98.913
Bvchr2_un.sca008	1400566	0.00202202	forest_18	98.913
Bvchr1_un.sca014	96141	0.00171946	forest_18	98.913
Bvchr1_un.sca014	485716	0.00168903	forest_18	98.913
Bvchr1_un.sca014	555610	0.00162894	forest_18	98.913
Bvchr1_un.sca014	532441	0.00168605	forest_19	97.8261
Bvchr2.sca001	6014769	0.00164353	forest_19	97.8261
Bvchr1_un.sca014	984360	0.00175626	forest_20	98.913
Bvchr6.sca027	3534771	0.00165196	forest_20	98.913
Bvchr2.sca001	5895786	0.00166531	forest_21	98.913
Bvchr1_un.sca014	180635	0.00165893	forest_21	98.913
Bvchr1_un.sca004	417589	0.00165731	forest_21	98.913
Bvchr2.sca013	45671	0.00164997	forest_21	98.913
Bvchr5_un.sca010	262804	0.00219369	forest_22	96.7391
Bvchr2_un.sca008	1250389	0.00186943	forest_22	96.7391
Bvchr1_un.sca014	766972	0.00184942	forest_22	96.7391
Bvchr2.sca001	6017783	0.00173574	forest_22	96.7391
Bvchr1_un.sca014	190006	0.00170297	forest_22	96.7391
Bvchr1_un.sca014	619037	0.00165113	forest_22	96.7391
Bvchr1_un.sca014	180635	0.00226571	forest_23	95.6522
Bvchr1_un.sca014	507204	0.00202787	forest_23	95.6522
Bvchr2.sca001	3936958	0.00196861	forest_23	95.6522
Bvchr5_un.sca010	264686	0.00171004	forest_23	95.6522
Bvchr5_un.sca010	111900	0.00167256	forest_23	95.6522
Bvchr1.sca006	142241	0.00162214	forest_23	95.6522
Bvchr1_un.sca014	490294	0.00161227	forest_23	95.6522
Bvchr1_un.sca014	716441	0.00195107	forest_24	97.8261
Bvchr2.sca001	6015294	0.00179571	forest_24	97.8261
Bvchr1_un.sca014	771282	0.00167479	forest_24	97.8261
Bvchr1_un.sca014	117292	0.00164156	forest_24	97.8261
Bvchr2.sca001	4088736	0.00163905	forest_24	97.8261
Bvchr6.sca002	2732696	0.00163579	forest_24	97.8261
Bvchr6.sca027	2923383	0.00161218	forest_24	97.8261
Bvchr1_un.sca014	101344	0.00192931	forest_25	97.8261
Bvchr1_un.sca014	36170	0.00186087	forest_25	97.8261
Bvchr1_un.sca014	598774	0.00174624	forest_25	97.8261
Bvchr2.sca001	5896894	0.00181036	forest_26	98.913
Bvchr2.sca001	8746183	0.00163247	forest_26	98.913
Bvchr2.sca001	5983841	0.00183836	forest_27	98.913
Bvchr1_un.sca014	29216	0.00179579	forest_27	98.913
Bvchr6.sca027	3534782	0.00171823	forest_27	98.913
Bvchr2_un.sca008	1274761	0.00170314	forest_27	98.913
Bvchr1_un.sca014	598520	0.00195546	forest_28	97.8261
Bvchr2_un.sca008	1245229	0.00160781	forest_29	100
Bvchr1_un.sca014	97801	0.00233232	forest_30	97.8261
Bvchr6.sca002	1998403	0.00169075	forest_30	97.8261
Bvchr1_un.sca014	496756	0.00164973	forest_30	97.8261
Bvchr2_un.sca008	1454107	0.00164971	forest_30	97.8261
Bvchr2.sca001	3941034	0.00186098	forest_31	97.8261
Bvchr2.sca001	5949188	0.00171803	forest_31	97.8261
Bvchr6.sca027	2257591	0.00165274	forest_31	97.8261
Bvchr1_un.sca014	767940	0.0017781	forest_32	97.8261
Bvchr2.sca001	5955950	0.00175982	forest_32	97.8261
Bvchr2.sca001	5900377	0.00169155	forest_32	97.8261
Bvchr9_un.sca002	373712	0.00164597	forest_32	97.8261
Bvchr2.sca001	5894805	0.00161849	forest_32	97.8261
Bvchr1.sca001	3051968	0.00161553	forest_32	97.8261
Bvchr6.sca027	3403484	0.00219203	forest_33	100
Bvchr2.sca001	3951557	0.00169862	forest_33	100
Bvchr6.sca027	3547841	0.00169673	forest_33	100
Bvchr2_un.sca008	1211273	0.00167696	forest_33	100
Bvchr1_un.sca014	428779	0.00180338	forest_34	100
Bvchr1_un.sca014	769238	0.00178539	forest_34	100
Bvchr2.sca001	3945424	0.00166588	forest_34	100
Bvchr2.sca001	6062019	0.00165479	forest_34	100
Bvchr5_un.sca010	249665	0.00162037	forest_34	100
Bvchr2_un.sca008	1362110	0.00188148	forest_35	100
Bvchr9_un.sca002	389027	0.00177728	forest_35	100
Bvchr2_un.sca008	1248329	0.00175518	forest_35	100
Bvchr2_un.sca008	1349326	0.00175389	forest_35	100
Bvchr2_un.sca008	1160896	0.00178952	forest_36	98.913
Bvchr2_un.sca008	1251603	0.00171146	forest_36	98.913
Bvchr2_un.sca008	1355401	0.00161548	forest_36	98.913
Bvchr1_un.sca014	440697	0.00209481	forest_37	96.7391
Bvchr1_un.sca014	190779	0.00185194	forest_37	96.7391
Bvchr5_un.sca010	144124	0.00181627	forest_37	96.7391
Bvchr1_un.sca014	438357	0.00174565	forest_37	96.7391
Bvchr1_un.sca014	779706	0.00169815	forest_37	96.7391
Bvchr2.sca014	1515017	0.00167593	forest_37	96.7391
Bvchr2.sca001	5958207	0.00167369	forest_37	96.7391
Bvchr2_un.sca008	1161476	0.00165316	forest_37	96.7391
Bvchr1_un.sca014	485716	0.00164363	forest_37	96.7391
Bvchr1_un.sca014	534130	0.00189874	forest_38	98.913
Bvchr2_un.sca008	1455511	0.00175039	forest_38	98.913
Bvchr1_un.sca014	441588	0.00171771	forest_38	98.913
Bvchr1_un.sca013	206884	0.00160994	forest_38	98.913
Bvchr1_un.sca014	186898	0.00249364	forest_39	97.8261
Bvchr1_un.sca014	82425	0.00200031	forest_39	97.8261
Bvchr1_un.sca014	114447	0.00182129	forest_39	97.8261
Bvchr1_un.sca014	716441	0.00177233	forest_39	97.8261
Bvchr5_un.sca010	88550	0.00173013	forest_39	97.8261
Bvchr1_un.sca020	150634	0.00170605	forest_39	97.8261
Bvchr2.sca001	6014769	0.00165225	forest_39	97.8261
Bvchr2_un.sca008	1251736	0.00164601	forest_39	97.8261
Bvchr1_un.sca014	182056	0.00164505	forest_39	97.8261
Bvchr2.sca001	8874057	0.00163912	forest_39	97.8261
Bvchr2_un.sca008	267428	0.00161866	forest_39	97.8261
Bvchr5.sca002	3218817	0.0022399	forest_40	97.8261
Bvchr1_un.sca014	708966	0.00192638	forest_40	97.8261
Bvchr1_un.sca014	71247	0.0018711	forest_40	97.8261
Bvchr2_un.sca008	1160846	0.00178699	forest_40	97.8261
Bvchr1_un.sca014	688136	0.00173856	forest_40	97.8261
Bvchr1_un.sca014	689048	0.00171872	forest_40	97.8261
Bvchr1_un.sca014	102046	0.00171472	forest_40	97.8261
Bvchr1_un.sca014	532408	0.00170466	forest_40	97.8261
Bvchr1_un.sca014	29266	0.00163952	forest_40	97.8261
Bvchr5_un.sca010	262037	0.00175691	forest_41	97.8261
Bvchr2_un.sca008	1363359	0.00175311	forest_41	97.8261
Bvchr1_un.sca002	1744367	0.00170541	forest_41	97.8261
Bvchr2.sca007	1714855	0.00163254	forest_41	97.8261
Bvchr1_un.sca014	490588	0.00181694	forest_42	100
Bvchr2.sca001	5948055	0.00171698	forest_42	100
