# Supplementary material for: Variation analysis using random forests reveals domestication patterns and breeding trends in sugar beet
Source: iScience. 2025 Jun 11;28(8):112835. doi: 10.1016/j.isci.2025.112835 (PMC12307672; doi:10.1016/j.isci.2025.112835)
Supplement: Table S5. Genomic regions in RefBeet-1.2 and variants (feature importance >0.0004) distinguishing sugar beets and sea beets; related to Figure 4 — Genes linked to variant positions are listed including functional annotation. [file mmc6.xlsx]

## Sheet: Sheet1
Scaffold	Position	Region Start	Region End	Reference	Alternative	Variant type	Variant Severity	Feature importance	Gene	EggNog Function	BLAST+ Function	GO	Noteworthy GOs	Comment
Bvchr1_un.sca001	1396480	1395001	1402501	A	C	intron_variant	MODIFIER	0.000509523	Bv1_016570_yfoo	Belongs to the TRAFAC class myosin-kinesin ATPase superfamily. Kinesin family	kinesin-like protein KIN-6 isoform X1	GO:0000166,GO:0000226,GO:0000278,GO:0000280,GO:0003674,GO:0003774,GO:0003777,GO:0003824,GO:0005488,GO:0005515,GO:0005524,GO:0005575,GO:0005622,GO:0005623,GO:0005737,GO:0005856,GO:0005871,GO:0005874,GO:0005875,GO:0006928,GO:0006996,GO:0007010,GO:0007017,GO:0007018,GO:0007049,GO:0007051,GO:0007052,GO:0007059,GO:0008017,GO:0008092,GO:0008144,GO:0008150,GO:0008574,GO:0009987,GO:0015630,GO:0015631,GO:…
Bvchr1_un.sca001	1396955	1395001	1402501	A	AGAC	disruptive_inframe_insertion	MODERATE	0.000524135	Bv1_016570_yfoo	Belongs to the TRAFAC class myosin-kinesin ATPase superfamily. Kinesin family	kinesin-like protein KIN-6 isoform X1	GO:0000166,GO:0000226,GO:0000278,GO:0000280,GO:0003674,GO:0003774,GO:0003777,GO:0003824,GO:0005488,GO:0005515,GO:0005524,GO:0005575,GO:0005622,GO:0005623,GO:0005737,GO:0005856,GO:0005871,GO:0005874,GO:0005875,GO:0006928,GO:0006996,GO:0007010,GO:0007017,GO:0007018,GO:0007049,GO:0007051,GO:0007052,GO:0007059,GO:0008017,GO:0008092,GO:0008144,GO:0008150,GO:0008574,GO:0009987,GO:0015630,GO:0015631,GO:…
Bvchr1_un.sca001	1397005	1395001	1402501	T	C	missense_variant	MODERATE	0.000451722	Bv1_016570_yfoo	Belongs to the TRAFAC class myosin-kinesin ATPase superfamily. Kinesin family	kinesin-like protein KIN-6 isoform X1	GO:0000166,GO:0000226,GO:0000278,GO:0000280,GO:0003674,GO:0003774,GO:0003777,GO:0003824,GO:0005488,GO:0005515,GO:0005524,GO:0005575,GO:0005622,GO:0005623,GO:0005737,GO:0005856,GO:0005871,GO:0005874,GO:0005875,GO:0006928,GO:0006996,GO:0007010,GO:0007017,GO:0007018,GO:0007049,GO:0007051,GO:0007052,GO:0007059,GO:0008017,GO:0008092,GO:0008144,GO:0008150,GO:0008574,GO:0009987,GO:0015630,GO:0015631,GO:…
Bvchr1_un.sca001	1397132	1395001	1402501	C	T	missense_variant	MODERATE	0.000513919	Bv1_016570_yfoo	Belongs to the TRAFAC class myosin-kinesin ATPase superfamily. Kinesin family	kinesin-like protein KIN-6 isoform X1	GO:0000166,GO:0000226,GO:0000278,GO:0000280,GO:0003674,GO:0003774,GO:0003777,GO:0003824,GO:0005488,GO:0005515,GO:0005524,GO:0005575,GO:0005622,GO:0005623,GO:0005737,GO:0005856,GO:0005871,GO:0005874,GO:0005875,GO:0006928,GO:0006996,GO:0007010,GO:0007017,GO:0007018,GO:0007049,GO:0007051,GO:0007052,GO:0007059,GO:0008017,GO:0008092,GO:0008144,GO:0008150,GO:0008574,GO:0009987,GO:0015630,GO:0015631,GO:…
Bvchr1_un.sca001	1397137	1395001	1402501	C	T	missense_variant	MODERATE	0.000498075	Bv1_016570_yfoo	Belongs to the TRAFAC class myosin-kinesin ATPase superfamily. Kinesin family	kinesin-like protein KIN-6 isoform X1	GO:0000166,GO:0000226,GO:0000278,GO:0000280,GO:0003674,GO:0003774,GO:0003777,GO:0003824,GO:0005488,GO:0005515,GO:0005524,GO:0005575,GO:0005622,GO:0005623,GO:0005737,GO:0005856,GO:0005871,GO:0005874,GO:0005875,GO:0006928,GO:0006996,GO:0007010,GO:0007017,GO:0007018,GO:0007049,GO:0007051,GO:0007052,GO:0007059,GO:0008017,GO:0008092,GO:0008144,GO:0008150,GO:0008574,GO:0009987,GO:0015630,GO:0015631,GO:…
Bvchr1_un.sca001	1397272	1395001	1402501	C	G	intron_variant	MODIFIER	0.000501076	Bv1_016570_yfoo	Belongs to the TRAFAC class myosin-kinesin ATPase superfamily. Kinesin family	kinesin-like protein KIN-6 isoform X1	GO:0000166,GO:0000226,GO:0000278,GO:0000280,GO:0003674,GO:0003774,GO:0003777,GO:0003824,GO:0005488,GO:0005515,GO:0005524,GO:0005575,GO:0005622,GO:0005623,GO:0005737,GO:0005856,GO:0005871,GO:0005874,GO:0005875,GO:0006928,GO:0006996,GO:0007010,GO:0007017,GO:0007018,GO:0007049,GO:0007051,GO:0007052,GO:0007059,GO:0008017,GO:0008092,GO:0008144,GO:0008150,GO:0008574,GO:0009987,GO:0015630,GO:0015631,GO:…
Bvchr1_un.sca001	1397288	1395001	1402501	A	G	intron_variant	MODIFIER	0.000475932	Bv1_016570_yfoo	Belongs to the TRAFAC class myosin-kinesin ATPase superfamily. Kinesin family	kinesin-like protein KIN-6 isoform X1	GO:0000166,GO:0000226,GO:0000278,GO:0000280,GO:0003674,GO:0003774,GO:0003777,GO:0003824,GO:0005488,GO:0005515,GO:0005524,GO:0005575,GO:0005622,GO:0005623,GO:0005737,GO:0005856,GO:0005871,GO:0005874,GO:0005875,GO:0006928,GO:0006996,GO:0007010,GO:0007017,GO:0007018,GO:0007049,GO:0007051,GO:0007052,GO:0007059,GO:0008017,GO:0008092,GO:0008144,GO:0008150,GO:0008574,GO:0009987,GO:0015630,GO:0015631,GO:…
Bvchr1_un.sca001	1397338	1395001	1402501	T	C	intron_variant	MODIFIER	0.000498992	Bv1_016570_yfoo	Belongs to the TRAFAC class myosin-kinesin ATPase superfamily. Kinesin family	kinesin-like protein KIN-6 isoform X1	GO:0000166,GO:0000226,GO:0000278,GO:0000280,GO:0003674,GO:0003774,GO:0003777,GO:0003824,GO:0005488,GO:0005515,GO:0005524,GO:0005575,GO:0005622,GO:0005623,GO:0005737,GO:0005856,GO:0005871,GO:0005874,GO:0005875,GO:0006928,GO:0006996,GO:0007010,GO:0007017,GO:0007018,GO:0007049,GO:0007051,GO:0007052,GO:0007059,GO:0008017,GO:0008092,GO:0008144,GO:0008150,GO:0008574,GO:0009987,GO:0015630,GO:0015631,GO:…
Bvchr1_un.sca001	1397357	1395001	1402501	A	G	intron_variant	MODIFIER	0.000451973	Bv1_016570_yfoo	Belongs to the TRAFAC class myosin-kinesin ATPase superfamily. Kinesin family	kinesin-like protein KIN-6 isoform X1	GO:0000166,GO:0000226,GO:0000278,GO:0000280,GO:0003674,GO:0003774,GO:0003777,GO:0003824,GO:0005488,GO:0005515,GO:0005524,GO:0005575,GO:0005622,GO:0005623,GO:0005737,GO:0005856,GO:0005871,GO:0005874,GO:0005875,GO:0006928,GO:0006996,GO:0007010,GO:0007017,GO:0007018,GO:0007049,GO:0007051,GO:0007052,GO:0007059,GO:0008017,GO:0008092,GO:0008144,GO:0008150,GO:0008574,GO:0009987,GO:0015630,GO:0015631,GO:…
Bvchr1_un.sca001	1397433	1395001	1402501	T	C	intron_variant	MODIFIER	0.000446666	Bv1_016570_yfoo	Belongs to the TRAFAC class myosin-kinesin ATPase superfamily. Kinesin family	kinesin-like protein KIN-6 isoform X1	GO:0000166,GO:0000226,GO:0000278,GO:0000280,GO:0003674,GO:0003774,GO:0003777,GO:0003824,GO:0005488,GO:0005515,GO:0005524,GO:0005575,GO:0005622,GO:0005623,GO:0005737,GO:0005856,GO:0005871,GO:0005874,GO:0005875,GO:0006928,GO:0006996,GO:0007010,GO:0007017,GO:0007018,GO:0007049,GO:0007051,GO:0007052,GO:0007059,GO:0008017,GO:0008092,GO:0008144,GO:0008150,GO:0008574,GO:0009987,GO:0015630,GO:0015631,GO:…
Bvchr1_un.sca001	1397478	1395001	1402501	G	A	intron_variant	MODIFIER	0.000506437	Bv1_016570_yfoo	Belongs to the TRAFAC class myosin-kinesin ATPase superfamily. Kinesin family	kinesin-like protein KIN-6 isoform X1	GO:0000166,GO:0000226,GO:0000278,GO:0000280,GO:0003674,GO:0003774,GO:0003777,GO:0003824,GO:0005488,GO:0005515,GO:0005524,GO:0005575,GO:0005622,GO:0005623,GO:0005737,GO:0005856,GO:0005871,GO:0005874,GO:0005875,GO:0006928,GO:0006996,GO:0007010,GO:0007017,GO:0007018,GO:0007049,GO:0007051,GO:0007052,GO:0007059,GO:0008017,GO:0008092,GO:0008144,GO:0008150,GO:0008574,GO:0009987,GO:0015630,GO:0015631,GO:…
Bvchr1_un.sca001	1397490	1395001	1402501	C	G	intron_variant	MODIFIER	0.000430776	Bv1_016570_yfoo	Belongs to the TRAFAC class myosin-kinesin ATPase superfamily. Kinesin family	kinesin-like protein KIN-6 isoform X1	GO:0000166,GO:0000226,GO:0000278,GO:0000280,GO:0003674,GO:0003774,GO:0003777,GO:0003824,GO:0005488,GO:0005515,GO:0005524,GO:0005575,GO:0005622,GO:0005623,GO:0005737,GO:0005856,GO:0005871,GO:0005874,GO:0005875,GO:0006928,GO:0006996,GO:0007010,GO:0007017,GO:0007018,GO:0007049,GO:0007051,GO:0007052,GO:0007059,GO:0008017,GO:0008092,GO:0008144,GO:0008150,GO:0008574,GO:0009987,GO:0015630,GO:0015631,GO:…
Bvchr1_un.sca001	1397855	1395001	1402501	A	G	intron_variant	MODIFIER	0.000484586	Bv1_016570_yfoo	Belongs to the TRAFAC class myosin-kinesin ATPase superfamily. Kinesin family	kinesin-like protein KIN-6 isoform X1	GO:0000166,GO:0000226,GO:0000278,GO:0000280,GO:0003674,GO:0003774,GO:0003777,GO:0003824,GO:0005488,GO:0005515,GO:0005524,GO:0005575,GO:0005622,GO:0005623,GO:0005737,GO:0005856,GO:0005871,GO:0005874,GO:0005875,GO:0006928,GO:0006996,GO:0007010,GO:0007017,GO:0007018,GO:0007049,GO:0007051,GO:0007052,GO:0007059,GO:0008017,GO:0008092,GO:0008144,GO:0008150,GO:0008574,GO:0009987,GO:0015630,GO:0015631,GO:…
Bvchr1_un.sca001	1397919	1395001	1402501	A	C	intron_variant	MODIFIER	0.000446322	Bv1_016570_yfoo	Belongs to the TRAFAC class myosin-kinesin ATPase superfamily. Kinesin family	kinesin-like protein KIN-6 isoform X1	GO:0000166,GO:0000226,GO:0000278,GO:0000280,GO:0003674,GO:0003774,GO:0003777,GO:0003824,GO:0005488,GO:0005515,GO:0005524,GO:0005575,GO:0005622,GO:0005623,GO:0005737,GO:0005856,GO:0005871,GO:0005874,GO:0005875,GO:0006928,GO:0006996,GO:0007010,GO:0007017,GO:0007018,GO:0007049,GO:0007051,GO:0007052,GO:0007059,GO:0008017,GO:0008092,GO:0008144,GO:0008150,GO:0008574,GO:0009987,GO:0015630,GO:0015631,GO:…
Bvchr1_un.sca001	1398172	1395001	1402501	A	C	intron_variant	MODIFIER	0.000519542	Bv1_016570_yfoo	Belongs to the TRAFAC class myosin-kinesin ATPase superfamily. Kinesin family	kinesin-like protein KIN-6 isoform X1	GO:0000166,GO:0000226,GO:0000278,GO:0000280,GO:0003674,GO:0003774,GO:0003777,GO:0003824,GO:0005488,GO:0005515,GO:0005524,GO:0005575,GO:0005622,GO:0005623,GO:0005737,GO:0005856,GO:0005871,GO:0005874,GO:0005875,GO:0006928,GO:0006996,GO:0007010,GO:0007017,GO:0007018,GO:0007049,GO:0007051,GO:0007052,GO:0007059,GO:0008017,GO:0008092,GO:0008144,GO:0008150,GO:0008574,GO:0009987,GO:0015630,GO:0015631,GO:…
Bvchr1_un.sca001	1398176	1395001	1402501	G	A	intron_variant	MODIFIER	0.000471616	Bv1_016570_yfoo	Belongs to the TRAFAC class myosin-kinesin ATPase superfamily. Kinesin family	kinesin-like protein KIN-6 isoform X1	GO:0000166,GO:0000226,GO:0000278,GO:0000280,GO:0003674,GO:0003774,GO:0003777,GO:0003824,GO:0005488,GO:0005515,GO:0005524,GO:0005575,GO:0005622,GO:0005623,GO:0005737,GO:0005856,GO:0005871,GO:0005874,GO:0005875,GO:0006928,GO:0006996,GO:0007010,GO:0007017,GO:0007018,GO:0007049,GO:0007051,GO:0007052,GO:0007059,GO:0008017,GO:0008092,GO:0008144,GO:0008150,GO:0008574,GO:0009987,GO:0015630,GO:0015631,GO:…
Bvchr1_un.sca001	1398517	1395001	1402501	C	T	intron_variant	MODIFIER	0.000483083	Bv1_016570_yfoo	Belongs to the TRAFAC class myosin-kinesin ATPase superfamily. Kinesin family	kinesin-like protein KIN-6 isoform X1	GO:0000166,GO:0000226,GO:0000278,GO:0000280,GO:0003674,GO:0003774,GO:0003777,GO:0003824,GO:0005488,GO:0005515,GO:0005524,GO:0005575,GO:0005622,GO:0005623,GO:0005737,GO:0005856,GO:0005871,GO:0005874,GO:0005875,GO:0006928,GO:0006996,GO:0007010,GO:0007017,GO:0007018,GO:0007049,GO:0007051,GO:0007052,GO:0007059,GO:0008017,GO:0008092,GO:0008144,GO:0008150,GO:0008574,GO:0009987,GO:0015630,GO:0015631,GO:…
Bvchr1_un.sca001	1398612	1395001	1402501	G	T	missense_variant	MODERATE	0.000440988	Bv1_016570_yfoo	Belongs to the TRAFAC class myosin-kinesin ATPase superfamily. Kinesin family	kinesin-like protein KIN-6 isoform X1	GO:0000166,GO:0000226,GO:0000278,GO:0000280,GO:0003674,GO:0003774,GO:0003777,GO:0003824,GO:0005488,GO:0005515,GO:0005524,GO:0005575,GO:0005622,GO:0005623,GO:0005737,GO:0005856,GO:0005871,GO:0005874,GO:0005875,GO:0006928,GO:0006996,GO:0007010,GO:0007017,GO:0007018,GO:0007049,GO:0007051,GO:0007052,GO:0007059,GO:0008017,GO:0008092,GO:0008144,GO:0008150,GO:0008574,GO:0009987,GO:0015630,GO:0015631,GO:…
Bvchr1_un.sca001	1398840	1395001	1402501	A	G	intron_variant	MODIFIER	0.000491831	Bv1_016570_yfoo	Belongs to the TRAFAC class myosin-kinesin ATPase superfamily. Kinesin family	kinesin-like protein KIN-6 isoform X1	GO:0000166,GO:0000226,GO:0000278,GO:0000280,GO:0003674,GO:0003774,GO:0003777,GO:0003824,GO:0005488,GO:0005515,GO:0005524,GO:0005575,GO:0005622,GO:0005623,GO:0005737,GO:0005856,GO:0005871,GO:0005874,GO:0005875,GO:0006928,GO:0006996,GO:0007010,GO:0007017,GO:0007018,GO:0007049,GO:0007051,GO:0007052,GO:0007059,GO:0008017,GO:0008092,GO:0008144,GO:0008150,GO:0008574,GO:0009987,GO:0015630,GO:0015631,GO:…
Bvchr1_un.sca001	1398855	1395001	1402501	A	T	intron_variant	MODIFIER	0.000457849	Bv1_016570_yfoo	Belongs to the TRAFAC class myosin-kinesin ATPase superfamily. Kinesin family	kinesin-like protein KIN-6 isoform X1	GO:0000166,GO:0000226,GO:0000278,GO:0000280,GO:0003674,GO:0003774,GO:0003777,GO:0003824,GO:0005488,GO:0005515,GO:0005524,GO:0005575,GO:0005622,GO:0005623,GO:0005737,GO:0005856,GO:0005871,GO:0005874,GO:0005875,GO:0006928,GO:0006996,GO:0007010,GO:0007017,GO:0007018,GO:0007049,GO:0007051,GO:0007052,GO:0007059,GO:0008017,GO:0008092,GO:0008144,GO:0008150,GO:0008574,GO:0009987,GO:0015630,GO:0015631,GO:…
Bvchr1_un.sca001	1398917	1395001	1402501	G	C	synonymous_variant	LOW	0.000454505	Bv1_016570_yfoo	Belongs to the TRAFAC class myosin-kinesin ATPase superfamily. Kinesin family	kinesin-like protein KIN-6 isoform X1	GO:0000166,GO:0000226,GO:0000278,GO:0000280,GO:0003674,GO:0003774,GO:0003777,GO:0003824,GO:0005488,GO:0005515,GO:0005524,GO:0005575,GO:0005622,GO:0005623,GO:0005737,GO:0005856,GO:0005871,GO:0005874,GO:0005875,GO:0006928,GO:0006996,GO:0007010,GO:0007017,GO:0007018,GO:0007049,GO:0007051,GO:0007052,GO:0007059,GO:0008017,GO:0008092,GO:0008144,GO:0008150,GO:0008574,GO:0009987,GO:0015630,GO:0015631,GO:…
Bvchr1_un.sca001	1399029	1395001	1402501	T	A	missense_variant	MODERATE	0.000512385	Bv1_016570_yfoo	Belongs to the TRAFAC class myosin-kinesin ATPase superfamily. Kinesin family	kinesin-like protein KIN-6 isoform X1	GO:0000166,GO:0000226,GO:0000278,GO:0000280,GO:0003674,GO:0003774,GO:0003777,GO:0003824,GO:0005488,GO:0005515,GO:0005524,GO:0005575,GO:0005622,GO:0005623,GO:0005737,GO:0005856,GO:0005871,GO:0005874,GO:0005875,GO:0006928,GO:0006996,GO:0007010,GO:0007017,GO:0007018,GO:0007049,GO:0007051,GO:0007052,GO:0007059,GO:0008017,GO:0008092,GO:0008144,GO:0008150,GO:0008574,GO:0009987,GO:0015630,GO:0015631,GO:…
Bvchr1_un.sca001	1399036	1395001	1402501	G	T	missense_variant	MODERATE	0.000662447	Bv1_016570_yfoo	Belongs to the TRAFAC class myosin-kinesin ATPase superfamily. Kinesin family	kinesin-like protein KIN-6 isoform X1	GO:0000166,GO:0000226,GO:0000278,GO:0000280,GO:0003674,GO:0003774,GO:0003777,GO:0003824,GO:0005488,GO:0005515,GO:0005524,GO:0005575,GO:0005622,GO:0005623,GO:0005737,GO:0005856,GO:0005871,GO:0005874,GO:0005875,GO:0006928,GO:0006996,GO:0007010,GO:0007017,GO:0007018,GO:0007049,GO:0007051,GO:0007052,GO:0007059,GO:0008017,GO:0008092,GO:0008144,GO:0008150,GO:0008574,GO:0009987,GO:0015630,GO:0015631,GO:…
Bvchr1_un.sca001	1399166	1395001	1402501	G	C	missense_variant	MODERATE	0.000492831	Bv1_016570_yfoo	Belongs to the TRAFAC class myosin-kinesin ATPase superfamily. Kinesin family	kinesin-like protein KIN-6 isoform X1	GO:0000166,GO:0000226,GO:0000278,GO:0000280,GO:0003674,GO:0003774,GO:0003777,GO:0003824,GO:0005488,GO:0005515,GO:0005524,GO:0005575,GO:0005622,GO:0005623,GO:0005737,GO:0005856,GO:0005871,GO:0005874,GO:0005875,GO:0006928,GO:0006996,GO:0007010,GO:0007017,GO:0007018,GO:0007049,GO:0007051,GO:0007052,GO:0007059,GO:0008017,GO:0008092,GO:0008144,GO:0008150,GO:0008574,GO:0009987,GO:0015630,GO:0015631,GO:…
Bvchr1_un.sca001	1400305	1395001	1402501	T	A	intron_variant	MODIFIER	0.000501752	Bv1_016570_yfoo	Belongs to the TRAFAC class myosin-kinesin ATPase superfamily. Kinesin family	kinesin-like protein KIN-6 isoform X1	GO:0000166,GO:0000226,GO:0000278,GO:0000280,GO:0003674,GO:0003774,GO:0003777,GO:0003824,GO:0005488,GO:0005515,GO:0005524,GO:0005575,GO:0005622,GO:0005623,GO:0005737,GO:0005856,GO:0005871,GO:0005874,GO:0005875,GO:0006928,GO:0006996,GO:0007010,GO:0007017,GO:0007018,GO:0007049,GO:0007051,GO:0007052,GO:0007059,GO:0008017,GO:0008092,GO:0008144,GO:0008150,GO:0008574,GO:0009987,GO:0015630,GO:0015631,GO:…
Bvchr1_un.sca001	1400319	1395001	1402501	G	A	intron_variant	MODIFIER	0.000533204	Bv1_016570_yfoo	Belongs to the TRAFAC class myosin-kinesin ATPase superfamily. Kinesin family	kinesin-like protein KIN-6 isoform X1	GO:0000166,GO:0000226,GO:0000278,GO:0000280,GO:0003674,GO:0003774,GO:0003777,GO:0003824,GO:0005488,GO:0005515,GO:0005524,GO:0005575,GO:0005622,GO:0005623,GO:0005737,GO:0005856,GO:0005871,GO:0005874,GO:0005875,GO:0006928,GO:0006996,GO:0007010,GO:0007017,GO:0007018,GO:0007049,GO:0007051,GO:0007052,GO:0007059,GO:0008017,GO:0008092,GO:0008144,GO:0008150,GO:0008574,GO:0009987,GO:0015630,GO:0015631,GO:…
Bvchr1_un.sca001	1400347	1395001	1402501	A	G	intron_variant	MODIFIER	0.000522804	Bv1_016570_yfoo	Belongs to the TRAFAC class myosin-kinesin ATPase superfamily. Kinesin family	kinesin-like protein KIN-6 isoform X1	GO:0000166,GO:0000226,GO:0000278,GO:0000280,GO:0003674,GO:0003774,GO:0003777,GO:0003824,GO:0005488,GO:0005515,GO:0005524,GO:0005575,GO:0005622,GO:0005623,GO:0005737,GO:0005856,GO:0005871,GO:0005874,GO:0005875,GO:0006928,GO:0006996,GO:0007010,GO:0007017,GO:0007018,GO:0007049,GO:0007051,GO:0007052,GO:0007059,GO:0008017,GO:0008092,GO:0008144,GO:0008150,GO:0008574,GO:0009987,GO:0015630,GO:0015631,GO:…
Bvchr1_un.sca001	1400854	1395001	1402501	A	T	intron_variant	MODIFIER	0.000547982	Bv1_016570_yfoo	Belongs to the TRAFAC class myosin-kinesin ATPase superfamily. Kinesin family	kinesin-like protein KIN-6 isoform X1	GO:0000166,GO:0000226,GO:0000278,GO:0000280,GO:0003674,GO:0003774,GO:0003777,GO:0003824,GO:0005488,GO:0005515,GO:0005524,GO:0005575,GO:0005622,GO:0005623,GO:0005737,GO:0005856,GO:0005871,GO:0005874,GO:0005875,GO:0006928,GO:0006996,GO:0007010,GO:0007017,GO:0007018,GO:0007049,GO:0007051,GO:0007052,GO:0007059,GO:0008017,GO:0008092,GO:0008144,GO:0008150,GO:0008574,GO:0009987,GO:0015630,GO:0015631,GO:…
Bvchr1_un.sca001	1400944	1395001	1402501	A	T	intron_variant	MODIFIER	0.000464269	Bv1_016570_yfoo	Belongs to the TRAFAC class myosin-kinesin ATPase superfamily. Kinesin family	kinesin-like protein KIN-6 isoform X1	GO:0000166,GO:0000226,GO:0000278,GO:0000280,GO:0003674,GO:0003774,GO:0003777,GO:0003824,GO:0005488,GO:0005515,GO:0005524,GO:0005575,GO:0005622,GO:0005623,GO:0005737,GO:0005856,GO:0005871,GO:0005874,GO:0005875,GO:0006928,GO:0006996,GO:0007010,GO:0007017,GO:0007018,GO:0007049,GO:0007051,GO:0007052,GO:0007059,GO:0008017,GO:0008092,GO:0008144,GO:0008150,GO:0008574,GO:0009987,GO:0015630,GO:0015631,GO:…
Bvchr1_un.sca001	1402161	1395001	1402501	A	T	intron_variant	MODIFIER	0.000519303	Bv1_016570_yfoo	Belongs to the TRAFAC class myosin-kinesin ATPase superfamily. Kinesin family	kinesin-like protein KIN-6 isoform X1	GO:0000166,GO:0000226,GO:0000278,GO:0000280,GO:0003674,GO:0003774,GO:0003777,GO:0003824,GO:0005488,GO:0005515,GO:0005524,GO:0005575,GO:0005622,GO:0005623,GO:0005737,GO:0005856,GO:0005871,GO:0005874,GO:0005875,GO:0006928,GO:0006996,GO:0007010,GO:0007017,GO:0007018,GO:0007049,GO:0007051,GO:0007052,GO:0007059,GO:0008017,GO:0008092,GO:0008144,GO:0008150,GO:0008574,GO:0009987,GO:0015630,GO:0015631,GO:…
Bvchr1_un.sca001	1402257	1395001	1402501	G	A	intron_variant	MODIFIER	0.000503897	Bv1_016570_yfoo	Belongs to the TRAFAC class myosin-kinesin ATPase superfamily. Kinesin family	kinesin-like protein KIN-6 isoform X1	GO:0000166,GO:0000226,GO:0000278,GO:0000280,GO:0003674,GO:0003774,GO:0003777,GO:0003824,GO:0005488,GO:0005515,GO:0005524,GO:0005575,GO:0005622,GO:0005623,GO:0005737,GO:0005856,GO:0005871,GO:0005874,GO:0005875,GO:0006928,GO:0006996,GO:0007010,GO:0007017,GO:0007018,GO:0007049,GO:0007051,GO:0007052,GO:0007059,GO:0008017,GO:0008092,GO:0008144,GO:0008150,GO:0008574,GO:0009987,GO:0015630,GO:0015631,GO:…
Bvchr1_un.sca002	1019410	1017501	1025001	A	T	intron_variant	MODIFIER	0.000530987	Bv1_017500_wtdt	tetratricopeptide repeat	tetratricopeptide repeat domain-containing protein PYG7, chloroplastic isoform X1	GO:0005575,GO:0005622,GO:0005623,GO:0005737,GO:0006091,GO:0008150,GO:0008152,GO:0009507,GO:0009534,GO:0009535,GO:0009536,GO:0009579,GO:0009987,GO:0015979,GO:0016020,GO:0016021,GO:0016043,GO:0019684,GO:0022607,GO:0031224,GO:0031976,GO:0031984,GO:0034357,GO:0034622,GO:0042651,GO:0043226,GO:0043227,GO:0043229,GO:0043231,GO:0043933,GO:0044085,GO:0044237,GO:0044422,GO:0044424,GO:0044425,GO:0044434,GO:…
Bvchr1_un.sca002	1019413	1017501	1025001	A	AG	intron_variant	MODIFIER	0.000502174	Bv1_017500_wtdt	tetratricopeptide repeat	tetratricopeptide repeat domain-containing protein PYG7, chloroplastic isoform X1	GO:0005575,GO:0005622,GO:0005623,GO:0005737,GO:0006091,GO:0008150,GO:0008152,GO:0009507,GO:0009534,GO:0009535,GO:0009536,GO:0009579,GO:0009987,GO:0015979,GO:0016020,GO:0016021,GO:0016043,GO:0019684,GO:0022607,GO:0031224,GO:0031976,GO:0031984,GO:0034357,GO:0034622,GO:0042651,GO:0043226,GO:0043227,GO:0043229,GO:0043231,GO:0043933,GO:0044085,GO:0044237,GO:0044422,GO:0044424,GO:0044425,GO:0044434,GO:…
Bvchr1_un.sca002	1019466	1017501	1025001	G	T	intron_variant	MODIFIER	0.000507538	Bv1_017500_wtdt	tetratricopeptide repeat	tetratricopeptide repeat domain-containing protein PYG7, chloroplastic isoform X1	GO:0005575,GO:0005622,GO:0005623,GO:0005737,GO:0006091,GO:0008150,GO:0008152,GO:0009507,GO:0009534,GO:0009535,GO:0009536,GO:0009579,GO:0009987,GO:0015979,GO:0016020,GO:0016021,GO:0016043,GO:0019684,GO:0022607,GO:0031224,GO:0031976,GO:0031984,GO:0034357,GO:0034622,GO:0042651,GO:0043226,GO:0043227,GO:0043229,GO:0043231,GO:0043933,GO:0044085,GO:0044237,GO:0044422,GO:0044424,GO:0044425,GO:0044434,GO:…
Bvchr1_un.sca002	1019468	1017501	1025001	C	A	intron_variant	MODIFIER	0.000924563	Bv1_017500_wtdt	tetratricopeptide repeat	tetratricopeptide repeat domain-containing protein PYG7, chloroplastic isoform X1	GO:0005575,GO:0005622,GO:0005623,GO:0005737,GO:0006091,GO:0008150,GO:0008152,GO:0009507,GO:0009534,GO:0009535,GO:0009536,GO:0009579,GO:0009987,GO:0015979,GO:0016020,GO:0016021,GO:0016043,GO:0019684,GO:0022607,GO:0031224,GO:0031976,GO:0031984,GO:0034357,GO:0034622,GO:0042651,GO:0043226,GO:0043227,GO:0043229,GO:0043231,GO:0043933,GO:0044085,GO:0044237,GO:0044422,GO:0044424,GO:0044425,GO:0044434,GO:…
Bvchr1_un.sca002	1019483	1017501	1025001	T	C	intron_variant	MODIFIER	0.000544853	Bv1_017500_wtdt	tetratricopeptide repeat	tetratricopeptide repeat domain-containing protein PYG7, chloroplastic isoform X1	GO:0005575,GO:0005622,GO:0005623,GO:0005737,GO:0006091,GO:0008150,GO:0008152,GO:0009507,GO:0009534,GO:0009535,GO:0009536,GO:0009579,GO:0009987,GO:0015979,GO:0016020,GO:0016021,GO:0016043,GO:0019684,GO:0022607,GO:0031224,GO:0031976,GO:0031984,GO:0034357,GO:0034622,GO:0042651,GO:0043226,GO:0043227,GO:0043229,GO:0043231,GO:0043933,GO:0044085,GO:0044237,GO:0044422,GO:0044424,GO:0044425,GO:0044434,GO:…
Bvchr1_un.sca002	1019603	1017501	1025001	T	C	intron_variant	MODIFIER	0.000470371	Bv1_017500_wtdt	tetratricopeptide repeat	tetratricopeptide repeat domain-containing protein PYG7, chloroplastic isoform X1	GO:0005575,GO:0005622,GO:0005623,GO:0005737,GO:0006091,GO:0008150,GO:0008152,GO:0009507,GO:0009534,GO:0009535,GO:0009536,GO:0009579,GO:0009987,GO:0015979,GO:0016020,GO:0016021,GO:0016043,GO:0019684,GO:0022607,GO:0031224,GO:0031976,GO:0031984,GO:0034357,GO:0034622,GO:0042651,GO:0043226,GO:0043227,GO:0043229,GO:0043231,GO:0043933,GO:0044085,GO:0044237,GO:0044422,GO:0044424,GO:0044425,GO:0044434,GO:…
Bvchr1_un.sca002	1019678	1017501	1025001	T	G	intron_variant	MODIFIER	0.000568024	Bv1_017500_wtdt	tetratricopeptide repeat	tetratricopeptide repeat domain-containing protein PYG7, chloroplastic isoform X1	GO:0005575,GO:0005622,GO:0005623,GO:0005737,GO:0006091,GO:0008150,GO:0008152,GO:0009507,GO:0009534,GO:0009535,GO:0009536,GO:0009579,GO:0009987,GO:0015979,GO:0016020,GO:0016021,GO:0016043,GO:0019684,GO:0022607,GO:0031224,GO:0031976,GO:0031984,GO:0034357,GO:0034622,GO:0042651,GO:0043226,GO:0043227,GO:0043229,GO:0043231,GO:0043933,GO:0044085,GO:0044237,GO:0044422,GO:0044424,GO:0044425,GO:0044434,GO:…
Bvchr1_un.sca002	1019682	1017501	1025001	GCAA	G	intron_variant	MODIFIER	0.000519055	Bv1_017500_wtdt	tetratricopeptide repeat	tetratricopeptide repeat domain-containing protein PYG7, chloroplastic isoform X1	GO:0005575,GO:0005622,GO:0005623,GO:0005737,GO:0006091,GO:0008150,GO:0008152,GO:0009507,GO:0009534,GO:0009535,GO:0009536,GO:0009579,GO:0009987,GO:0015979,GO:0016020,GO:0016021,GO:0016043,GO:0019684,GO:0022607,GO:0031224,GO:0031976,GO:0031984,GO:0034357,GO:0034622,GO:0042651,GO:0043226,GO:0043227,GO:0043229,GO:0043231,GO:0043933,GO:0044085,GO:0044237,GO:0044422,GO:0044424,GO:0044425,GO:0044434,GO:…
Bvchr1_un.sca002	1019687	1017501	1025001	G	A	intron_variant	MODIFIER	0.000578085	Bv1_017500_wtdt	tetratricopeptide repeat	tetratricopeptide repeat domain-containing protein PYG7, chloroplastic isoform X1	GO:0005575,GO:0005622,GO:0005623,GO:0005737,GO:0006091,GO:0008150,GO:0008152,GO:0009507,GO:0009534,GO:0009535,GO:0009536,GO:0009579,GO:0009987,GO:0015979,GO:0016020,GO:0016021,GO:0016043,GO:0019684,GO:0022607,GO:0031224,GO:0031976,GO:0031984,GO:0034357,GO:0034622,GO:0042651,GO:0043226,GO:0043227,GO:0043229,GO:0043231,GO:0043933,GO:0044085,GO:0044237,GO:0044422,GO:0044424,GO:0044425,GO:0044434,GO:…
Bvchr1_un.sca002	1019797	1017501	1025001	C	G	intron_variant	MODIFIER	0.000531759	Bv1_017500_wtdt	tetratricopeptide repeat	tetratricopeptide repeat domain-containing protein PYG7, chloroplastic isoform X1	GO:0005575,GO:0005622,GO:0005623,GO:0005737,GO:0006091,GO:0008150,GO:0008152,GO:0009507,GO:0009534,GO:0009535,GO:0009536,GO:0009579,GO:0009987,GO:0015979,GO:0016020,GO:0016021,GO:0016043,GO:0019684,GO:0022607,GO:0031224,GO:0031976,GO:0031984,GO:0034357,GO:0034622,GO:0042651,GO:0043226,GO:0043227,GO:0043229,GO:0043231,GO:0043933,GO:0044085,GO:0044237,GO:0044422,GO:0044424,GO:0044425,GO:0044434,GO:…
Bvchr1_un.sca002	1019808	1017501	1025001	A	G	intron_variant	MODIFIER	0.000543732	Bv1_017500_wtdt	tetratricopeptide repeat	tetratricopeptide repeat domain-containing protein PYG7, chloroplastic isoform X1	GO:0005575,GO:0005622,GO:0005623,GO:0005737,GO:0006091,GO:0008150,GO:0008152,GO:0009507,GO:0009534,GO:0009535,GO:0009536,GO:0009579,GO:0009987,GO:0015979,GO:0016020,GO:0016021,GO:0016043,GO:0019684,GO:0022607,GO:0031224,GO:0031976,GO:0031984,GO:0034357,GO:0034622,GO:0042651,GO:0043226,GO:0043227,GO:0043229,GO:0043231,GO:0043933,GO:0044085,GO:0044237,GO:0044422,GO:0044424,GO:0044425,GO:0044434,GO:…
Bvchr1_un.sca002	1019988	1017501	1025001	T	C	intron_variant	MODIFIER	0.000494274	Bv1_017500_wtdt	tetratricopeptide repeat	tetratricopeptide repeat domain-containing protein PYG7, chloroplastic isoform X1	GO:0005575,GO:0005622,GO:0005623,GO:0005737,GO:0006091,GO:0008150,GO:0008152,GO:0009507,GO:0009534,GO:0009535,GO:0009536,GO:0009579,GO:0009987,GO:0015979,GO:0016020,GO:0016021,GO:0016043,GO:0019684,GO:0022607,GO:0031224,GO:0031976,GO:0031984,GO:0034357,GO:0034622,GO:0042651,GO:0043226,GO:0043227,GO:0043229,GO:0043231,GO:0043933,GO:0044085,GO:0044237,GO:0044422,GO:0044424,GO:0044425,GO:0044434,GO:…
Bvchr1_un.sca002	1020015	1017501	1025001	G	C	intron_variant	MODIFIER	0.000509321	Bv1_017500_wtdt	tetratricopeptide repeat	tetratricopeptide repeat domain-containing protein PYG7, chloroplastic isoform X1	GO:0005575,GO:0005622,GO:0005623,GO:0005737,GO:0006091,GO:0008150,GO:0008152,GO:0009507,GO:0009534,GO:0009535,GO:0009536,GO:0009579,GO:0009987,GO:0015979,GO:0016020,GO:0016021,GO:0016043,GO:0019684,GO:0022607,GO:0031224,GO:0031976,GO:0031984,GO:0034357,GO:0034622,GO:0042651,GO:0043226,GO:0043227,GO:0043229,GO:0043231,GO:0043933,GO:0044085,GO:0044237,GO:0044422,GO:0044424,GO:0044425,GO:0044434,GO:…
Bvchr1_un.sca002	1020082	1017501	1025001	C	A	intron_variant	MODIFIER	0.000446482	Bv1_017500_wtdt	tetratricopeptide repeat	tetratricopeptide repeat domain-containing protein PYG7, chloroplastic isoform X1	GO:0005575,GO:0005622,GO:0005623,GO:0005737,GO:0006091,GO:0008150,GO:0008152,GO:0009507,GO:0009534,GO:0009535,GO:0009536,GO:0009579,GO:0009987,GO:0015979,GO:0016020,GO:0016021,GO:0016043,GO:0019684,GO:0022607,GO:0031224,GO:0031976,GO:0031984,GO:0034357,GO:0034622,GO:0042651,GO:0043226,GO:0043227,GO:0043229,GO:0043231,GO:0043933,GO:0044085,GO:0044237,GO:0044422,GO:0044424,GO:0044425,GO:0044434,GO:…
Bvchr1_un.sca002	1020145	1017501	1025001	GAAGGA	G	intron_variant	MODIFIER	0.00044246	Bv1_017500_wtdt	tetratricopeptide repeat	tetratricopeptide repeat domain-containing protein PYG7, chloroplastic isoform X1	GO:0005575,GO:0005622,GO:0005623,GO:0005737,GO:0006091,GO:0008150,GO:0008152,GO:0009507,GO:0009534,GO:0009535,GO:0009536,GO:0009579,GO:0009987,GO:0015979,GO:0016020,GO:0016021,GO:0016043,GO:0019684,GO:0022607,GO:0031224,GO:0031976,GO:0031984,GO:0034357,GO:0034622,GO:0042651,GO:0043226,GO:0043227,GO:0043229,GO:0043231,GO:0043933,GO:0044085,GO:0044237,GO:0044422,GO:0044424,GO:0044425,GO:0044434,GO:…
Bvchr1_un.sca002	1020249	1017501	1025001	G	A	intron_variant	MODIFIER	0.000477622	Bv1_017500_wtdt	tetratricopeptide repeat	tetratricopeptide repeat domain-containing protein PYG7, chloroplastic isoform X1	GO:0005575,GO:0005622,GO:0005623,GO:0005737,GO:0006091,GO:0008150,GO:0008152,GO:0009507,GO:0009534,GO:0009535,GO:0009536,GO:0009579,GO:0009987,GO:0015979,GO:0016020,GO:0016021,GO:0016043,GO:0019684,GO:0022607,GO:0031224,GO:0031976,GO:0031984,GO:0034357,GO:0034622,GO:0042651,GO:0043226,GO:0043227,GO:0043229,GO:0043231,GO:0043933,GO:0044085,GO:0044237,GO:0044422,GO:0044424,GO:0044425,GO:0044434,GO:…
Bvchr1_un.sca002	1020335	1017501	1025001	A	G	intron_variant	MODIFIER	0.000495122	Bv1_017500_wtdt	tetratricopeptide repeat	tetratricopeptide repeat domain-containing protein PYG7, chloroplastic isoform X1	GO:0005575,GO:0005622,GO:0005623,GO:0005737,GO:0006091,GO:0008150,GO:0008152,GO:0009507,GO:0009534,GO:0009535,GO:0009536,GO:0009579,GO:0009987,GO:0015979,GO:0016020,GO:0016021,GO:0016043,GO:0019684,GO:0022607,GO:0031224,GO:0031976,GO:0031984,GO:0034357,GO:0034622,GO:0042651,GO:0043226,GO:0043227,GO:0043229,GO:0043231,GO:0043933,GO:0044085,GO:0044237,GO:0044422,GO:0044424,GO:0044425,GO:0044434,GO:…
Bvchr1_un.sca002	1020405	1017501	1025001	T	G	intron_variant	MODIFIER	0.000556875	Bv1_017500_wtdt	tetratricopeptide repeat	tetratricopeptide repeat domain-containing protein PYG7, chloroplastic isoform X1	GO:0005575,GO:0005622,GO:0005623,GO:0005737,GO:0006091,GO:0008150,GO:0008152,GO:0009507,GO:0009534,GO:0009535,GO:0009536,GO:0009579,GO:0009987,GO:0015979,GO:0016020,GO:0016021,GO:0016043,GO:0019684,GO:0022607,GO:0031224,GO:0031976,GO:0031984,GO:0034357,GO:0034622,GO:0042651,GO:0043226,GO:0043227,GO:0043229,GO:0043231,GO:0043933,GO:0044085,GO:0044237,GO:0044422,GO:0044424,GO:0044425,GO:0044434,GO:…
Bvchr1_un.sca002	1020986	1017501	1025001	C	T	intron_variant	MODIFIER	0.000418397	Bv1_017500_wtdt	tetratricopeptide repeat	tetratricopeptide repeat domain-containing protein PYG7, chloroplastic isoform X1	GO:0005575,GO:0005622,GO:0005623,GO:0005737,GO:0006091,GO:0008150,GO:0008152,GO:0009507,GO:0009534,GO:0009535,GO:0009536,GO:0009579,GO:0009987,GO:0015979,GO:0016020,GO:0016021,GO:0016043,GO:0019684,GO:0022607,GO:0031224,GO:0031976,GO:0031984,GO:0034357,GO:0034622,GO:0042651,GO:0043226,GO:0043227,GO:0043229,GO:0043231,GO:0043933,GO:0044085,GO:0044237,GO:0044422,GO:0044424,GO:0044425,GO:0044434,GO:…
Bvchr1_un.sca002	1021370	1017501	1025001	C	G	intron_variant	MODIFIER	0.000507155	Bv1_017500_wtdt	tetratricopeptide repeat	tetratricopeptide repeat domain-containing protein PYG7, chloroplastic isoform X1	GO:0005575,GO:0005622,GO:0005623,GO:0005737,GO:0006091,GO:0008150,GO:0008152,GO:0009507,GO:0009534,GO:0009535,GO:0009536,GO:0009579,GO:0009987,GO:0015979,GO:0016020,GO:0016021,GO:0016043,GO:0019684,GO:0022607,GO:0031224,GO:0031976,GO:0031984,GO:0034357,GO:0034622,GO:0042651,GO:0043226,GO:0043227,GO:0043229,GO:0043231,GO:0043933,GO:0044085,GO:0044237,GO:0044422,GO:0044424,GO:0044425,GO:0044434,GO:…
Bvchr1_un.sca002	1021426	1017501	1025001	G	T	intron_variant	MODIFIER	0.00107775	Bv1_017500_wtdt	tetratricopeptide repeat	tetratricopeptide repeat domain-containing protein PYG7, chloroplastic isoform X1	GO:0005575,GO:0005622,GO:0005623,GO:0005737,GO:0006091,GO:0008150,GO:0008152,GO:0009507,GO:0009534,GO:0009535,GO:0009536,GO:0009579,GO:0009987,GO:0015979,GO:0016020,GO:0016021,GO:0016043,GO:0019684,GO:0022607,GO:0031224,GO:0031976,GO:0031984,GO:0034357,GO:0034622,GO:0042651,GO:0043226,GO:0043227,GO:0043229,GO:0043231,GO:0043933,GO:0044085,GO:0044237,GO:0044422,GO:0044424,GO:0044425,GO:0044434,GO:…
Bvchr1_un.sca002	1021454	1017501	1025001	C	G	intron_variant	MODIFIER	0.000561999	Bv1_017500_wtdt	tetratricopeptide repeat	tetratricopeptide repeat domain-containing protein PYG7, chloroplastic isoform X1	GO:0005575,GO:0005622,GO:0005623,GO:0005737,GO:0006091,GO:0008150,GO:0008152,GO:0009507,GO:0009534,GO:0009535,GO:0009536,GO:0009579,GO:0009987,GO:0015979,GO:0016020,GO:0016021,GO:0016043,GO:0019684,GO:0022607,GO:0031224,GO:0031976,GO:0031984,GO:0034357,GO:0034622,GO:0042651,GO:0043226,GO:0043227,GO:0043229,GO:0043231,GO:0043933,GO:0044085,GO:0044237,GO:0044422,GO:0044424,GO:0044425,GO:0044434,GO:…
Bvchr1_un.sca002	1021888	1017501	1025001	C	T	intron_variant	MODIFIER	0.000514246	Bv1_017500_wtdt	tetratricopeptide repeat	tetratricopeptide repeat domain-containing protein PYG7, chloroplastic isoform X1	GO:0005575,GO:0005622,GO:0005623,GO:0005737,GO:0006091,GO:0008150,GO:0008152,GO:0009507,GO:0009534,GO:0009535,GO:0009536,GO:0009579,GO:0009987,GO:0015979,GO:0016020,GO:0016021,GO:0016043,GO:0019684,GO:0022607,GO:0031224,GO:0031976,GO:0031984,GO:0034357,GO:0034622,GO:0042651,GO:0043226,GO:0043227,GO:0043229,GO:0043231,GO:0043933,GO:0044085,GO:0044237,GO:0044422,GO:0044424,GO:0044425,GO:0044434,GO:…
Bvchr1_un.sca002	1022040	1017501	1025001	G	C	intron_variant	MODIFIER	0.000533243	Bv1_017500_wtdt	tetratricopeptide repeat	tetratricopeptide repeat domain-containing protein PYG7, chloroplastic isoform X1	GO:0005575,GO:0005622,GO:0005623,GO:0005737,GO:0006091,GO:0008150,GO:0008152,GO:0009507,GO:0009534,GO:0009535,GO:0009536,GO:0009579,GO:0009987,GO:0015979,GO:0016020,GO:0016021,GO:0016043,GO:0019684,GO:0022607,GO:0031224,GO:0031976,GO:0031984,GO:0034357,GO:0034622,GO:0042651,GO:0043226,GO:0043227,GO:0043229,GO:0043231,GO:0043933,GO:0044085,GO:0044237,GO:0044422,GO:0044424,GO:0044425,GO:0044434,GO:…
Bvchr1_un.sca002	1022070	1017501	1025001	T	C	intron_variant	MODIFIER	0.000487413	Bv1_017500_wtdt	tetratricopeptide repeat	tetratricopeptide repeat domain-containing protein PYG7, chloroplastic isoform X1	GO:0005575,GO:0005622,GO:0005623,GO:0005737,GO:0006091,GO:0008150,GO:0008152,GO:0009507,GO:0009534,GO:0009535,GO:0009536,GO:0009579,GO:0009987,GO:0015979,GO:0016020,GO:0016021,GO:0016043,GO:0019684,GO:0022607,GO:0031224,GO:0031976,GO:0031984,GO:0034357,GO:0034622,GO:0042651,GO:0043226,GO:0043227,GO:0043229,GO:0043231,GO:0043933,GO:0044085,GO:0044237,GO:0044422,GO:0044424,GO:0044425,GO:0044434,GO:…
Bvchr1_un.sca002	1022071	1017501	1025001	G	T	intron_variant	MODIFIER	0.000495497	Bv1_017500_wtdt	tetratricopeptide repeat	tetratricopeptide repeat domain-containing protein PYG7, chloroplastic isoform X1	GO:0005575,GO:0005622,GO:0005623,GO:0005737,GO:0006091,GO:0008150,GO:0008152,GO:0009507,GO:0009534,GO:0009535,GO:0009536,GO:0009579,GO:0009987,GO:0015979,GO:0016020,GO:0016021,GO:0016043,GO:0019684,GO:0022607,GO:0031224,GO:0031976,GO:0031984,GO:0034357,GO:0034622,GO:0042651,GO:0043226,GO:0043227,GO:0043229,GO:0043231,GO:0043933,GO:0044085,GO:0044237,GO:0044422,GO:0044424,GO:0044425,GO:0044434,GO:…
Bvchr1_un.sca002	1022110	1017501	1025001	G	A	intron_variant	MODIFIER	0.000981239	Bv1_017500_wtdt	tetratricopeptide repeat	tetratricopeptide repeat domain-containing protein PYG7, chloroplastic isoform X1	GO:0005575,GO:0005622,GO:0005623,GO:0005737,GO:0006091,GO:0008150,GO:0008152,GO:0009507,GO:0009534,GO:0009535,GO:0009536,GO:0009579,GO:0009987,GO:0015979,GO:0016020,GO:0016021,GO:0016043,GO:0019684,GO:0022607,GO:0031224,GO:0031976,GO:0031984,GO:0034357,GO:0034622,GO:0042651,GO:0043226,GO:0043227,GO:0043229,GO:0043231,GO:0043933,GO:0044085,GO:0044237,GO:0044422,GO:0044424,GO:0044425,GO:0044434,GO:…
Bvchr1_un.sca002	1022176	1017501	1025001	A	C	intron_variant	MODIFIER	0.00041739	Bv1_017500_wtdt	tetratricopeptide repeat	tetratricopeptide repeat domain-containing protein PYG7, chloroplastic isoform X1	GO:0005575,GO:0005622,GO:0005623,GO:0005737,GO:0006091,GO:0008150,GO:0008152,GO:0009507,GO:0009534,GO:0009535,GO:0009536,GO:0009579,GO:0009987,GO:0015979,GO:0016020,GO:0016021,GO:0016043,GO:0019684,GO:0022607,GO:0031224,GO:0031976,GO:0031984,GO:0034357,GO:0034622,GO:0042651,GO:0043226,GO:0043227,GO:0043229,GO:0043231,GO:0043933,GO:0044085,GO:0044237,GO:0044422,GO:0044424,GO:0044425,GO:0044434,GO:…
Bvchr1_un.sca002	1022321	1017501	1025001	G	A	intron_variant	MODIFIER	0.00050373	Bv1_017500_wtdt	tetratricopeptide repeat	tetratricopeptide repeat domain-containing protein PYG7, chloroplastic isoform X1	GO:0005575,GO:0005622,GO:0005623,GO:0005737,GO:0006091,GO:0008150,GO:0008152,GO:0009507,GO:0009534,GO:0009535,GO:0009536,GO:0009579,GO:0009987,GO:0015979,GO:0016020,GO:0016021,GO:0016043,GO:0019684,GO:0022607,GO:0031224,GO:0031976,GO:0031984,GO:0034357,GO:0034622,GO:0042651,GO:0043226,GO:0043227,GO:0043229,GO:0043231,GO:0043933,GO:0044085,GO:0044237,GO:0044422,GO:0044424,GO:0044425,GO:0044434,GO:…
Bvchr1_un.sca002	1022348	1017501	1025001	A	C	intron_variant	MODIFIER	0.000511142	Bv1_017500_wtdt	tetratricopeptide repeat	tetratricopeptide repeat domain-containing protein PYG7, chloroplastic isoform X1	GO:0005575,GO:0005622,GO:0005623,GO:0005737,GO:0006091,GO:0008150,GO:0008152,GO:0009507,GO:0009534,GO:0009535,GO:0009536,GO:0009579,GO:0009987,GO:0015979,GO:0016020,GO:0016021,GO:0016043,GO:0019684,GO:0022607,GO:0031224,GO:0031976,GO:0031984,GO:0034357,GO:0034622,GO:0042651,GO:0043226,GO:0043227,GO:0043229,GO:0043231,GO:0043933,GO:0044085,GO:0044237,GO:0044422,GO:0044424,GO:0044425,GO:0044434,GO:…
Bvchr1_un.sca002	1022355	1017501	1025001	G	C	intron_variant	MODIFIER	0.000568127	Bv1_017500_wtdt	tetratricopeptide repeat	tetratricopeptide repeat domain-containing protein PYG7, chloroplastic isoform X1	GO:0005575,GO:0005622,GO:0005623,GO:0005737,GO:0006091,GO:0008150,GO:0008152,GO:0009507,GO:0009534,GO:0009535,GO:0009536,GO:0009579,GO:0009987,GO:0015979,GO:0016020,GO:0016021,GO:0016043,GO:0019684,GO:0022607,GO:0031224,GO:0031976,GO:0031984,GO:0034357,GO:0034622,GO:0042651,GO:0043226,GO:0043227,GO:0043229,GO:0043231,GO:0043933,GO:0044085,GO:0044237,GO:0044422,GO:0044424,GO:0044425,GO:0044434,GO:…
Bvchr1_un.sca002	1022444	1017501	1025001	G	T	intron_variant	MODIFIER	0.000582484	Bv1_017500_wtdt	tetratricopeptide repeat	tetratricopeptide repeat domain-containing protein PYG7, chloroplastic isoform X1	GO:0005575,GO:0005622,GO:0005623,GO:0005737,GO:0006091,GO:0008150,GO:0008152,GO:0009507,GO:0009534,GO:0009535,GO:0009536,GO:0009579,GO:0009987,GO:0015979,GO:0016020,GO:0016021,GO:0016043,GO:0019684,GO:0022607,GO:0031224,GO:0031976,GO:0031984,GO:0034357,GO:0034622,GO:0042651,GO:0043226,GO:0043227,GO:0043229,GO:0043231,GO:0043933,GO:0044085,GO:0044237,GO:0044422,GO:0044424,GO:0044425,GO:0044434,GO:…
Bvchr1_un.sca002	1022525	1017501	1025001	G	A	intron_variant	MODIFIER	0.000458752	Bv1_017500_wtdt	tetratricopeptide repeat	tetratricopeptide repeat domain-containing protein PYG7, chloroplastic isoform X1	GO:0005575,GO:0005622,GO:0005623,GO:0005737,GO:0006091,GO:0008150,GO:0008152,GO:0009507,GO:0009534,GO:0009535,GO:0009536,GO:0009579,GO:0009987,GO:0015979,GO:0016020,GO:0016021,GO:0016043,GO:0019684,GO:0022607,GO:0031224,GO:0031976,GO:0031984,GO:0034357,GO:0034622,GO:0042651,GO:0043226,GO:0043227,GO:0043229,GO:0043231,GO:0043933,GO:0044085,GO:0044237,GO:0044422,GO:0044424,GO:0044425,GO:0044434,GO:…
Bvchr1_un.sca002	1022679	1017501	1025001	G	A	intron_variant	MODIFIER	0.00141966	Bv1_017500_wtdt	tetratricopeptide repeat	tetratricopeptide repeat domain-containing protein PYG7, chloroplastic isoform X1	GO:0005575,GO:0005622,GO:0005623,GO:0005737,GO:0006091,GO:0008150,GO:0008152,GO:0009507,GO:0009534,GO:0009535,GO:0009536,GO:0009579,GO:0009987,GO:0015979,GO:0016020,GO:0016021,GO:0016043,GO:0019684,GO:0022607,GO:0031224,GO:0031976,GO:0031984,GO:0034357,GO:0034622,GO:0042651,GO:0043226,GO:0043227,GO:0043229,GO:0043231,GO:0043933,GO:0044085,GO:0044237,GO:0044422,GO:0044424,GO:0044425,GO:0044434,GO:…
Bvchr1_un.sca002	1022698	1017501	1025001	T	A	intron_variant	MODIFIER	0.000533854	Bv1_017500_wtdt	tetratricopeptide repeat	tetratricopeptide repeat domain-containing protein PYG7, chloroplastic isoform X1	GO:0005575,GO:0005622,GO:0005623,GO:0005737,GO:0006091,GO:0008150,GO:0008152,GO:0009507,GO:0009534,GO:0009535,GO:0009536,GO:0009579,GO:0009987,GO:0015979,GO:0016020,GO:0016021,GO:0016043,GO:0019684,GO:0022607,GO:0031224,GO:0031976,GO:0031984,GO:0034357,GO:0034622,GO:0042651,GO:0043226,GO:0043227,GO:0043229,GO:0043231,GO:0043933,GO:0044085,GO:0044237,GO:0044422,GO:0044424,GO:0044425,GO:0044434,GO:…
Bvchr1_un.sca002	1022710	1017501	1025001	A	G	intron_variant	MODIFIER	0.000557063	Bv1_017500_wtdt	tetratricopeptide repeat	tetratricopeptide repeat domain-containing protein PYG7, chloroplastic isoform X1	GO:0005575,GO:0005622,GO:0005623,GO:0005737,GO:0006091,GO:0008150,GO:0008152,GO:0009507,GO:0009534,GO:0009535,GO:0009536,GO:0009579,GO:0009987,GO:0015979,GO:0016020,GO:0016021,GO:0016043,GO:0019684,GO:0022607,GO:0031224,GO:0031976,GO:0031984,GO:0034357,GO:0034622,GO:0042651,GO:0043226,GO:0043227,GO:0043229,GO:0043231,GO:0043933,GO:0044085,GO:0044237,GO:0044422,GO:0044424,GO:0044425,GO:0044434,GO:…
Bvchr1_un.sca002	1022716	1017501	1025001	A	G	intron_variant	MODIFIER	0.00047412	Bv1_017500_wtdt	tetratricopeptide repeat	tetratricopeptide repeat domain-containing protein PYG7, chloroplastic isoform X1	GO:0005575,GO:0005622,GO:0005623,GO:0005737,GO:0006091,GO:0008150,GO:0008152,GO:0009507,GO:0009534,GO:0009535,GO:0009536,GO:0009579,GO:0009987,GO:0015979,GO:0016020,GO:0016021,GO:0016043,GO:0019684,GO:0022607,GO:0031224,GO:0031976,GO:0031984,GO:0034357,GO:0034622,GO:0042651,GO:0043226,GO:0043227,GO:0043229,GO:0043231,GO:0043933,GO:0044085,GO:0044237,GO:0044422,GO:0044424,GO:0044425,GO:0044434,GO:…
Bvchr1_un.sca002	1022718	1017501	1025001	T	G	intron_variant	MODIFIER	0.00050236	Bv1_017500_wtdt	tetratricopeptide repeat	tetratricopeptide repeat domain-containing protein PYG7, chloroplastic isoform X1	GO:0005575,GO:0005622,GO:0005623,GO:0005737,GO:0006091,GO:0008150,GO:0008152,GO:0009507,GO:0009534,GO:0009535,GO:0009536,GO:0009579,GO:0009987,GO:0015979,GO:0016020,GO:0016021,GO:0016043,GO:0019684,GO:0022607,GO:0031224,GO:0031976,GO:0031984,GO:0034357,GO:0034622,GO:0042651,GO:0043226,GO:0043227,GO:0043229,GO:0043231,GO:0043933,GO:0044085,GO:0044237,GO:0044422,GO:0044424,GO:0044425,GO:0044434,GO:…
Bvchr1_un.sca002	1022720	1017501	1025001	C	T	intron_variant	MODIFIER	0.000519399	Bv1_017500_wtdt	tetratricopeptide repeat	tetratricopeptide repeat domain-containing protein PYG7, chloroplastic isoform X1	GO:0005575,GO:0005622,GO:0005623,GO:0005737,GO:0006091,GO:0008150,GO:0008152,GO:0009507,GO:0009534,GO:0009535,GO:0009536,GO:0009579,GO:0009987,GO:0015979,GO:0016020,GO:0016021,GO:0016043,GO:0019684,GO:0022607,GO:0031224,GO:0031976,GO:0031984,GO:0034357,GO:0034622,GO:0042651,GO:0043226,GO:0043227,GO:0043229,GO:0043231,GO:0043933,GO:0044085,GO:0044237,GO:0044422,GO:0044424,GO:0044425,GO:0044434,GO:…
Bvchr1_un.sca002	1022723	1017501	1025001	C	A	intron_variant	MODIFIER	0.00051479	Bv1_017500_wtdt	tetratricopeptide repeat	tetratricopeptide repeat domain-containing protein PYG7, chloroplastic isoform X1	GO:0005575,GO:0005622,GO:0005623,GO:0005737,GO:0006091,GO:0008150,GO:0008152,GO:0009507,GO:0009534,GO:0009535,GO:0009536,GO:0009579,GO:0009987,GO:0015979,GO:0016020,GO:0016021,GO:0016043,GO:0019684,GO:0022607,GO:0031224,GO:0031976,GO:0031984,GO:0034357,GO:0034622,GO:0042651,GO:0043226,GO:0043227,GO:0043229,GO:0043231,GO:0043933,GO:0044085,GO:0044237,GO:0044422,GO:0044424,GO:0044425,GO:0044434,GO:…
Bvchr1_un.sca002	1601844	1600001	1610001	T	G	intron_variant	MODIFIER	0.000511811	Bv1_017890_cimd	S-adenosyl-L-methionine-dependent tRNA 4-demethylwyosine	S-adenosyl-L-methionine-dependent tRNA 4-demethylwyosine synthase
Bvchr1_un.sca002	1601845	1600001	1610001	C	T	intron_variant	MODIFIER	0.000550352	Bv1_017890_cimd	S-adenosyl-L-methionine-dependent tRNA 4-demethylwyosine	S-adenosyl-L-methionine-dependent tRNA 4-demethylwyosine synthase
Bvchr1_un.sca002	1601852	1600001	1610001	A	C	intron_variant	MODIFIER	0.000519449	Bv1_017890_cimd	S-adenosyl-L-methionine-dependent tRNA 4-demethylwyosine	S-adenosyl-L-methionine-dependent tRNA 4-demethylwyosine synthase
Bvchr1_un.sca002	1602022	1600001	1610001	G	A	intron_variant	MODIFIER	0.000718423	Bv1_017890_cimd	S-adenosyl-L-methionine-dependent tRNA 4-demethylwyosine	S-adenosyl-L-methionine-dependent tRNA 4-demethylwyosine synthase
Bvchr1_un.sca002	1602972	1600001	1610001	A	ATTT	intron_variant	MODIFIER	0.000486367	Bv1_017890_cimd	S-adenosyl-L-methionine-dependent tRNA 4-demethylwyosine	S-adenosyl-L-methionine-dependent tRNA 4-demethylwyosine synthase
Bvchr1_un.sca002	1603012	1600001	1610001	A	G	intron_variant	MODIFIER	0.000519517	Bv1_017890_cimd	S-adenosyl-L-methionine-dependent tRNA 4-demethylwyosine	S-adenosyl-L-methionine-dependent tRNA 4-demethylwyosine synthase
Bvchr1_un.sca002	1603067	1600001	1610001	A	T	intron_variant	MODIFIER	0.000544733	Bv1_017890_cimd	S-adenosyl-L-methionine-dependent tRNA 4-demethylwyosine	S-adenosyl-L-methionine-dependent tRNA 4-demethylwyosine synthase
Bvchr1_un.sca002	1603285	1600001	1610001	T	C	intron_variant	MODIFIER	0.000476257	Bv1_017890_cimd	S-adenosyl-L-methionine-dependent tRNA 4-demethylwyosine	S-adenosyl-L-methionine-dependent tRNA 4-demethylwyosine synthase
Bvchr1_un.sca002	1603302	1600001	1610001	T	C	intron_variant	MODIFIER	0.000524709	Bv1_017890_cimd	S-adenosyl-L-methionine-dependent tRNA 4-demethylwyosine	S-adenosyl-L-methionine-dependent tRNA 4-demethylwyosine synthase
Bvchr1_un.sca002	1603340	1600001	1610001	A	AG	intron_variant	MODIFIER	0.000430236	Bv1_017890_cimd	S-adenosyl-L-methionine-dependent tRNA 4-demethylwyosine	S-adenosyl-L-methionine-dependent tRNA 4-demethylwyosine synthase
Bvchr1_un.sca002	1603375	1600001	1610001	A	G	intron_variant	MODIFIER	0.000539	Bv1_017890_cimd	S-adenosyl-L-methionine-dependent tRNA 4-demethylwyosine	S-adenosyl-L-methionine-dependent tRNA 4-demethylwyosine synthase
Bvchr1_un.sca002	1603384	1600001	1610001	A	G	intron_variant	MODIFIER	0.000548504	Bv1_017890_cimd	S-adenosyl-L-methionine-dependent tRNA 4-demethylwyosine	S-adenosyl-L-methionine-dependent tRNA 4-demethylwyosine synthase
Bvchr1_un.sca002	1603425	1600001	1610001	G	A	intron_variant	MODIFIER	0.000700983	Bv1_017890_cimd	S-adenosyl-L-methionine-dependent tRNA 4-demethylwyosine	S-adenosyl-L-methionine-dependent tRNA 4-demethylwyosine synthase
Bvchr1_un.sca002	1603490	1600001	1610001	T	G	intron_variant	MODIFIER	0.000962832	Bv1_017890_cimd	S-adenosyl-L-methionine-dependent tRNA 4-demethylwyosine	S-adenosyl-L-methionine-dependent tRNA 4-demethylwyosine synthase
Bvchr1_un.sca002	1603503	1600001	1610001	T	C	intron_variant	MODIFIER	0.000577323	Bv1_017890_cimd	S-adenosyl-L-methionine-dependent tRNA 4-demethylwyosine	S-adenosyl-L-methionine-dependent tRNA 4-demethylwyosine synthase
Bvchr1_un.sca002	1603509	1600001	1610001	A	G	intron_variant	MODIFIER	0.000538999	Bv1_017890_cimd	S-adenosyl-L-methionine-dependent tRNA 4-demethylwyosine	S-adenosyl-L-methionine-dependent tRNA 4-demethylwyosine synthase
Bvchr1_un.sca002	1603580	1600001	1610001	A	G	intron_variant	MODIFIER	0.000450822	Bv1_017890_cimd	S-adenosyl-L-methionine-dependent tRNA 4-demethylwyosine	S-adenosyl-L-methionine-dependent tRNA 4-demethylwyosine synthase
Bvchr1_un.sca002	1604376	1600001	1610001	T	C	intron_variant	MODIFIER	0.000502913	Bv1_017890_cimd	S-adenosyl-L-methionine-dependent tRNA 4-demethylwyosine	S-adenosyl-L-methionine-dependent tRNA 4-demethylwyosine synthase
Bvchr1_un.sca002	1604453	1600001	1610001	G	A	intron_variant	MODIFIER	0.000549612	Bv1_017890_cimd	S-adenosyl-L-methionine-dependent tRNA 4-demethylwyosine	S-adenosyl-L-methionine-dependent tRNA 4-demethylwyosine synthase
Bvchr1_un.sca002	1604454	1600001	1610001	A	G	intron_variant	MODIFIER	0.000509891	Bv1_017890_cimd	S-adenosyl-L-methionine-dependent tRNA 4-demethylwyosine	S-adenosyl-L-methionine-dependent tRNA 4-demethylwyosine synthase
Bvchr1_un.sca002	1604506	1600001	1610001	G	A	intron_variant	MODIFIER	0.000539899	Bv1_017890_cimd	S-adenosyl-L-methionine-dependent tRNA 4-demethylwyosine	S-adenosyl-L-methionine-dependent tRNA 4-demethylwyosine synthase
Bvchr1_un.sca002	1604539	1600001	1610001	T	G	intron_variant	MODIFIER	0.000513705	Bv1_017890_cimd	S-adenosyl-L-methionine-dependent tRNA 4-demethylwyosine	S-adenosyl-L-methionine-dependent tRNA 4-demethylwyosine synthase
Bvchr1_un.sca002	1604606	1600001	1610001	C	G	intron_variant	MODIFIER	0.00102598	Bv1_017890_cimd	S-adenosyl-L-methionine-dependent tRNA 4-demethylwyosine	S-adenosyl-L-methionine-dependent tRNA 4-demethylwyosine synthase
Bvchr1_un.sca002	1604615	1600001	1610001	G	A	intron_variant	MODIFIER	0.000688617	Bv1_017890_cimd	S-adenosyl-L-methionine-dependent tRNA 4-demethylwyosine	S-adenosyl-L-methionine-dependent tRNA 4-demethylwyosine synthase
Bvchr1_un.sca002	1604620	1600001	1610001	CA	C	intron_variant	MODIFIER	0.000516998	Bv1_017890_cimd	S-adenosyl-L-methionine-dependent tRNA 4-demethylwyosine	S-adenosyl-L-methionine-dependent tRNA 4-demethylwyosine synthase
Bvchr1_un.sca002	1604627	1600001	1610001	C	CT	intron_variant	MODIFIER	0.00057686	Bv1_017890_cimd	S-adenosyl-L-methionine-dependent tRNA 4-demethylwyosine	S-adenosyl-L-methionine-dependent tRNA 4-demethylwyosine synthase
Bvchr1_un.sca002	1604630	1600001	1610001	A	T	intron_variant	MODIFIER	0.000525522	Bv1_017890_cimd	S-adenosyl-L-methionine-dependent tRNA 4-demethylwyosine	S-adenosyl-L-methionine-dependent tRNA 4-demethylwyosine synthase
Bvchr1_un.sca002	1604664	1600001	1610001	G	A	intron_variant	MODIFIER	0.00162882	Bv1_017890_cimd	S-adenosyl-L-methionine-dependent tRNA 4-demethylwyosine	S-adenosyl-L-methionine-dependent tRNA 4-demethylwyosine synthase
Bvchr1_un.sca002	1604669	1600001	1610001	C	A	intron_variant	MODIFIER	0.000582598	Bv1_017890_cimd	S-adenosyl-L-methionine-dependent tRNA 4-demethylwyosine	S-adenosyl-L-methionine-dependent tRNA 4-demethylwyosine synthase
Bvchr1_un.sca002	1604679	1600001	1610001	A	T	intron_variant	MODIFIER	0.000517253	Bv1_017890_cimd	S-adenosyl-L-methionine-dependent tRNA 4-demethylwyosine	S-adenosyl-L-methionine-dependent tRNA 4-demethylwyosine synthase
Bvchr1_un.sca002	1604684	1600001	1610001	AG	A	intron_variant	MODIFIER	0.000459672	Bv1_017890_cimd	S-adenosyl-L-methionine-dependent tRNA 4-demethylwyosine	S-adenosyl-L-methionine-dependent tRNA 4-demethylwyosine synthase
Bvchr1_un.sca002	1604722	1600001	1610001	T	C	intron_variant	MODIFIER	0.00104398	Bv1_017890_cimd	S-adenosyl-L-methionine-dependent tRNA 4-demethylwyosine	S-adenosyl-L-methionine-dependent tRNA 4-demethylwyosine synthase
Bvchr1_un.sca002	1604753	1600001	1610001	C	G	intron_variant	MODIFIER	0.000539706	Bv1_017890_cimd	S-adenosyl-L-methionine-dependent tRNA 4-demethylwyosine	S-adenosyl-L-methionine-dependent tRNA 4-demethylwyosine synthase
Bvchr1_un.sca002	1604801	1600001	1610001	G	T	intron_variant	MODIFIER	0.000518591	Bv1_017890_cimd	S-adenosyl-L-methionine-dependent tRNA 4-demethylwyosine	S-adenosyl-L-methionine-dependent tRNA 4-demethylwyosine synthase
Bvchr1_un.sca002	1604804	1600001	1610001	G	A	intron_variant	MODIFIER	0.000676246	Bv1_017890_cimd	S-adenosyl-L-methionine-dependent tRNA 4-demethylwyosine	S-adenosyl-L-methionine-dependent tRNA 4-demethylwyosine synthase
Bvchr1_un.sca002	1604947	1600001	1610001	G	A	intron_variant	MODIFIER	0.000597825	Bv1_017890_cimd	S-adenosyl-L-methionine-dependent tRNA 4-demethylwyosine	S-adenosyl-L-methionine-dependent tRNA 4-demethylwyosine synthase
Bvchr1_un.sca002	1604993	1600001	1610001	G	C	intron_variant	MODIFIER	0.000529539	Bv1_017890_cimd	S-adenosyl-L-methionine-dependent tRNA 4-demethylwyosine	S-adenosyl-L-methionine-dependent tRNA 4-demethylwyosine synthase
Bvchr1_un.sca002	1605030	1600001	1610001	T	C	intron_variant	MODIFIER	0.00104563	Bv1_017890_cimd	S-adenosyl-L-methionine-dependent tRNA 4-demethylwyosine	S-adenosyl-L-methionine-dependent tRNA 4-demethylwyosine synthase
Bvchr1_un.sca002	1605064	1600001	1610001	T	TA	intron_variant	MODIFIER	0.000625105	Bv1_017890_cimd	S-adenosyl-L-methionine-dependent tRNA 4-demethylwyosine	S-adenosyl-L-methionine-dependent tRNA 4-demethylwyosine synthase
Bvchr1_un.sca002	1605126	1600001	1610001	A	G	intron_variant	MODIFIER	0.000595434	Bv1_017890_cimd	S-adenosyl-L-methionine-dependent tRNA 4-demethylwyosine	S-adenosyl-L-methionine-dependent tRNA 4-demethylwyosine synthase
Bvchr1_un.sca002	1605127	1600001	1610001	T	C	intron_variant	MODIFIER	0.00108609	Bv1_017890_cimd	S-adenosyl-L-methionine-dependent tRNA 4-demethylwyosine	S-adenosyl-L-methionine-dependent tRNA 4-demethylwyosine synthase
Bvchr1_un.sca002	1605155	1600001	1610001	T	C	intron_variant	MODIFIER	0.000656497	Bv1_017890_cimd	S-adenosyl-L-methionine-dependent tRNA 4-demethylwyosine	S-adenosyl-L-methionine-dependent tRNA 4-demethylwyosine synthase
Bvchr1_un.sca002	1605172	1600001	1610001	G	A	intron_variant	MODIFIER	0.000526835	Bv1_017890_cimd	S-adenosyl-L-methionine-dependent tRNA 4-demethylwyosine	S-adenosyl-L-methionine-dependent tRNA 4-demethylwyosine synthase
Bvchr1_un.sca002	1605222	1600001	1610001	T	A	intron_variant	MODIFIER	0.000538395	Bv1_017890_cimd	S-adenosyl-L-methionine-dependent tRNA 4-demethylwyosine	S-adenosyl-L-methionine-dependent tRNA 4-demethylwyosine synthase
Bvchr1_un.sca002	1605287	1600001	1610001	G	A	synonymous_variant	LOW	0.000583766	Bv1_017890_cimd	S-adenosyl-L-methionine-dependent tRNA 4-demethylwyosine	S-adenosyl-L-methionine-dependent tRNA 4-demethylwyosine synthase
Bvchr1_un.sca002	1605403	1600001	1610001	C	T	missense_variant	MODERATE	0.000505555	Bv1_017890_cimd	S-adenosyl-L-methionine-dependent tRNA 4-demethylwyosine	S-adenosyl-L-methionine-dependent tRNA 4-demethylwyosine synthase
Bvchr1_un.sca002	1605536	1600001	1610001	T	C	intron_variant	MODIFIER	0.00106667	Bv1_017890_cimd	S-adenosyl-L-methionine-dependent tRNA 4-demethylwyosine	S-adenosyl-L-methionine-dependent tRNA 4-demethylwyosine synthase
Bvchr1_un.sca002	1605584	1600001	1610001	C	G	intron_variant	MODIFIER	0.000513785	Bv1_017890_cimd	S-adenosyl-L-methionine-dependent tRNA 4-demethylwyosine	S-adenosyl-L-methionine-dependent tRNA 4-demethylwyosine synthase
Bvchr1_un.sca002	1605592	1600001	1610001	G	A	intron_variant	MODIFIER	0.000511173	Bv1_017890_cimd	S-adenosyl-L-methionine-dependent tRNA 4-demethylwyosine	S-adenosyl-L-methionine-dependent tRNA 4-demethylwyosine synthase
Bvchr1_un.sca002	1605599	1600001	1610001	T	A	intron_variant	MODIFIER	0.000670564	Bv1_017890_cimd	S-adenosyl-L-methionine-dependent tRNA 4-demethylwyosine	S-adenosyl-L-methionine-dependent tRNA 4-demethylwyosine synthase
Bvchr1_un.sca002	1605602	1600001	1610001	A	C	intron_variant	MODIFIER	0.000561847	Bv1_017890_cimd	S-adenosyl-L-methionine-dependent tRNA 4-demethylwyosine	S-adenosyl-L-methionine-dependent tRNA 4-demethylwyosine synthase
Bvchr1_un.sca002	1605627	1600001	1610001	G	A	intron_variant	MODIFIER	0.000448782	Bv1_017890_cimd	S-adenosyl-L-methionine-dependent tRNA 4-demethylwyosine	S-adenosyl-L-methionine-dependent tRNA 4-demethylwyosine synthase
Bvchr1_un.sca002	1605628	1600001	1610001	A	G	intron_variant	MODIFIER	0.000503222	Bv1_017890_cimd	S-adenosyl-L-methionine-dependent tRNA 4-demethylwyosine	S-adenosyl-L-methionine-dependent tRNA 4-demethylwyosine synthase
Bvchr1_un.sca002	1605655	1600001	1610001	C	A	intron_variant	MODIFIER	0.000537764	Bv1_017890_cimd	S-adenosyl-L-methionine-dependent tRNA 4-demethylwyosine	S-adenosyl-L-methionine-dependent tRNA 4-demethylwyosine synthase
Bvchr1_un.sca002	1605696	1600001	1610001	C	A	intron_variant	MODIFIER	0.000502969	Bv1_017890_cimd	S-adenosyl-L-methionine-dependent tRNA 4-demethylwyosine	S-adenosyl-L-methionine-dependent tRNA 4-demethylwyosine synthase
Bvchr1_un.sca002	1605732	1600001	1610001	C	T	intron_variant	MODIFIER	0.000602204	Bv1_017890_cimd	S-adenosyl-L-methionine-dependent tRNA 4-demethylwyosine	S-adenosyl-L-methionine-dependent tRNA 4-demethylwyosine synthase
Bvchr1_un.sca002	1605770	1600001	1610001	A	G	intron_variant	MODIFIER	0.000566374	Bv1_017890_cimd	S-adenosyl-L-methionine-dependent tRNA 4-demethylwyosine	S-adenosyl-L-methionine-dependent tRNA 4-demethylwyosine synthase
Bvchr1_un.sca002	1605827	1600001	1610001	T	G	intron_variant	MODIFIER	0.000605384	Bv1_017890_cimd	S-adenosyl-L-methionine-dependent tRNA 4-demethylwyosine	S-adenosyl-L-methionine-dependent tRNA 4-demethylwyosine synthase
Bvchr1_un.sca002	1605852	1600001	1610001	T	A	intron_variant	MODIFIER	0.00116187	Bv1_017890_cimd	S-adenosyl-L-methionine-dependent tRNA 4-demethylwyosine	S-adenosyl-L-methionine-dependent tRNA 4-demethylwyosine synthase
Bvchr1_un.sca002	1605888	1600001	1610001	A	G	intron_variant	MODIFIER	0.000510626	Bv1_017890_cimd	S-adenosyl-L-methionine-dependent tRNA 4-demethylwyosine	S-adenosyl-L-methionine-dependent tRNA 4-demethylwyosine synthase
Bvchr1_un.sca002	1605892	1600001	1610001	C	A	intron_variant	MODIFIER	0.000599188	Bv1_017890_cimd	S-adenosyl-L-methionine-dependent tRNA 4-demethylwyosine	S-adenosyl-L-methionine-dependent tRNA 4-demethylwyosine synthase
Bvchr1_un.sca002	1605905	1600001	1610001	C	A	intron_variant	MODIFIER	0.00124358	Bv1_017890_cimd	S-adenosyl-L-methionine-dependent tRNA 4-demethylwyosine	S-adenosyl-L-methionine-dependent tRNA 4-demethylwyosine synthase
Bvchr1_un.sca002	1605911	1600001	1610001	T	A	intron_variant	MODIFIER	0.00105083	Bv1_017890_cimd	S-adenosyl-L-methionine-dependent tRNA 4-demethylwyosine	S-adenosyl-L-methionine-dependent tRNA 4-demethylwyosine synthase
Bvchr1_un.sca002	1605927	1600001	1610001	AT	A	intron_variant	MODIFIER	0.000493987	Bv1_017890_cimd	S-adenosyl-L-methionine-dependent tRNA 4-demethylwyosine	S-adenosyl-L-methionine-dependent tRNA 4-demethylwyosine synthase
Bvchr1_un.sca002	1606152	1600001	1610001	A	G	splice_donor_variant&splice_region_variant&intron_variant	HIGH	0.000531568	Bv1_017890_cimd	S-adenosyl-L-methionine-dependent tRNA 4-demethylwyosine	S-adenosyl-L-methionine-dependent tRNA 4-demethylwyosine synthase
Bvchr1_un.sca002	1606314	1600001	1610001	A	C	intron_variant	MODIFIER	0.00057503	Bv1_017890_cimd	S-adenosyl-L-methionine-dependent tRNA 4-demethylwyosine	S-adenosyl-L-methionine-dependent tRNA 4-demethylwyosine synthase
Bvchr1_un.sca002	1606341	1600001	1610001	G	C	intron_variant	MODIFIER	0.000543892	Bv1_017890_cimd	S-adenosyl-L-methionine-dependent tRNA 4-demethylwyosine	S-adenosyl-L-methionine-dependent tRNA 4-demethylwyosine synthase
Bvchr1_un.sca002	1606410	1600001	1610001	A	AT	intron_variant	MODIFIER	0.000429163	Bv1_017890_cimd	S-adenosyl-L-methionine-dependent tRNA 4-demethylwyosine	S-adenosyl-L-methionine-dependent tRNA 4-demethylwyosine synthase
Bvchr1_un.sca002	1606550	1600001	1610001	C	A	intron_variant	MODIFIER	0.00108368	Bv1_017890_cimd	S-adenosyl-L-methionine-dependent tRNA 4-demethylwyosine	S-adenosyl-L-methionine-dependent tRNA 4-demethylwyosine synthase
Bvchr1_un.sca002	1606590	1600001	1610001	C	A	intron_variant	MODIFIER	0.000566906	Bv1_017890_cimd	S-adenosyl-L-methionine-dependent tRNA 4-demethylwyosine	S-adenosyl-L-methionine-dependent tRNA 4-demethylwyosine synthase
Bvchr1_un.sca002	1606709	1600001	1610001	T	TA	intron_variant	MODIFIER	0.000497942	Bv1_017890_cimd	S-adenosyl-L-methionine-dependent tRNA 4-demethylwyosine	S-adenosyl-L-methionine-dependent tRNA 4-demethylwyosine synthase
Bvchr1_un.sca002	1606800	1600001	1610001	A	AT	intron_variant	MODIFIER	0.000645378	Bv1_017890_cimd	S-adenosyl-L-methionine-dependent tRNA 4-demethylwyosine	S-adenosyl-L-methionine-dependent tRNA 4-demethylwyosine synthase
Bvchr1_un.sca002	1606866	1600001	1610001	A	T	intron_variant	MODIFIER	0.000528596	Bv1_017890_cimd	S-adenosyl-L-methionine-dependent tRNA 4-demethylwyosine	S-adenosyl-L-methionine-dependent tRNA 4-demethylwyosine synthase
Bvchr1_un.sca002	1606875	1600001	1610001	G	T	intron_variant	MODIFIER	0.000563196	Bv1_017890_cimd	S-adenosyl-L-methionine-dependent tRNA 4-demethylwyosine	S-adenosyl-L-methionine-dependent tRNA 4-demethylwyosine synthase
Bvchr1_un.sca002	1606916	1600001	1610001	C	T	synonymous_variant	LOW	0.000556419	Bv1_017890_cimd	S-adenosyl-L-methionine-dependent tRNA 4-demethylwyosine	S-adenosyl-L-methionine-dependent tRNA 4-demethylwyosine synthase
Bvchr1_un.sca002	1625059	1625001	1650001	C	T	missense_variant	MODERATE	0.00047946	Bv1_017910_wphf	histone-lysine N-methyltransferase, H3 lysine-9 specific	PREDICTED: uncharacterized protein LOC104905282	GO:0000166,GO:0000775,GO:0003674,GO:0003676,GO:0003677,GO:0003824,GO:0005488,GO:0005575,GO:0005622,GO:0005623,GO:0005634,GO:0005694,GO:0006325,GO:0006342,GO:0006355,GO:0006464,GO:0006479,GO:0006807,GO:0006996,GO:0008150,GO:0008152,GO:0008168,GO:0008170,GO:0008213,GO:0008270,GO:0008276,GO:0008327,GO:0008757,GO:0009889,GO:0009890,GO:0009892,GO:0009987,GO:0010033,GO:0010200,GO:0010243,GO:0010428,GO:…
Bvchr1_un.sca002	1625078	1625001	1650001	A	G	missense_variant	MODERATE	0.00105708	Bv1_017910_wphf	histone-lysine N-methyltransferase, H3 lysine-9 specific	PREDICTED: uncharacterized protein LOC104905282	GO:0000166,GO:0000775,GO:0003674,GO:0003676,GO:0003677,GO:0003824,GO:0005488,GO:0005575,GO:0005622,GO:0005623,GO:0005634,GO:0005694,GO:0006325,GO:0006342,GO:0006355,GO:0006464,GO:0006479,GO:0006807,GO:0006996,GO:0008150,GO:0008152,GO:0008168,GO:0008170,GO:0008213,GO:0008270,GO:0008276,GO:0008327,GO:0008757,GO:0009889,GO:0009890,GO:0009892,GO:0009987,GO:0010033,GO:0010200,GO:0010243,GO:0010428,GO:…
Bvchr1_un.sca002	1625206	1625001	1650001	T	C	missense_variant	MODERATE	0.000520896	Bv1_017910_wphf	histone-lysine N-methyltransferase, H3 lysine-9 specific	PREDICTED: uncharacterized protein LOC104905282	GO:0000166,GO:0000775,GO:0003674,GO:0003676,GO:0003677,GO:0003824,GO:0005488,GO:0005575,GO:0005622,GO:0005623,GO:0005634,GO:0005694,GO:0006325,GO:0006342,GO:0006355,GO:0006464,GO:0006479,GO:0006807,GO:0006996,GO:0008150,GO:0008152,GO:0008168,GO:0008170,GO:0008213,GO:0008270,GO:0008276,GO:0008327,GO:0008757,GO:0009889,GO:0009890,GO:0009892,GO:0009987,GO:0010033,GO:0010200,GO:0010243,GO:0010428,GO:…
Bvchr1_un.sca002	1625217	1625001	1650001	T	A	missense_variant	MODERATE	0.000509016	Bv1_017910_wphf	histone-lysine N-methyltransferase, H3 lysine-9 specific	PREDICTED: uncharacterized protein LOC104905282	GO:0000166,GO:0000775,GO:0003674,GO:0003676,GO:0003677,GO:0003824,GO:0005488,GO:0005575,GO:0005622,GO:0005623,GO:0005634,GO:0005694,GO:0006325,GO:0006342,GO:0006355,GO:0006464,GO:0006479,GO:0006807,GO:0006996,GO:0008150,GO:0008152,GO:0008168,GO:0008170,GO:0008213,GO:0008270,GO:0008276,GO:0008327,GO:0008757,GO:0009889,GO:0009890,GO:0009892,GO:0009987,GO:0010033,GO:0010200,GO:0010243,GO:0010428,GO:…
Bvchr1_un.sca002	1625260	1625001	1650001	A	G	missense_variant	MODERATE	0.000537255	Bv1_017910_wphf	histone-lysine N-methyltransferase, H3 lysine-9 specific	PREDICTED: uncharacterized protein LOC104905282	GO:0000166,GO:0000775,GO:0003674,GO:0003676,GO:0003677,GO:0003824,GO:0005488,GO:0005575,GO:0005622,GO:0005623,GO:0005634,GO:0005694,GO:0006325,GO:0006342,GO:0006355,GO:0006464,GO:0006479,GO:0006807,GO:0006996,GO:0008150,GO:0008152,GO:0008168,GO:0008170,GO:0008213,GO:0008270,GO:0008276,GO:0008327,GO:0008757,GO:0009889,GO:0009890,GO:0009892,GO:0009987,GO:0010033,GO:0010200,GO:0010243,GO:0010428,GO:…
Bvchr1_un.sca002	1625554	1625001	1650001	A	G	missense_variant	MODERATE	0.000484327	Bv1_017910_wphf	histone-lysine N-methyltransferase, H3 lysine-9 specific	PREDICTED: uncharacterized protein LOC104905282	GO:0000166,GO:0000775,GO:0003674,GO:0003676,GO:0003677,GO:0003824,GO:0005488,GO:0005575,GO:0005622,GO:0005623,GO:0005634,GO:0005694,GO:0006325,GO:0006342,GO:0006355,GO:0006464,GO:0006479,GO:0006807,GO:0006996,GO:0008150,GO:0008152,GO:0008168,GO:0008170,GO:0008213,GO:0008270,GO:0008276,GO:0008327,GO:0008757,GO:0009889,GO:0009890,GO:0009892,GO:0009987,GO:0010033,GO:0010200,GO:0010243,GO:0010428,GO:…
Bvchr1_un.sca002	1625760	1625001	1650001	T	G	synonymous_variant	LOW	0.000554429	Bv1_017910_wphf	histone-lysine N-methyltransferase, H3 lysine-9 specific	PREDICTED: uncharacterized protein LOC104905282	GO:0000166,GO:0000775,GO:0003674,GO:0003676,GO:0003677,GO:0003824,GO:0005488,GO:0005575,GO:0005622,GO:0005623,GO:0005634,GO:0005694,GO:0006325,GO:0006342,GO:0006355,GO:0006464,GO:0006479,GO:0006807,GO:0006996,GO:0008150,GO:0008152,GO:0008168,GO:0008170,GO:0008213,GO:0008270,GO:0008276,GO:0008327,GO:0008757,GO:0009889,GO:0009890,GO:0009892,GO:0009987,GO:0010033,GO:0010200,GO:0010243,GO:0010428,GO:…
Bvchr1_un.sca002	1625847	1625001	1650001	A	G	synonymous_variant	LOW	0.000519381	Bv1_017910_wphf	histone-lysine N-methyltransferase, H3 lysine-9 specific	PREDICTED: uncharacterized protein LOC104905282	GO:0000166,GO:0000775,GO:0003674,GO:0003676,GO:0003677,GO:0003824,GO:0005488,GO:0005575,GO:0005622,GO:0005623,GO:0005634,GO:0005694,GO:0006325,GO:0006342,GO:0006355,GO:0006464,GO:0006479,GO:0006807,GO:0006996,GO:0008150,GO:0008152,GO:0008168,GO:0008170,GO:0008213,GO:0008270,GO:0008276,GO:0008327,GO:0008757,GO:0009889,GO:0009890,GO:0009892,GO:0009987,GO:0010033,GO:0010200,GO:0010243,GO:0010428,GO:…
Bvchr1_un.sca002	1625910	1625001	1650001	G	A	synonymous_variant	LOW	0.00097896	Bv1_017910_wphf	histone-lysine N-methyltransferase, H3 lysine-9 specific	PREDICTED: uncharacterized protein LOC104905282	GO:0000166,GO:0000775,GO:0003674,GO:0003676,GO:0003677,GO:0003824,GO:0005488,GO:0005575,GO:0005622,GO:0005623,GO:0005634,GO:0005694,GO:0006325,GO:0006342,GO:0006355,GO:0006464,GO:0006479,GO:0006807,GO:0006996,GO:0008150,GO:0008152,GO:0008168,GO:0008170,GO:0008213,GO:0008270,GO:0008276,GO:0008327,GO:0008757,GO:0009889,GO:0009890,GO:0009892,GO:0009987,GO:0010033,GO:0010200,GO:0010243,GO:0010428,GO:…
Bvchr1_un.sca002	1626025	1625001	1650001	G	A	missense_variant	MODERATE	0.000564424	Bv1_017910_wphf	histone-lysine N-methyltransferase, H3 lysine-9 specific	PREDICTED: uncharacterized protein LOC104905282	GO:0000166,GO:0000775,GO:0003674,GO:0003676,GO:0003677,GO:0003824,GO:0005488,GO:0005575,GO:0005622,GO:0005623,GO:0005634,GO:0005694,GO:0006325,GO:0006342,GO:0006355,GO:0006464,GO:0006479,GO:0006807,GO:0006996,GO:0008150,GO:0008152,GO:0008168,GO:0008170,GO:0008213,GO:0008270,GO:0008276,GO:0008327,GO:0008757,GO:0009889,GO:0009890,GO:0009892,GO:0009987,GO:0010033,GO:0010200,GO:0010243,GO:0010428,GO:…
Bvchr1_un.sca002	1626537	1625001	1650001	T	C	synonymous_variant	LOW	0.000514927	Bv1_017910_wphf	histone-lysine N-methyltransferase, H3 lysine-9 specific	PREDICTED: uncharacterized protein LOC104905282	GO:0000166,GO:0000775,GO:0003674,GO:0003676,GO:0003677,GO:0003824,GO:0005488,GO:0005575,GO:0005622,GO:0005623,GO:0005634,GO:0005694,GO:0006325,GO:0006342,GO:0006355,GO:0006464,GO:0006479,GO:0006807,GO:0006996,GO:0008150,GO:0008152,GO:0008168,GO:0008170,GO:0008213,GO:0008270,GO:0008276,GO:0008327,GO:0008757,GO:0009889,GO:0009890,GO:0009892,GO:0009987,GO:0010033,GO:0010200,GO:0010243,GO:0010428,GO:…
Bvchr1_un.sca002	1626543	1625001	1650001	T	A	synonymous_variant	LOW	0.00102731	Bv1_017910_wphf	histone-lysine N-methyltransferase, H3 lysine-9 specific	PREDICTED: uncharacterized protein LOC104905282	GO:0000166,GO:0000775,GO:0003674,GO:0003676,GO:0003677,GO:0003824,GO:0005488,GO:0005575,GO:0005622,GO:0005623,GO:0005634,GO:0005694,GO:0006325,GO:0006342,GO:0006355,GO:0006464,GO:0006479,GO:0006807,GO:0006996,GO:0008150,GO:0008152,GO:0008168,GO:0008170,GO:0008213,GO:0008270,GO:0008276,GO:0008327,GO:0008757,GO:0009889,GO:0009890,GO:0009892,GO:0009987,GO:0010033,GO:0010200,GO:0010243,GO:0010428,GO:…
Bvchr1_un.sca002	1627154	1625001	1650001	A	G	intron_variant	MODIFIER	0.000621562	Bv1_017910_wphf	histone-lysine N-methyltransferase, H3 lysine-9 specific	PREDICTED: uncharacterized protein LOC104905282	GO:0000166,GO:0000775,GO:0003674,GO:0003676,GO:0003677,GO:0003824,GO:0005488,GO:0005575,GO:0005622,GO:0005623,GO:0005634,GO:0005694,GO:0006325,GO:0006342,GO:0006355,GO:0006464,GO:0006479,GO:0006807,GO:0006996,GO:0008150,GO:0008152,GO:0008168,GO:0008170,GO:0008213,GO:0008270,GO:0008276,GO:0008327,GO:0008757,GO:0009889,GO:0009890,GO:0009892,GO:0009987,GO:0010033,GO:0010200,GO:0010243,GO:0010428,GO:…
Bvchr1_un.sca002	1627273	1625001	1650001	A	G	intron_variant	MODIFIER	0.00101263	Bv1_017910_wphf	histone-lysine N-methyltransferase, H3 lysine-9 specific	PREDICTED: uncharacterized protein LOC104905282	GO:0000166,GO:0000775,GO:0003674,GO:0003676,GO:0003677,GO:0003824,GO:0005488,GO:0005575,GO:0005622,GO:0005623,GO:0005634,GO:0005694,GO:0006325,GO:0006342,GO:0006355,GO:0006464,GO:0006479,GO:0006807,GO:0006996,GO:0008150,GO:0008152,GO:0008168,GO:0008170,GO:0008213,GO:0008270,GO:0008276,GO:0008327,GO:0008757,GO:0009889,GO:0009890,GO:0009892,GO:0009987,GO:0010033,GO:0010200,GO:0010243,GO:0010428,GO:…
Bvchr1_un.sca002	1627458	1625001	1650001	G	A	intron_variant	MODIFIER	0.000566671	Bv1_017910_wphf	histone-lysine N-methyltransferase, H3 lysine-9 specific	PREDICTED: uncharacterized protein LOC104905282	GO:0000166,GO:0000775,GO:0003674,GO:0003676,GO:0003677,GO:0003824,GO:0005488,GO:0005575,GO:0005622,GO:0005623,GO:0005634,GO:0005694,GO:0006325,GO:0006342,GO:0006355,GO:0006464,GO:0006479,GO:0006807,GO:0006996,GO:0008150,GO:0008152,GO:0008168,GO:0008170,GO:0008213,GO:0008270,GO:0008276,GO:0008327,GO:0008757,GO:0009889,GO:0009890,GO:0009892,GO:0009987,GO:0010033,GO:0010200,GO:0010243,GO:0010428,GO:…
Bvchr1_un.sca002	1627599	1625001	1650001	A	G	intron_variant	MODIFIER	0.000493275	Bv1_017910_wphf	histone-lysine N-methyltransferase, H3 lysine-9 specific	PREDICTED: uncharacterized protein LOC104905282	GO:0000166,GO:0000775,GO:0003674,GO:0003676,GO:0003677,GO:0003824,GO:0005488,GO:0005575,GO:0005622,GO:0005623,GO:0005634,GO:0005694,GO:0006325,GO:0006342,GO:0006355,GO:0006464,GO:0006479,GO:0006807,GO:0006996,GO:0008150,GO:0008152,GO:0008168,GO:0008170,GO:0008213,GO:0008270,GO:0008276,GO:0008327,GO:0008757,GO:0009889,GO:0009890,GO:0009892,GO:0009987,GO:0010033,GO:0010200,GO:0010243,GO:0010428,GO:…
Bvchr1_un.sca002	1629726	1625001	1650001	T	C	intron_variant	MODIFIER	0.000533859	Bv1_017910_wphf	histone-lysine N-methyltransferase, H3 lysine-9 specific	PREDICTED: uncharacterized protein LOC104905282	GO:0000166,GO:0000775,GO:0003674,GO:0003676,GO:0003677,GO:0003824,GO:0005488,GO:0005575,GO:0005622,GO:0005623,GO:0005634,GO:0005694,GO:0006325,GO:0006342,GO:0006355,GO:0006464,GO:0006479,GO:0006807,GO:0006996,GO:0008150,GO:0008152,GO:0008168,GO:0008170,GO:0008213,GO:0008270,GO:0008276,GO:0008327,GO:0008757,GO:0009889,GO:0009890,GO:0009892,GO:0009987,GO:0010033,GO:0010200,GO:0010243,GO:0010428,GO:…
Bvchr1_un.sca002	1629838	1625001	1650001	T	TCA	intron_variant	MODIFIER	0.000967287	Bv1_017910_wphf	histone-lysine N-methyltransferase, H3 lysine-9 specific	PREDICTED: uncharacterized protein LOC104905282	GO:0000166,GO:0000775,GO:0003674,GO:0003676,GO:0003677,GO:0003824,GO:0005488,GO:0005575,GO:0005622,GO:0005623,GO:0005634,GO:0005694,GO:0006325,GO:0006342,GO:0006355,GO:0006464,GO:0006479,GO:0006807,GO:0006996,GO:0008150,GO:0008152,GO:0008168,GO:0008170,GO:0008213,GO:0008270,GO:0008276,GO:0008327,GO:0008757,GO:0009889,GO:0009890,GO:0009892,GO:0009987,GO:0010033,GO:0010200,GO:0010243,GO:0010428,GO:…
Bvchr1_un.sca002	1630153	1625001	1650001	G	GT	intron_variant	MODIFIER	0.000682599	Bv1_017910_wphf	histone-lysine N-methyltransferase, H3 lysine-9 specific	PREDICTED: uncharacterized protein LOC104905282	GO:0000166,GO:0000775,GO:0003674,GO:0003676,GO:0003677,GO:0003824,GO:0005488,GO:0005575,GO:0005622,GO:0005623,GO:0005634,GO:0005694,GO:0006325,GO:0006342,GO:0006355,GO:0006464,GO:0006479,GO:0006807,GO:0006996,GO:0008150,GO:0008152,GO:0008168,GO:0008170,GO:0008213,GO:0008270,GO:0008276,GO:0008327,GO:0008757,GO:0009889,GO:0009890,GO:0009892,GO:0009987,GO:0010033,GO:0010200,GO:0010243,GO:0010428,GO:…
Bvchr1_un.sca002	1630163	1625001	1650001	A	G	intron_variant	MODIFIER	0.000522068	Bv1_017910_wphf	histone-lysine N-methyltransferase, H3 lysine-9 specific	PREDICTED: uncharacterized protein LOC104905282	GO:0000166,GO:0000775,GO:0003674,GO:0003676,GO:0003677,GO:0003824,GO:0005488,GO:0005575,GO:0005622,GO:0005623,GO:0005634,GO:0005694,GO:0006325,GO:0006342,GO:0006355,GO:0006464,GO:0006479,GO:0006807,GO:0006996,GO:0008150,GO:0008152,GO:0008168,GO:0008170,GO:0008213,GO:0008270,GO:0008276,GO:0008327,GO:0008757,GO:0009889,GO:0009890,GO:0009892,GO:0009987,GO:0010033,GO:0010200,GO:0010243,GO:0010428,GO:…
Bvchr1_un.sca002	1630217	1625001	1650001	T	A	downstream_gene_variant	MODIFIER	0.000509016	Bv1_017920_smex	eukaryotic translation initiation factor 2	PREDICTED: eukaryotic translation initiation factor 2 subunit gamma isoform X1 (removed)	GO:0000166,GO:0001882,GO:0001883,GO:0003674,GO:0003676,GO:0003723,GO:0003743,GO:0003824,GO:0003924,GO:0005488,GO:0005525,GO:0005575,GO:0005622,GO:0005623,GO:0005737,GO:0005829,GO:0005850,GO:0006412,GO:0006413,GO:0006518,GO:0006807,GO:0006810,GO:0008135,GO:0008150,GO:0008152,GO:0009058,GO:0009059,GO:0009987,GO:0010467,GO:0016462,GO:0016787,GO:0016817,GO:0016818,GO:0017076,GO:0017111,GO:0019001,GO:…
Bvchr1_un.sca002	1630284	1625001	1650001	G	C	downstream_gene_variant	MODIFIER	0.00057991	Bv1_017920_smex	eukaryotic translation initiation factor 2	PREDICTED: eukaryotic translation initiation factor 2 subunit gamma isoform X1 (removed)	GO:0000166,GO:0001882,GO:0001883,GO:0003674,GO:0003676,GO:0003723,GO:0003743,GO:0003824,GO:0003924,GO:0005488,GO:0005525,GO:0005575,GO:0005622,GO:0005623,GO:0005737,GO:0005829,GO:0005850,GO:0006412,GO:0006413,GO:0006518,GO:0006807,GO:0006810,GO:0008135,GO:0008150,GO:0008152,GO:0009058,GO:0009059,GO:0009987,GO:0010467,GO:0016462,GO:0016787,GO:0016817,GO:0016818,GO:0017076,GO:0017111,GO:0019001,GO:…
Bvchr1_un.sca002	1630342	1625001	1650001	C	T	downstream_gene_variant	MODIFIER	0.000763061	Bv1_017920_smex	eukaryotic translation initiation factor 2	PREDICTED: eukaryotic translation initiation factor 2 subunit gamma isoform X1 (removed)	GO:0000166,GO:0001882,GO:0001883,GO:0003674,GO:0003676,GO:0003723,GO:0003743,GO:0003824,GO:0003924,GO:0005488,GO:0005525,GO:0005575,GO:0005622,GO:0005623,GO:0005737,GO:0005829,GO:0005850,GO:0006412,GO:0006413,GO:0006518,GO:0006807,GO:0006810,GO:0008135,GO:0008150,GO:0008152,GO:0009058,GO:0009059,GO:0009987,GO:0010467,GO:0016462,GO:0016787,GO:0016817,GO:0016818,GO:0017076,GO:0017111,GO:0019001,GO:…
Bvchr1_un.sca002	1630361	1625001	1650001	A	T	downstream_gene_variant	MODIFIER	0.000485073	Bv1_017920_smex	eukaryotic translation initiation factor 2	PREDICTED: eukaryotic translation initiation factor 2 subunit gamma isoform X1 (removed)	GO:0000166,GO:0001882,GO:0001883,GO:0003674,GO:0003676,GO:0003723,GO:0003743,GO:0003824,GO:0003924,GO:0005488,GO:0005525,GO:0005575,GO:0005622,GO:0005623,GO:0005737,GO:0005829,GO:0005850,GO:0006412,GO:0006413,GO:0006518,GO:0006807,GO:0006810,GO:0008135,GO:0008150,GO:0008152,GO:0009058,GO:0009059,GO:0009987,GO:0010467,GO:0016462,GO:0016787,GO:0016817,GO:0016818,GO:0017076,GO:0017111,GO:0019001,GO:…
Bvchr1_un.sca002	1630388	1625001	1650001	TA	T	downstream_gene_variant	MODIFIER	0.000550842	Bv1_017920_smex	eukaryotic translation initiation factor 2	PREDICTED: eukaryotic translation initiation factor 2 subunit gamma isoform X1 (removed)	GO:0000166,GO:0001882,GO:0001883,GO:0003674,GO:0003676,GO:0003723,GO:0003743,GO:0003824,GO:0003924,GO:0005488,GO:0005525,GO:0005575,GO:0005622,GO:0005623,GO:0005737,GO:0005829,GO:0005850,GO:0006412,GO:0006413,GO:0006518,GO:0006807,GO:0006810,GO:0008135,GO:0008150,GO:0008152,GO:0009058,GO:0009059,GO:0009987,GO:0010467,GO:0016462,GO:0016787,GO:0016817,GO:0016818,GO:0017076,GO:0017111,GO:0019001,GO:…
Bvchr1_un.sca002	1630394	1625001	1650001	C	CT	downstream_gene_variant	MODIFIER	0.000466906	Bv1_017920_smex	eukaryotic translation initiation factor 2	PREDICTED: eukaryotic translation initiation factor 2 subunit gamma isoform X1 (removed)	GO:0000166,GO:0001882,GO:0001883,GO:0003674,GO:0003676,GO:0003723,GO:0003743,GO:0003824,GO:0003924,GO:0005488,GO:0005525,GO:0005575,GO:0005622,GO:0005623,GO:0005737,GO:0005829,GO:0005850,GO:0006412,GO:0006413,GO:0006518,GO:0006807,GO:0006810,GO:0008135,GO:0008150,GO:0008152,GO:0009058,GO:0009059,GO:0009987,GO:0010467,GO:0016462,GO:0016787,GO:0016817,GO:0016818,GO:0017076,GO:0017111,GO:0019001,GO:…
Bvchr1_un.sca002	1630552	1625001	1650001	C	T	downstream_gene_variant	MODIFIER	0.000593618	Bv1_017920_smex	eukaryotic translation initiation factor 2	PREDICTED: eukaryotic translation initiation factor 2 subunit gamma isoform X1 (removed)	GO:0000166,GO:0001882,GO:0001883,GO:0003674,GO:0003676,GO:0003723,GO:0003743,GO:0003824,GO:0003924,GO:0005488,GO:0005525,GO:0005575,GO:0005622,GO:0005623,GO:0005737,GO:0005829,GO:0005850,GO:0006412,GO:0006413,GO:0006518,GO:0006807,GO:0006810,GO:0008135,GO:0008150,GO:0008152,GO:0009058,GO:0009059,GO:0009987,GO:0010467,GO:0016462,GO:0016787,GO:0016817,GO:0016818,GO:0017076,GO:0017111,GO:0019001,GO:…
Bvchr1_un.sca002	1630586	1625001	1650001	C	A	downstream_gene_variant	MODIFIER	0.00101252	Bv1_017920_smex	eukaryotic translation initiation factor 2	PREDICTED: eukaryotic translation initiation factor 2 subunit gamma isoform X1 (removed)	GO:0000166,GO:0001882,GO:0001883,GO:0003674,GO:0003676,GO:0003723,GO:0003743,GO:0003824,GO:0003924,GO:0005488,GO:0005525,GO:0005575,GO:0005622,GO:0005623,GO:0005737,GO:0005829,GO:0005850,GO:0006412,GO:0006413,GO:0006518,GO:0006807,GO:0006810,GO:0008135,GO:0008150,GO:0008152,GO:0009058,GO:0009059,GO:0009987,GO:0010467,GO:0016462,GO:0016787,GO:0016817,GO:0016818,GO:0017076,GO:0017111,GO:0019001,GO:…
Bvchr1_un.sca002	1630746	1625001	1650001	C	T	downstream_gene_variant	MODIFIER	0.00111664	Bv1_017920_smex	eukaryotic translation initiation factor 2	PREDICTED: eukaryotic translation initiation factor 2 subunit gamma isoform X1 (removed)	GO:0000166,GO:0001882,GO:0001883,GO:0003674,GO:0003676,GO:0003723,GO:0003743,GO:0003824,GO:0003924,GO:0005488,GO:0005525,GO:0005575,GO:0005622,GO:0005623,GO:0005737,GO:0005829,GO:0005850,GO:0006412,GO:0006413,GO:0006518,GO:0006807,GO:0006810,GO:0008135,GO:0008150,GO:0008152,GO:0009058,GO:0009059,GO:0009987,GO:0010467,GO:0016462,GO:0016787,GO:0016817,GO:0016818,GO:0017076,GO:0017111,GO:0019001,GO:…
Bvchr1_un.sca002	1630830	1625001	1650001	C	T	downstream_gene_variant	MODIFIER	0.000486985	Bv1_017920_smex	eukaryotic translation initiation factor 2	PREDICTED: eukaryotic translation initiation factor 2 subunit gamma isoform X1 (removed)	GO:0000166,GO:0001882,GO:0001883,GO:0003674,GO:0003676,GO:0003723,GO:0003743,GO:0003824,GO:0003924,GO:0005488,GO:0005525,GO:0005575,GO:0005622,GO:0005623,GO:0005737,GO:0005829,GO:0005850,GO:0006412,GO:0006413,GO:0006518,GO:0006807,GO:0006810,GO:0008135,GO:0008150,GO:0008152,GO:0009058,GO:0009059,GO:0009987,GO:0010467,GO:0016462,GO:0016787,GO:0016817,GO:0016818,GO:0017076,GO:0017111,GO:0019001,GO:…
Bvchr1_un.sca002	1630831	1625001	1650001	A	G	downstream_gene_variant	MODIFIER	0.000558361	Bv1_017920_smex	eukaryotic translation initiation factor 2	PREDICTED: eukaryotic translation initiation factor 2 subunit gamma isoform X1 (removed)	GO:0000166,GO:0001882,GO:0001883,GO:0003674,GO:0003676,GO:0003723,GO:0003743,GO:0003824,GO:0003924,GO:0005488,GO:0005525,GO:0005575,GO:0005622,GO:0005623,GO:0005737,GO:0005829,GO:0005850,GO:0006412,GO:0006413,GO:0006518,GO:0006807,GO:0006810,GO:0008135,GO:0008150,GO:0008152,GO:0009058,GO:0009059,GO:0009987,GO:0010467,GO:0016462,GO:0016787,GO:0016817,GO:0016818,GO:0017076,GO:0017111,GO:0019001,GO:…
Bvchr1_un.sca002	1630854	1625001	1650001	C	T	downstream_gene_variant	MODIFIER	0.000770236	Bv1_017920_smex	eukaryotic translation initiation factor 2	PREDICTED: eukaryotic translation initiation factor 2 subunit gamma isoform X1 (removed)	GO:0000166,GO:0001882,GO:0001883,GO:0003674,GO:0003676,GO:0003723,GO:0003743,GO:0003824,GO:0003924,GO:0005488,GO:0005525,GO:0005575,GO:0005622,GO:0005623,GO:0005737,GO:0005829,GO:0005850,GO:0006412,GO:0006413,GO:0006518,GO:0006807,GO:0006810,GO:0008135,GO:0008150,GO:0008152,GO:0009058,GO:0009059,GO:0009987,GO:0010467,GO:0016462,GO:0016787,GO:0016817,GO:0016818,GO:0017076,GO:0017111,GO:0019001,GO:…
Bvchr1_un.sca002	1630918	1625001	1650001	T	C	3_prime_UTR_variant	MODIFIER	0.000691778	Bv1_017910_wphf	histone-lysine N-methyltransferase, H3 lysine-9 specific	PREDICTED: uncharacterized protein LOC104905282	GO:0000166,GO:0000775,GO:0003674,GO:0003676,GO:0003677,GO:0003824,GO:0005488,GO:0005575,GO:0005622,GO:0005623,GO:0005634,GO:0005694,GO:0006325,GO:0006342,GO:0006355,GO:0006464,GO:0006479,GO:0006807,GO:0006996,GO:0008150,GO:0008152,GO:0008168,GO:0008170,GO:0008213,GO:0008270,GO:0008276,GO:0008327,GO:0008757,GO:0009889,GO:0009890,GO:0009892,GO:0009987,GO:0010033,GO:0010200,GO:0010243,GO:0010428,GO:…
Bvchr1_un.sca002	1630972	1625001	1650001	A	T	3_prime_UTR_variant	MODIFIER	0.000550016	Bv1_017910_wphf	histone-lysine N-methyltransferase, H3 lysine-9 specific	PREDICTED: uncharacterized protein LOC104905282	GO:0000166,GO:0000775,GO:0003674,GO:0003676,GO:0003677,GO:0003824,GO:0005488,GO:0005575,GO:0005622,GO:0005623,GO:0005634,GO:0005694,GO:0006325,GO:0006342,GO:0006355,GO:0006464,GO:0006479,GO:0006807,GO:0006996,GO:0008150,GO:0008152,GO:0008168,GO:0008170,GO:0008213,GO:0008270,GO:0008276,GO:0008327,GO:0008757,GO:0009889,GO:0009890,GO:0009892,GO:0009987,GO:0010033,GO:0010200,GO:0010243,GO:0010428,GO:…
Bvchr1_un.sca002	1634969	1625001	1650001	T	A	intergenic_region	MODIFIER	0.000551105
Bvchr1_un.sca002	1635018	1625001	1650001	A	G	intergenic_region	MODIFIER	0.00054088
Bvchr1_un.sca002	1635135	1625001	1650001	G	A	intergenic_region	MODIFIER	0.00051459
Bvchr1_un.sca002	1636022	1625001	1650001	T	G	downstream_gene_variant	MODIFIER	0.000504913	Bv1_017930_fdgx	arabidillo	protein ARABIDILLO 1	GO:0003674,GO:0005488,GO:0005515,GO:0005575,GO:0005622,GO:0005623,GO:0005634,GO:0005737,GO:0007275,GO:0008134,GO:0008150,GO:0009791,GO:0022622,GO:0032501,GO:0032502,GO:0043226,GO:0043227,GO:0043229,GO:0043231,GO:0044424,GO:0044464,GO:0048364,GO:0048527,GO:0048528,GO:0048731,GO:0048856,GO:0090696,GO:0099402
Bvchr1_un.sca002	1636049	1625001	1650001	G	A	downstream_gene_variant	MODIFIER	0.000590022	Bv1_017930_fdgx	arabidillo	protein ARABIDILLO 1	GO:0003674,GO:0005488,GO:0005515,GO:0005575,GO:0005622,GO:0005623,GO:0005634,GO:0005737,GO:0007275,GO:0008134,GO:0008150,GO:0009791,GO:0022622,GO:0032501,GO:0032502,GO:0043226,GO:0043227,GO:0043229,GO:0043231,GO:0044424,GO:0044464,GO:0048364,GO:0048527,GO:0048528,GO:0048731,GO:0048856,GO:0090696,GO:0099402
Bvchr1_un.sca002	1636184	1625001	1650001	T	C	downstream_gene_variant	MODIFIER	0.000591722	Bv1_017930_fdgx	arabidillo	protein ARABIDILLO 1	GO:0003674,GO:0005488,GO:0005515,GO:0005575,GO:0005622,GO:0005623,GO:0005634,GO:0005737,GO:0007275,GO:0008134,GO:0008150,GO:0009791,GO:0022622,GO:0032501,GO:0032502,GO:0043226,GO:0043227,GO:0043229,GO:0043231,GO:0044424,GO:0044464,GO:0048364,GO:0048527,GO:0048528,GO:0048731,GO:0048856,GO:0090696,GO:0099402
Bvchr1_un.sca002	1636208	1625001	1650001	C	CT	downstream_gene_variant	MODIFIER	0.00055446	Bv1_017930_fdgx	arabidillo	protein ARABIDILLO 1	GO:0003674,GO:0005488,GO:0005515,GO:0005575,GO:0005622,GO:0005623,GO:0005634,GO:0005737,GO:0007275,GO:0008134,GO:0008150,GO:0009791,GO:0022622,GO:0032501,GO:0032502,GO:0043226,GO:0043227,GO:0043229,GO:0043231,GO:0044424,GO:0044464,GO:0048364,GO:0048527,GO:0048528,GO:0048731,GO:0048856,GO:0090696,GO:0099402
Bvchr1_un.sca002	1636252	1625001	1650001	C	T	downstream_gene_variant	MODIFIER	0.00110617	Bv1_017930_fdgx	arabidillo	protein ARABIDILLO 1	GO:0003674,GO:0005488,GO:0005515,GO:0005575,GO:0005622,GO:0005623,GO:0005634,GO:0005737,GO:0007275,GO:0008134,GO:0008150,GO:0009791,GO:0022622,GO:0032501,GO:0032502,GO:0043226,GO:0043227,GO:0043229,GO:0043231,GO:0044424,GO:0044464,GO:0048364,GO:0048527,GO:0048528,GO:0048731,GO:0048856,GO:0090696,GO:0099402
Bvchr1_un.sca002	1636400	1625001	1650001	T	C	3_prime_UTR_variant	MODIFIER	0.000538992	Bv1_017930_fdgx	arabidillo	protein ARABIDILLO 1	GO:0003674,GO:0005488,GO:0005515,GO:0005575,GO:0005622,GO:0005623,GO:0005634,GO:0005737,GO:0007275,GO:0008134,GO:0008150,GO:0009791,GO:0022622,GO:0032501,GO:0032502,GO:0043226,GO:0043227,GO:0043229,GO:0043231,GO:0044424,GO:0044464,GO:0048364,GO:0048527,GO:0048528,GO:0048731,GO:0048856,GO:0090696,GO:0099402
Bvchr1_un.sca002	1636580	1625001	1650001	C	T	3_prime_UTR_variant	MODIFIER	0.000557538	Bv1_017930_fdgx	arabidillo	protein ARABIDILLO 1	GO:0003674,GO:0005488,GO:0005515,GO:0005575,GO:0005622,GO:0005623,GO:0005634,GO:0005737,GO:0007275,GO:0008134,GO:0008150,GO:0009791,GO:0022622,GO:0032501,GO:0032502,GO:0043226,GO:0043227,GO:0043229,GO:0043231,GO:0044424,GO:0044464,GO:0048364,GO:0048527,GO:0048528,GO:0048731,GO:0048856,GO:0090696,GO:0099402
Bvchr1_un.sca002	1636603	1625001	1650001	C	A	3_prime_UTR_variant	MODIFIER	0.000554976	Bv1_017930_fdgx	arabidillo	protein ARABIDILLO 1	GO:0003674,GO:0005488,GO:0005515,GO:0005575,GO:0005622,GO:0005623,GO:0005634,GO:0005737,GO:0007275,GO:0008134,GO:0008150,GO:0009791,GO:0022622,GO:0032501,GO:0032502,GO:0043226,GO:0043227,GO:0043229,GO:0043231,GO:0044424,GO:0044464,GO:0048364,GO:0048527,GO:0048528,GO:0048731,GO:0048856,GO:0090696,GO:0099402
Bvchr1_un.sca002	1636651	1625001	1650001	A	C	3_prime_UTR_variant	MODIFIER	0.000542592	Bv1_017930_fdgx	arabidillo	protein ARABIDILLO 1	GO:0003674,GO:0005488,GO:0005515,GO:0005575,GO:0005622,GO:0005623,GO:0005634,GO:0005737,GO:0007275,GO:0008134,GO:0008150,GO:0009791,GO:0022622,GO:0032501,GO:0032502,GO:0043226,GO:0043227,GO:0043229,GO:0043231,GO:0044424,GO:0044464,GO:0048364,GO:0048527,GO:0048528,GO:0048731,GO:0048856,GO:0090696,GO:0099402
Bvchr1_un.sca002	1636721	1625001	1650001	C	T	3_prime_UTR_variant	MODIFIER	0.000436038	Bv1_017930_fdgx	arabidillo	protein ARABIDILLO 1	GO:0003674,GO:0005488,GO:0005515,GO:0005575,GO:0005622,GO:0005623,GO:0005634,GO:0005737,GO:0007275,GO:0008134,GO:0008150,GO:0009791,GO:0022622,GO:0032501,GO:0032502,GO:0043226,GO:0043227,GO:0043229,GO:0043231,GO:0044424,GO:0044464,GO:0048364,GO:0048527,GO:0048528,GO:0048731,GO:0048856,GO:0090696,GO:0099402
Bvchr1_un.sca002	1636734	1625001	1650001	C	T	3_prime_UTR_variant	MODIFIER	0.0005229	Bv1_017930_fdgx	arabidillo	protein ARABIDILLO 1	GO:0003674,GO:0005488,GO:0005515,GO:0005575,GO:0005622,GO:0005623,GO:0005634,GO:0005737,GO:0007275,GO:0008134,GO:0008150,GO:0009791,GO:0022622,GO:0032501,GO:0032502,GO:0043226,GO:0043227,GO:0043229,GO:0043231,GO:0044424,GO:0044464,GO:0048364,GO:0048527,GO:0048528,GO:0048731,GO:0048856,GO:0090696,GO:0099402
Bvchr1_un.sca002	1636986	1625001	1650001	TA	T	intron_variant	MODIFIER	0.00101239	Bv1_017930_fdgx	arabidillo	protein ARABIDILLO 1	GO:0003674,GO:0005488,GO:0005515,GO:0005575,GO:0005622,GO:0005623,GO:0005634,GO:0005737,GO:0007275,GO:0008134,GO:0008150,GO:0009791,GO:0022622,GO:0032501,GO:0032502,GO:0043226,GO:0043227,GO:0043229,GO:0043231,GO:0044424,GO:0044464,GO:0048364,GO:0048527,GO:0048528,GO:0048731,GO:0048856,GO:0090696,GO:0099402
Bvchr1_un.sca002	1637002	1625001	1650001	C	CAG	intron_variant	MODIFIER	0.000547174	Bv1_017930_fdgx	arabidillo	protein ARABIDILLO 1	GO:0003674,GO:0005488,GO:0005515,GO:0005575,GO:0005622,GO:0005623,GO:0005634,GO:0005737,GO:0007275,GO:0008134,GO:0008150,GO:0009791,GO:0022622,GO:0032501,GO:0032502,GO:0043226,GO:0043227,GO:0043229,GO:0043231,GO:0044424,GO:0044464,GO:0048364,GO:0048527,GO:0048528,GO:0048731,GO:0048856,GO:0090696,GO:0099402
Bvchr1_un.sca002	1637089	1625001	1650001	C	T	intron_variant	MODIFIER	0.00056738	Bv1_017930_fdgx	arabidillo	protein ARABIDILLO 1	GO:0003674,GO:0005488,GO:0005515,GO:0005575,GO:0005622,GO:0005623,GO:0005634,GO:0005737,GO:0007275,GO:0008134,GO:0008150,GO:0009791,GO:0022622,GO:0032501,GO:0032502,GO:0043226,GO:0043227,GO:0043229,GO:0043231,GO:0044424,GO:0044464,GO:0048364,GO:0048527,GO:0048528,GO:0048731,GO:0048856,GO:0090696,GO:0099402
Bvchr1_un.sca002	1637148	1625001	1650001	A	G	intron_variant	MODIFIER	0.000509121	Bv1_017930_fdgx	arabidillo	protein ARABIDILLO 1	GO:0003674,GO:0005488,GO:0005515,GO:0005575,GO:0005622,GO:0005623,GO:0005634,GO:0005737,GO:0007275,GO:0008134,GO:0008150,GO:0009791,GO:0022622,GO:0032501,GO:0032502,GO:0043226,GO:0043227,GO:0043229,GO:0043231,GO:0044424,GO:0044464,GO:0048364,GO:0048527,GO:0048528,GO:0048731,GO:0048856,GO:0090696,GO:0099402
Bvchr1_un.sca002	1637287	1625001	1650001	A	G	intron_variant	MODIFIER	0.000532552	Bv1_017930_fdgx	arabidillo	protein ARABIDILLO 1	GO:0003674,GO:0005488,GO:0005515,GO:0005575,GO:0005622,GO:0005623,GO:0005634,GO:0005737,GO:0007275,GO:0008134,GO:0008150,GO:0009791,GO:0022622,GO:0032501,GO:0032502,GO:0043226,GO:0043227,GO:0043229,GO:0043231,GO:0044424,GO:0044464,GO:0048364,GO:0048527,GO:0048528,GO:0048731,GO:0048856,GO:0090696,GO:0099402
Bvchr1_un.sca002	1637303	1625001	1650001	T	C	intron_variant	MODIFIER	0.000439834	Bv1_017930_fdgx	arabidillo	protein ARABIDILLO 1	GO:0003674,GO:0005488,GO:0005515,GO:0005575,GO:0005622,GO:0005623,GO:0005634,GO:0005737,GO:0007275,GO:0008134,GO:0008150,GO:0009791,GO:0022622,GO:0032501,GO:0032502,GO:0043226,GO:0043227,GO:0043229,GO:0043231,GO:0044424,GO:0044464,GO:0048364,GO:0048527,GO:0048528,GO:0048731,GO:0048856,GO:0090696,GO:0099402
Bvchr1_un.sca002	1637354	1625001	1650001	A	G	intron_variant	MODIFIER	0.000525234	Bv1_017930_fdgx	arabidillo	protein ARABIDILLO 1	GO:0003674,GO:0005488,GO:0005515,GO:0005575,GO:0005622,GO:0005623,GO:0005634,GO:0005737,GO:0007275,GO:0008134,GO:0008150,GO:0009791,GO:0022622,GO:0032501,GO:0032502,GO:0043226,GO:0043227,GO:0043229,GO:0043231,GO:0044424,GO:0044464,GO:0048364,GO:0048527,GO:0048528,GO:0048731,GO:0048856,GO:0090696,GO:0099402
Bvchr1_un.sca002	1637358	1625001	1650001	T	C	intron_variant	MODIFIER	0.000570178	Bv1_017930_fdgx	arabidillo	protein ARABIDILLO 1	GO:0003674,GO:0005488,GO:0005515,GO:0005575,GO:0005622,GO:0005623,GO:0005634,GO:0005737,GO:0007275,GO:0008134,GO:0008150,GO:0009791,GO:0022622,GO:0032501,GO:0032502,GO:0043226,GO:0043227,GO:0043229,GO:0043231,GO:0044424,GO:0044464,GO:0048364,GO:0048527,GO:0048528,GO:0048731,GO:0048856,GO:0090696,GO:0099402
Bvchr1_un.sca002	1637419	1625001	1650001	G	C	intron_variant	MODIFIER	0.000977445	Bv1_017930_fdgx	arabidillo	protein ARABIDILLO 1	GO:0003674,GO:0005488,GO:0005515,GO:0005575,GO:0005622,GO:0005623,GO:0005634,GO:0005737,GO:0007275,GO:0008134,GO:0008150,GO:0009791,GO:0022622,GO:0032501,GO:0032502,GO:0043226,GO:0043227,GO:0043229,GO:0043231,GO:0044424,GO:0044464,GO:0048364,GO:0048527,GO:0048528,GO:0048731,GO:0048856,GO:0090696,GO:0099402
Bvchr1_un.sca002	1637426	1625001	1650001	G	A	intron_variant	MODIFIER	0.000442474	Bv1_017930_fdgx	arabidillo	protein ARABIDILLO 1	GO:0003674,GO:0005488,GO:0005515,GO:0005575,GO:0005622,GO:0005623,GO:0005634,GO:0005737,GO:0007275,GO:0008134,GO:0008150,GO:0009791,GO:0022622,GO:0032501,GO:0032502,GO:0043226,GO:0043227,GO:0043229,GO:0043231,GO:0044424,GO:0044464,GO:0048364,GO:0048527,GO:0048528,GO:0048731,GO:0048856,GO:0090696,GO:0099402
Bvchr1_un.sca002	1637443	1625001	1650001	T	C	intron_variant	MODIFIER	0.000950141	Bv1_017930_fdgx	arabidillo	protein ARABIDILLO 1	GO:0003674,GO:0005488,GO:0005515,GO:0005575,GO:0005622,GO:0005623,GO:0005634,GO:0005737,GO:0007275,GO:0008134,GO:0008150,GO:0009791,GO:0022622,GO:0032501,GO:0032502,GO:0043226,GO:0043227,GO:0043229,GO:0043231,GO:0044424,GO:0044464,GO:0048364,GO:0048527,GO:0048528,GO:0048731,GO:0048856,GO:0090696,GO:0099402
Bvchr1_un.sca002	1637587	1625001	1650001	A	G	intron_variant	MODIFIER	0.00101225	Bv1_017930_fdgx	arabidillo	protein ARABIDILLO 1	GO:0003674,GO:0005488,GO:0005515,GO:0005575,GO:0005622,GO:0005623,GO:0005634,GO:0005737,GO:0007275,GO:0008134,GO:0008150,GO:0009791,GO:0022622,GO:0032501,GO:0032502,GO:0043226,GO:0043227,GO:0043229,GO:0043231,GO:0044424,GO:0044464,GO:0048364,GO:0048527,GO:0048528,GO:0048731,GO:0048856,GO:0090696,GO:0099402
Bvchr1_un.sca002	1637756	1625001	1650001	A	G	intron_variant	MODIFIER	0.000545513	Bv1_017930_fdgx	arabidillo	protein ARABIDILLO 1	GO:0003674,GO:0005488,GO:0005515,GO:0005575,GO:0005622,GO:0005623,GO:0005634,GO:0005737,GO:0007275,GO:0008134,GO:0008150,GO:0009791,GO:0022622,GO:0032501,GO:0032502,GO:0043226,GO:0043227,GO:0043229,GO:0043231,GO:0044424,GO:0044464,GO:0048364,GO:0048527,GO:0048528,GO:0048731,GO:0048856,GO:0090696,GO:0099402
Bvchr1_un.sca002	1637790	1625001	1650001	T	A	intron_variant	MODIFIER	0.000526644	Bv1_017930_fdgx	arabidillo	protein ARABIDILLO 1	GO:0003674,GO:0005488,GO:0005515,GO:0005575,GO:0005622,GO:0005623,GO:0005634,GO:0005737,GO:0007275,GO:0008134,GO:0008150,GO:0009791,GO:0022622,GO:0032501,GO:0032502,GO:0043226,GO:0043227,GO:0043229,GO:0043231,GO:0044424,GO:0044464,GO:0048364,GO:0048527,GO:0048528,GO:0048731,GO:0048856,GO:0090696,GO:0099402
Bvchr1_un.sca002	1637830	1625001	1650001	T	C	intron_variant	MODIFIER	0.000557224	Bv1_017930_fdgx	arabidillo	protein ARABIDILLO 1	GO:0003674,GO:0005488,GO:0005515,GO:0005575,GO:0005622,GO:0005623,GO:0005634,GO:0005737,GO:0007275,GO:0008134,GO:0008150,GO:0009791,GO:0022622,GO:0032501,GO:0032502,GO:0043226,GO:0043227,GO:0043229,GO:0043231,GO:0044424,GO:0044464,GO:0048364,GO:0048527,GO:0048528,GO:0048731,GO:0048856,GO:0090696,GO:0099402
Bvchr1_un.sca002	1637896	1625001	1650001	A	C	intron_variant	MODIFIER	0.000540556	Bv1_017930_fdgx	arabidillo	protein ARABIDILLO 1	GO:0003674,GO:0005488,GO:0005515,GO:0005575,GO:0005622,GO:0005623,GO:0005634,GO:0005737,GO:0007275,GO:0008134,GO:0008150,GO:0009791,GO:0022622,GO:0032501,GO:0032502,GO:0043226,GO:0043227,GO:0043229,GO:0043231,GO:0044424,GO:0044464,GO:0048364,GO:0048527,GO:0048528,GO:0048731,GO:0048856,GO:0090696,GO:0099402
Bvchr1_un.sca002	1637986	1625001	1650001	A	G	intron_variant	MODIFIER	0.000432662	Bv1_017930_fdgx	arabidillo	protein ARABIDILLO 1	GO:0003674,GO:0005488,GO:0005515,GO:0005575,GO:0005622,GO:0005623,GO:0005634,GO:0005737,GO:0007275,GO:0008134,GO:0008150,GO:0009791,GO:0022622,GO:0032501,GO:0032502,GO:0043226,GO:0043227,GO:0043229,GO:0043231,GO:0044424,GO:0044464,GO:0048364,GO:0048527,GO:0048528,GO:0048731,GO:0048856,GO:0090696,GO:0099402
Bvchr1_un.sca002	1637998	1625001	1650001	T	C	intron_variant	MODIFIER	0.000509684	Bv1_017930_fdgx	arabidillo	protein ARABIDILLO 1	GO:0003674,GO:0005488,GO:0005515,GO:0005575,GO:0005622,GO:0005623,GO:0005634,GO:0005737,GO:0007275,GO:0008134,GO:0008150,GO:0009791,GO:0022622,GO:0032501,GO:0032502,GO:0043226,GO:0043227,GO:0043229,GO:0043231,GO:0044424,GO:0044464,GO:0048364,GO:0048527,GO:0048528,GO:0048731,GO:0048856,GO:0090696,GO:0099402
Bvchr1_un.sca002	1638069	1625001	1650001	T	G	intron_variant	MODIFIER	0.000480481	Bv1_017930_fdgx	arabidillo	protein ARABIDILLO 1	GO:0003674,GO:0005488,GO:0005515,GO:0005575,GO:0005622,GO:0005623,GO:0005634,GO:0005737,GO:0007275,GO:0008134,GO:0008150,GO:0009791,GO:0022622,GO:0032501,GO:0032502,GO:0043226,GO:0043227,GO:0043229,GO:0043231,GO:0044424,GO:0044464,GO:0048364,GO:0048527,GO:0048528,GO:0048731,GO:0048856,GO:0090696,GO:0099402
Bvchr1_un.sca002	1638175	1625001	1650001	A	C	intron_variant	MODIFIER	0.000560162	Bv1_017930_fdgx	arabidillo	protein ARABIDILLO 1	GO:0003674,GO:0005488,GO:0005515,GO:0005575,GO:0005622,GO:0005623,GO:0005634,GO:0005737,GO:0007275,GO:0008134,GO:0008150,GO:0009791,GO:0022622,GO:0032501,GO:0032502,GO:0043226,GO:0043227,GO:0043229,GO:0043231,GO:0044424,GO:0044464,GO:0048364,GO:0048527,GO:0048528,GO:0048731,GO:0048856,GO:0090696,GO:0099402
Bvchr1_un.sca002	1638178	1625001	1650001	G	A	intron_variant	MODIFIER	0.00050797	Bv1_017930_fdgx	arabidillo	protein ARABIDILLO 1	GO:0003674,GO:0005488,GO:0005515,GO:0005575,GO:0005622,GO:0005623,GO:0005634,GO:0005737,GO:0007275,GO:0008134,GO:0008150,GO:0009791,GO:0022622,GO:0032501,GO:0032502,GO:0043226,GO:0043227,GO:0043229,GO:0043231,GO:0044424,GO:0044464,GO:0048364,GO:0048527,GO:0048528,GO:0048731,GO:0048856,GO:0090696,GO:0099402
Bvchr1_un.sca002	1638223	1625001	1650001	G	C	intron_variant	MODIFIER	0.000636922	Bv1_017930_fdgx	arabidillo	protein ARABIDILLO 1	GO:0003674,GO:0005488,GO:0005515,GO:0005575,GO:0005622,GO:0005623,GO:0005634,GO:0005737,GO:0007275,GO:0008134,GO:0008150,GO:0009791,GO:0022622,GO:0032501,GO:0032502,GO:0043226,GO:0043227,GO:0043229,GO:0043231,GO:0044424,GO:0044464,GO:0048364,GO:0048527,GO:0048528,GO:0048731,GO:0048856,GO:0090696,GO:0099402
Bvchr1_un.sca002	1638253	1625001	1650001	A	G	intron_variant	MODIFIER	0.000538627	Bv1_017930_fdgx	arabidillo	protein ARABIDILLO 1	GO:0003674,GO:0005488,GO:0005515,GO:0005575,GO:0005622,GO:0005623,GO:0005634,GO:0005737,GO:0007275,GO:0008134,GO:0008150,GO:0009791,GO:0022622,GO:0032501,GO:0032502,GO:0043226,GO:0043227,GO:0043229,GO:0043231,GO:0044424,GO:0044464,GO:0048364,GO:0048527,GO:0048528,GO:0048731,GO:0048856,GO:0090696,GO:0099402
Bvchr1_un.sca002	1638257	1625001	1650001	G	T	intron_variant	MODIFIER	0.000441399	Bv1_017930_fdgx	arabidillo	protein ARABIDILLO 1	GO:0003674,GO:0005488,GO:0005515,GO:0005575,GO:0005622,GO:0005623,GO:0005634,GO:0005737,GO:0007275,GO:0008134,GO:0008150,GO:0009791,GO:0022622,GO:0032501,GO:0032502,GO:0043226,GO:0043227,GO:0043229,GO:0043231,GO:0044424,GO:0044464,GO:0048364,GO:0048527,GO:0048528,GO:0048731,GO:0048856,GO:0090696,GO:0099402
Bvchr1_un.sca002	1638283	1625001	1650001	T	C	intron_variant	MODIFIER	0.000560626	Bv1_017930_fdgx	arabidillo	protein ARABIDILLO 1	GO:0003674,GO:0005488,GO:0005515,GO:0005575,GO:0005622,GO:0005623,GO:0005634,GO:0005737,GO:0007275,GO:0008134,GO:0008150,GO:0009791,GO:0022622,GO:0032501,GO:0032502,GO:0043226,GO:0043227,GO:0043229,GO:0043231,GO:0044424,GO:0044464,GO:0048364,GO:0048527,GO:0048528,GO:0048731,GO:0048856,GO:0090696,GO:0099402
Bvchr1_un.sca002	1638299	1625001	1650001	T	C	intron_variant	MODIFIER	0.000489925	Bv1_017930_fdgx	arabidillo	protein ARABIDILLO 1	GO:0003674,GO:0005488,GO:0005515,GO:0005575,GO:0005622,GO:0005623,GO:0005634,GO:0005737,GO:0007275,GO:0008134,GO:0008150,GO:0009791,GO:0022622,GO:0032501,GO:0032502,GO:0043226,GO:0043227,GO:0043229,GO:0043231,GO:0044424,GO:0044464,GO:0048364,GO:0048527,GO:0048528,GO:0048731,GO:0048856,GO:0090696,GO:0099402
Bvchr1_un.sca002	1638377	1625001	1650001	C	A	intron_variant	MODIFIER	0.000519159	Bv1_017930_fdgx	arabidillo	protein ARABIDILLO 1	GO:0003674,GO:0005488,GO:0005515,GO:0005575,GO:0005622,GO:0005623,GO:0005634,GO:0005737,GO:0007275,GO:0008134,GO:0008150,GO:0009791,GO:0022622,GO:0032501,GO:0032502,GO:0043226,GO:0043227,GO:0043229,GO:0043231,GO:0044424,GO:0044464,GO:0048364,GO:0048527,GO:0048528,GO:0048731,GO:0048856,GO:0090696,GO:0099402
Bvchr1_un.sca002	1638477	1625001	1650001	T	G	intron_variant	MODIFIER	0.000520301	Bv1_017930_fdgx	arabidillo	protein ARABIDILLO 1	GO:0003674,GO:0005488,GO:0005515,GO:0005575,GO:0005622,GO:0005623,GO:0005634,GO:0005737,GO:0007275,GO:0008134,GO:0008150,GO:0009791,GO:0022622,GO:0032501,GO:0032502,GO:0043226,GO:0043227,GO:0043229,GO:0043231,GO:0044424,GO:0044464,GO:0048364,GO:0048527,GO:0048528,GO:0048731,GO:0048856,GO:0090696,GO:0099402
Bvchr1_un.sca002	1638490	1625001	1650001	C	A	intron_variant	MODIFIER	0.000958215	Bv1_017930_fdgx	arabidillo	protein ARABIDILLO 1	GO:0003674,GO:0005488,GO:0005515,GO:0005575,GO:0005622,GO:0005623,GO:0005634,GO:0005737,GO:0007275,GO:0008134,GO:0008150,GO:0009791,GO:0022622,GO:0032501,GO:0032502,GO:0043226,GO:0043227,GO:0043229,GO:0043231,GO:0044424,GO:0044464,GO:0048364,GO:0048527,GO:0048528,GO:0048731,GO:0048856,GO:0090696,GO:0099402
Bvchr1_un.sca002	1638542	1625001	1650001	G	A	intron_variant	MODIFIER	0.000563283	Bv1_017930_fdgx	arabidillo	protein ARABIDILLO 1	GO:0003674,GO:0005488,GO:0005515,GO:0005575,GO:0005622,GO:0005623,GO:0005634,GO:0005737,GO:0007275,GO:0008134,GO:0008150,GO:0009791,GO:0022622,GO:0032501,GO:0032502,GO:0043226,GO:0043227,GO:0043229,GO:0043231,GO:0044424,GO:0044464,GO:0048364,GO:0048527,GO:0048528,GO:0048731,GO:0048856,GO:0090696,GO:0099402
Bvchr1_un.sca002	1638649	1625001	1650001	A	C	intron_variant	MODIFIER	0.000556983	Bv1_017930_fdgx	arabidillo	protein ARABIDILLO 1	GO:0003674,GO:0005488,GO:0005515,GO:0005575,GO:0005622,GO:0005623,GO:0005634,GO:0005737,GO:0007275,GO:0008134,GO:0008150,GO:0009791,GO:0022622,GO:0032501,GO:0032502,GO:0043226,GO:0043227,GO:0043229,GO:0043231,GO:0044424,GO:0044464,GO:0048364,GO:0048527,GO:0048528,GO:0048731,GO:0048856,GO:0090696,GO:0099402
Bvchr1_un.sca002	1638656	1625001	1650001	C	T	intron_variant	MODIFIER	0.000541987	Bv1_017930_fdgx	arabidillo	protein ARABIDILLO 1	GO:0003674,GO:0005488,GO:0005515,GO:0005575,GO:0005622,GO:0005623,GO:0005634,GO:0005737,GO:0007275,GO:0008134,GO:0008150,GO:0009791,GO:0022622,GO:0032501,GO:0032502,GO:0043226,GO:0043227,GO:0043229,GO:0043231,GO:0044424,GO:0044464,GO:0048364,GO:0048527,GO:0048528,GO:0048731,GO:0048856,GO:0090696,GO:0099402
Bvchr1_un.sca002	1638786	1625001	1650001	C	T	synonymous_variant	LOW	0.000481137	Bv1_017930_fdgx	arabidillo	protein ARABIDILLO 1	GO:0003674,GO:0005488,GO:0005515,GO:0005575,GO:0005622,GO:0005623,GO:0005634,GO:0005737,GO:0007275,GO:0008134,GO:0008150,GO:0009791,GO:0022622,GO:0032501,GO:0032502,GO:0043226,GO:0043227,GO:0043229,GO:0043231,GO:0044424,GO:0044464,GO:0048364,GO:0048527,GO:0048528,GO:0048731,GO:0048856,GO:0090696,GO:0099402
Bvchr1_un.sca002	1638819	1625001	1650001	A	T	synonymous_variant	LOW	0.000548039	Bv1_017930_fdgx	arabidillo	protein ARABIDILLO 1	GO:0003674,GO:0005488,GO:0005515,GO:0005575,GO:0005622,GO:0005623,GO:0005634,GO:0005737,GO:0007275,GO:0008134,GO:0008150,GO:0009791,GO:0022622,GO:0032501,GO:0032502,GO:0043226,GO:0043227,GO:0043229,GO:0043231,GO:0044424,GO:0044464,GO:0048364,GO:0048527,GO:0048528,GO:0048731,GO:0048856,GO:0090696,GO:0099402
Bvchr1_un.sca002	1638876	1625001	1650001	C	A	synonymous_variant	LOW	0.000525545	Bv1_017930_fdgx	arabidillo	protein ARABIDILLO 1	GO:0003674,GO:0005488,GO:0005515,GO:0005575,GO:0005622,GO:0005623,GO:0005634,GO:0005737,GO:0007275,GO:0008134,GO:0008150,GO:0009791,GO:0022622,GO:0032501,GO:0032502,GO:0043226,GO:0043227,GO:0043229,GO:0043231,GO:0044424,GO:0044464,GO:0048364,GO:0048527,GO:0048528,GO:0048731,GO:0048856,GO:0090696,GO:0099402
Bvchr1_un.sca002	1639011	1625001	1650001	G	A	intron_variant	MODIFIER	0.000533053	Bv1_017930_fdgx	arabidillo	protein ARABIDILLO 1	GO:0003674,GO:0005488,GO:0005515,GO:0005575,GO:0005622,GO:0005623,GO:0005634,GO:0005737,GO:0007275,GO:0008134,GO:0008150,GO:0009791,GO:0022622,GO:0032501,GO:0032502,GO:0043226,GO:0043227,GO:0043229,GO:0043231,GO:0044424,GO:0044464,GO:0048364,GO:0048527,GO:0048528,GO:0048731,GO:0048856,GO:0090696,GO:0099402
Bvchr1_un.sca002	1639015	1625001	1650001	G	T	intron_variant	MODIFIER	0.000568302	Bv1_017930_fdgx	arabidillo	protein ARABIDILLO 1	GO:0003674,GO:0005488,GO:0005515,GO:0005575,GO:0005622,GO:0005623,GO:0005634,GO:0005737,GO:0007275,GO:0008134,GO:0008150,GO:0009791,GO:0022622,GO:0032501,GO:0032502,GO:0043226,GO:0043227,GO:0043229,GO:0043231,GO:0044424,GO:0044464,GO:0048364,GO:0048527,GO:0048528,GO:0048731,GO:0048856,GO:0090696,GO:0099402
Bvchr1_un.sca002	1639059	1625001	1650001	A	T	intron_variant	MODIFIER	0.00130223	Bv1_017930_fdgx	arabidillo	protein ARABIDILLO 1	GO:0003674,GO:0005488,GO:0005515,GO:0005575,GO:0005622,GO:0005623,GO:0005634,GO:0005737,GO:0007275,GO:0008134,GO:0008150,GO:0009791,GO:0022622,GO:0032501,GO:0032502,GO:0043226,GO:0043227,GO:0043229,GO:0043231,GO:0044424,GO:0044464,GO:0048364,GO:0048527,GO:0048528,GO:0048731,GO:0048856,GO:0090696,GO:0099402
Bvchr1_un.sca002	1639082	1625001	1650001	A	C	intron_variant	MODIFIER	0.000533001	Bv1_017930_fdgx	arabidillo	protein ARABIDILLO 1	GO:0003674,GO:0005488,GO:0005515,GO:0005575,GO:0005622,GO:0005623,GO:0005634,GO:0005737,GO:0007275,GO:0008134,GO:0008150,GO:0009791,GO:0022622,GO:0032501,GO:0032502,GO:0043226,GO:0043227,GO:0043229,GO:0043231,GO:0044424,GO:0044464,GO:0048364,GO:0048527,GO:0048528,GO:0048731,GO:0048856,GO:0090696,GO:0099402
Bvchr1_un.sca002	1639116	1625001	1650001	T	C	intron_variant	MODIFIER	0.000494308	Bv1_017930_fdgx	arabidillo	protein ARABIDILLO 1	GO:0003674,GO:0005488,GO:0005515,GO:0005575,GO:0005622,GO:0005623,GO:0005634,GO:0005737,GO:0007275,GO:0008134,GO:0008150,GO:0009791,GO:0022622,GO:0032501,GO:0032502,GO:0043226,GO:0043227,GO:0043229,GO:0043231,GO:0044424,GO:0044464,GO:0048364,GO:0048527,GO:0048528,GO:0048731,GO:0048856,GO:0090696,GO:0099402
Bvchr1_un.sca002	1639170	1625001	1650001	T	C	intron_variant	MODIFIER	0.00102103	Bv1_017930_fdgx	arabidillo	protein ARABIDILLO 1	GO:0003674,GO:0005488,GO:0005515,GO:0005575,GO:0005622,GO:0005623,GO:0005634,GO:0005737,GO:0007275,GO:0008134,GO:0008150,GO:0009791,GO:0022622,GO:0032501,GO:0032502,GO:0043226,GO:0043227,GO:0043229,GO:0043231,GO:0044424,GO:0044464,GO:0048364,GO:0048527,GO:0048528,GO:0048731,GO:0048856,GO:0090696,GO:0099402
Bvchr1_un.sca002	1639173	1625001	1650001	C	T	intron_variant	MODIFIER	0.00117381	Bv1_017930_fdgx	arabidillo	protein ARABIDILLO 1	GO:0003674,GO:0005488,GO:0005515,GO:0005575,GO:0005622,GO:0005623,GO:0005634,GO:0005737,GO:0007275,GO:0008134,GO:0008150,GO:0009791,GO:0022622,GO:0032501,GO:0032502,GO:0043226,GO:0043227,GO:0043229,GO:0043231,GO:0044424,GO:0044464,GO:0048364,GO:0048527,GO:0048528,GO:0048731,GO:0048856,GO:0090696,GO:0099402
Bvchr1_un.sca002	1639184	1625001	1650001	A	G	intron_variant	MODIFIER	0.000552753	Bv1_017930_fdgx	arabidillo	protein ARABIDILLO 1	GO:0003674,GO:0005488,GO:0005515,GO:0005575,GO:0005622,GO:0005623,GO:0005634,GO:0005737,GO:0007275,GO:0008134,GO:0008150,GO:0009791,GO:0022622,GO:0032501,GO:0032502,GO:0043226,GO:0043227,GO:0043229,GO:0043231,GO:0044424,GO:0044464,GO:0048364,GO:0048527,GO:0048528,GO:0048731,GO:0048856,GO:0090696,GO:0099402
Bvchr1_un.sca002	1639234	1625001	1650001	T	TAA	intron_variant	MODIFIER	0.000555263	Bv1_017930_fdgx	arabidillo	protein ARABIDILLO 1	GO:0003674,GO:0005488,GO:0005515,GO:0005575,GO:0005622,GO:0005623,GO:0005634,GO:0005737,GO:0007275,GO:0008134,GO:0008150,GO:0009791,GO:0022622,GO:0032501,GO:0032502,GO:0043226,GO:0043227,GO:0043229,GO:0043231,GO:0044424,GO:0044464,GO:0048364,GO:0048527,GO:0048528,GO:0048731,GO:0048856,GO:0090696,GO:0099402
Bvchr1_un.sca002	1639326	1625001	1650001	A	C	intron_variant	MODIFIER	0.000582985	Bv1_017930_fdgx	arabidillo	protein ARABIDILLO 1	GO:0003674,GO:0005488,GO:0005515,GO:0005575,GO:0005622,GO:0005623,GO:0005634,GO:0005737,GO:0007275,GO:0008134,GO:0008150,GO:0009791,GO:0022622,GO:0032501,GO:0032502,GO:0043226,GO:0043227,GO:0043229,GO:0043231,GO:0044424,GO:0044464,GO:0048364,GO:0048527,GO:0048528,GO:0048731,GO:0048856,GO:0090696,GO:0099402
Bvchr1_un.sca002	1639426	1625001	1650001	C	T	intron_variant	MODIFIER	0.000607115	Bv1_017930_fdgx	arabidillo	protein ARABIDILLO 1	GO:0003674,GO:0005488,GO:0005515,GO:0005575,GO:0005622,GO:0005623,GO:0005634,GO:0005737,GO:0007275,GO:0008134,GO:0008150,GO:0009791,GO:0022622,GO:0032501,GO:0032502,GO:0043226,GO:0043227,GO:0043229,GO:0043231,GO:0044424,GO:0044464,GO:0048364,GO:0048527,GO:0048528,GO:0048731,GO:0048856,GO:0090696,GO:0099402
Bvchr1_un.sca002	1639447	1625001	1650001	C	T	intron_variant	MODIFIER	0.000485299	Bv1_017930_fdgx	arabidillo	protein ARABIDILLO 1	GO:0003674,GO:0005488,GO:0005515,GO:0005575,GO:0005622,GO:0005623,GO:0005634,GO:0005737,GO:0007275,GO:0008134,GO:0008150,GO:0009791,GO:0022622,GO:0032501,GO:0032502,GO:0043226,GO:0043227,GO:0043229,GO:0043231,GO:0044424,GO:0044464,GO:0048364,GO:0048527,GO:0048528,GO:0048731,GO:0048856,GO:0090696,GO:0099402
Bvchr1_un.sca002	1639495	1625001	1650001	A	C	intron_variant	MODIFIER	0.000536514	Bv1_017930_fdgx	arabidillo	protein ARABIDILLO 1	GO:0003674,GO:0005488,GO:0005515,GO:0005575,GO:0005622,GO:0005623,GO:0005634,GO:0005737,GO:0007275,GO:0008134,GO:0008150,GO:0009791,GO:0022622,GO:0032501,GO:0032502,GO:0043226,GO:0043227,GO:0043229,GO:0043231,GO:0044424,GO:0044464,GO:0048364,GO:0048527,GO:0048528,GO:0048731,GO:0048856,GO:0090696,GO:0099402
Bvchr1_un.sca002	1639514	1625001	1650001	A	C	intron_variant	MODIFIER	0.00055028	Bv1_017930_fdgx	arabidillo	protein ARABIDILLO 1	GO:0003674,GO:0005488,GO:0005515,GO:0005575,GO:0005622,GO:0005623,GO:0005634,GO:0005737,GO:0007275,GO:0008134,GO:0008150,GO:0009791,GO:0022622,GO:0032501,GO:0032502,GO:0043226,GO:0043227,GO:0043229,GO:0043231,GO:0044424,GO:0044464,GO:0048364,GO:0048527,GO:0048528,GO:0048731,GO:0048856,GO:0090696,GO:0099402
Bvchr1_un.sca002	1639530	1625001	1650001	G	A	intron_variant	MODIFIER	0.000535009	Bv1_017930_fdgx	arabidillo	protein ARABIDILLO 1	GO:0003674,GO:0005488,GO:0005515,GO:0005575,GO:0005622,GO:0005623,GO:0005634,GO:0005737,GO:0007275,GO:0008134,GO:0008150,GO:0009791,GO:0022622,GO:0032501,GO:0032502,GO:0043226,GO:0043227,GO:0043229,GO:0043231,GO:0044424,GO:0044464,GO:0048364,GO:0048527,GO:0048528,GO:0048731,GO:0048856,GO:0090696,GO:0099402
Bvchr1_un.sca002	1639602	1625001	1650001	T	A	intron_variant	MODIFIER	0.000525088	Bv1_017930_fdgx	arabidillo	protein ARABIDILLO 1	GO:0003674,GO:0005488,GO:0005515,GO:0005575,GO:0005622,GO:0005623,GO:0005634,GO:0005737,GO:0007275,GO:0008134,GO:0008150,GO:0009791,GO:0022622,GO:0032501,GO:0032502,GO:0043226,GO:0043227,GO:0043229,GO:0043231,GO:0044424,GO:0044464,GO:0048364,GO:0048527,GO:0048528,GO:0048731,GO:0048856,GO:0090696,GO:0099402
Bvchr1_un.sca002	1639679	1625001	1650001	G	A	intron_variant	MODIFIER	0.00107653	Bv1_017930_fdgx	arabidillo	protein ARABIDILLO 1	GO:0003674,GO:0005488,GO:0005515,GO:0005575,GO:0005622,GO:0005623,GO:0005634,GO:0005737,GO:0007275,GO:0008134,GO:0008150,GO:0009791,GO:0022622,GO:0032501,GO:0032502,GO:0043226,GO:0043227,GO:0043229,GO:0043231,GO:0044424,GO:0044464,GO:0048364,GO:0048527,GO:0048528,GO:0048731,GO:0048856,GO:0090696,GO:0099402
Bvchr1_un.sca002	1639966	1625001	1650001	A	G	intron_variant	MODIFIER	0.000564178	Bv1_017930_fdgx	arabidillo	protein ARABIDILLO 1	GO:0003674,GO:0005488,GO:0005515,GO:0005575,GO:0005622,GO:0005623,GO:0005634,GO:0005737,GO:0007275,GO:0008134,GO:0008150,GO:0009791,GO:0022622,GO:0032501,GO:0032502,GO:0043226,GO:0043227,GO:0043229,GO:0043231,GO:0044424,GO:0044464,GO:0048364,GO:0048527,GO:0048528,GO:0048731,GO:0048856,GO:0090696,GO:0099402
Bvchr1_un.sca002	1639970	1625001	1650001	C	T	intron_variant	MODIFIER	0.000548408	Bv1_017930_fdgx	arabidillo	protein ARABIDILLO 1	GO:0003674,GO:0005488,GO:0005515,GO:0005575,GO:0005622,GO:0005623,GO:0005634,GO:0005737,GO:0007275,GO:0008134,GO:0008150,GO:0009791,GO:0022622,GO:0032501,GO:0032502,GO:0043226,GO:0043227,GO:0043229,GO:0043231,GO:0044424,GO:0044464,GO:0048364,GO:0048527,GO:0048528,GO:0048731,GO:0048856,GO:0090696,GO:0099402
Bvchr1_un.sca002	1640170	1625001	1650001	A	G	intron_variant	MODIFIER	0.000666206	Bv1_017930_fdgx	arabidillo	protein ARABIDILLO 1	GO:0003674,GO:0005488,GO:0005515,GO:0005575,GO:0005622,GO:0005623,GO:0005634,GO:0005737,GO:0007275,GO:0008134,GO:0008150,GO:0009791,GO:0022622,GO:0032501,GO:0032502,GO:0043226,GO:0043227,GO:0043229,GO:0043231,GO:0044424,GO:0044464,GO:0048364,GO:0048527,GO:0048528,GO:0048731,GO:0048856,GO:0090696,GO:0099402
Bvchr1_un.sca002	1640231	1625001	1650001	C	CA	intron_variant	MODIFIER	0.0011217	Bv1_017930_fdgx	arabidillo	protein ARABIDILLO 1	GO:0003674,GO:0005488,GO:0005515,GO:0005575,GO:0005622,GO:0005623,GO:0005634,GO:0005737,GO:0007275,GO:0008134,GO:0008150,GO:0009791,GO:0022622,GO:0032501,GO:0032502,GO:0043226,GO:0043227,GO:0043229,GO:0043231,GO:0044424,GO:0044464,GO:0048364,GO:0048527,GO:0048528,GO:0048731,GO:0048856,GO:0090696,GO:0099402
Bvchr1_un.sca002	1640235	1625001	1650001	CG	C	intron_variant	MODIFIER	0.000530309	Bv1_017930_fdgx	arabidillo	protein ARABIDILLO 1	GO:0003674,GO:0005488,GO:0005515,GO:0005575,GO:0005622,GO:0005623,GO:0005634,GO:0005737,GO:0007275,GO:0008134,GO:0008150,GO:0009791,GO:0022622,GO:0032501,GO:0032502,GO:0043226,GO:0043227,GO:0043229,GO:0043231,GO:0044424,GO:0044464,GO:0048364,GO:0048527,GO:0048528,GO:0048731,GO:0048856,GO:0090696,GO:0099402
Bvchr1_un.sca002	1640237	1625001	1650001	T	C	intron_variant	MODIFIER	0.000673594	Bv1_017930_fdgx	arabidillo	protein ARABIDILLO 1	GO:0003674,GO:0005488,GO:0005515,GO:0005575,GO:0005622,GO:0005623,GO:0005634,GO:0005737,GO:0007275,GO:0008134,GO:0008150,GO:0009791,GO:0022622,GO:0032501,GO:0032502,GO:0043226,GO:0043227,GO:0043229,GO:0043231,GO:0044424,GO:0044464,GO:0048364,GO:0048527,GO:0048528,GO:0048731,GO:0048856,GO:0090696,GO:0099402
Bvchr1_un.sca002	1640254	1625001	1650001	T	A	intron_variant	MODIFIER	0.000496728	Bv1_017930_fdgx	arabidillo	protein ARABIDILLO 1	GO:0003674,GO:0005488,GO:0005515,GO:0005575,GO:0005622,GO:0005623,GO:0005634,GO:0005737,GO:0007275,GO:0008134,GO:0008150,GO:0009791,GO:0022622,GO:0032501,GO:0032502,GO:0043226,GO:0043227,GO:0043229,GO:0043231,GO:0044424,GO:0044464,GO:0048364,GO:0048527,GO:0048528,GO:0048731,GO:0048856,GO:0090696,GO:0099402
Bvchr1_un.sca002	1640258	1625001	1650001	C	A	intron_variant	MODIFIER	0.000495506	Bv1_017930_fdgx	arabidillo	protein ARABIDILLO 1	GO:0003674,GO:0005488,GO:0005515,GO:0005575,GO:0005622,GO:0005623,GO:0005634,GO:0005737,GO:0007275,GO:0008134,GO:0008150,GO:0009791,GO:0022622,GO:0032501,GO:0032502,GO:0043226,GO:0043227,GO:0043229,GO:0043231,GO:0044424,GO:0044464,GO:0048364,GO:0048527,GO:0048528,GO:0048731,GO:0048856,GO:0090696,GO:0099402
Bvchr1_un.sca002	1640262	1625001	1650001	C	A	intron_variant	MODIFIER	0.00106988	Bv1_017930_fdgx	arabidillo	protein ARABIDILLO 1	GO:0003674,GO:0005488,GO:0005515,GO:0005575,GO:0005622,GO:0005623,GO:0005634,GO:0005737,GO:0007275,GO:0008134,GO:0008150,GO:0009791,GO:0022622,GO:0032501,GO:0032502,GO:0043226,GO:0043227,GO:0043229,GO:0043231,GO:0044424,GO:0044464,GO:0048364,GO:0048527,GO:0048528,GO:0048731,GO:0048856,GO:0090696,GO:0099402
Bvchr1_un.sca002	1640275	1625001	1650001	C	CAAGA	intron_variant	MODIFIER	0.00101726	Bv1_017930_fdgx	arabidillo	protein ARABIDILLO 1	GO:0003674,GO:0005488,GO:0005515,GO:0005575,GO:0005622,GO:0005623,GO:0005634,GO:0005737,GO:0007275,GO:0008134,GO:0008150,GO:0009791,GO:0022622,GO:0032501,GO:0032502,GO:0043226,GO:0043227,GO:0043229,GO:0043231,GO:0044424,GO:0044464,GO:0048364,GO:0048527,GO:0048528,GO:0048731,GO:0048856,GO:0090696,GO:0099402
Bvchr1_un.sca002	1640374	1625001	1650001	C	T	intron_variant	MODIFIER	0.000863217	Bv1_017930_fdgx	arabidillo	protein ARABIDILLO 1	GO:0003674,GO:0005488,GO:0005515,GO:0005575,GO:0005622,GO:0005623,GO:0005634,GO:0005737,GO:0007275,GO:0008134,GO:0008150,GO:0009791,GO:0022622,GO:0032501,GO:0032502,GO:0043226,GO:0043227,GO:0043229,GO:0043231,GO:0044424,GO:0044464,GO:0048364,GO:0048527,GO:0048528,GO:0048731,GO:0048856,GO:0090696,GO:0099402
Bvchr1_un.sca002	1640409	1625001	1650001	C	G	intron_variant	MODIFIER	0.00114222	Bv1_017930_fdgx	arabidillo	protein ARABIDILLO 1	GO:0003674,GO:0005488,GO:0005515,GO:0005575,GO:0005622,GO:0005623,GO:0005634,GO:0005737,GO:0007275,GO:0008134,GO:0008150,GO:0009791,GO:0022622,GO:0032501,GO:0032502,GO:0043226,GO:0043227,GO:0043229,GO:0043231,GO:0044424,GO:0044464,GO:0048364,GO:0048527,GO:0048528,GO:0048731,GO:0048856,GO:0090696,GO:0099402
Bvchr1_un.sca002	1640438	1625001	1650001	A	G	intron_variant	MODIFIER	0.000539676	Bv1_017930_fdgx	arabidillo	protein ARABIDILLO 1	GO:0003674,GO:0005488,GO:0005515,GO:0005575,GO:0005622,GO:0005623,GO:0005634,GO:0005737,GO:0007275,GO:0008134,GO:0008150,GO:0009791,GO:0022622,GO:0032501,GO:0032502,GO:0043226,GO:0043227,GO:0043229,GO:0043231,GO:0044424,GO:0044464,GO:0048364,GO:0048527,GO:0048528,GO:0048731,GO:0048856,GO:0090696,GO:0099402
Bvchr1_un.sca002	1640453	1625001	1650001	C	T	intron_variant	MODIFIER	0.000566136	Bv1_017930_fdgx	arabidillo	protein ARABIDILLO 1	GO:0003674,GO:0005488,GO:0005515,GO:0005575,GO:0005622,GO:0005623,GO:0005634,GO:0005737,GO:0007275,GO:0008134,GO:0008150,GO:0009791,GO:0022622,GO:0032501,GO:0032502,GO:0043226,GO:0043227,GO:0043229,GO:0043231,GO:0044424,GO:0044464,GO:0048364,GO:0048527,GO:0048528,GO:0048731,GO:0048856,GO:0090696,GO:0099402
Bvchr1_un.sca002	1640517	1625001	1650001	C	A	intron_variant	MODIFIER	0.0010169	Bv1_017930_fdgx	arabidillo	protein ARABIDILLO 1	GO:0003674,GO:0005488,GO:0005515,GO:0005575,GO:0005622,GO:0005623,GO:0005634,GO:0005737,GO:0007275,GO:0008134,GO:0008150,GO:0009791,GO:0022622,GO:0032501,GO:0032502,GO:0043226,GO:0043227,GO:0043229,GO:0043231,GO:0044424,GO:0044464,GO:0048364,GO:0048527,GO:0048528,GO:0048731,GO:0048856,GO:0090696,GO:0099402
Bvchr1_un.sca002	1640579	1625001	1650001	A	T	intron_variant	MODIFIER	0.000450154	Bv1_017930_fdgx	arabidillo	protein ARABIDILLO 1	GO:0003674,GO:0005488,GO:0005515,GO:0005575,GO:0005622,GO:0005623,GO:0005634,GO:0005737,GO:0007275,GO:0008134,GO:0008150,GO:0009791,GO:0022622,GO:0032501,GO:0032502,GO:0043226,GO:0043227,GO:0043229,GO:0043231,GO:0044424,GO:0044464,GO:0048364,GO:0048527,GO:0048528,GO:0048731,GO:0048856,GO:0090696,GO:0099402
Bvchr1_un.sca002	1640599	1625001	1650001	A	G	intron_variant	MODIFIER	0.000487708	Bv1_017930_fdgx	arabidillo	protein ARABIDILLO 1	GO:0003674,GO:0005488,GO:0005515,GO:0005575,GO:0005622,GO:0005623,GO:0005634,GO:0005737,GO:0007275,GO:0008134,GO:0008150,GO:0009791,GO:0022622,GO:0032501,GO:0032502,GO:0043226,GO:0043227,GO:0043229,GO:0043231,GO:0044424,GO:0044464,GO:0048364,GO:0048527,GO:0048528,GO:0048731,GO:0048856,GO:0090696,GO:0099402
Bvchr1_un.sca002	1640659	1625001	1650001	C	A	intron_variant	MODIFIER	0.00106011	Bv1_017930_fdgx	arabidillo	protein ARABIDILLO 1	GO:0003674,GO:0005488,GO:0005515,GO:0005575,GO:0005622,GO:0005623,GO:0005634,GO:0005737,GO:0007275,GO:0008134,GO:0008150,GO:0009791,GO:0022622,GO:0032501,GO:0032502,GO:0043226,GO:0043227,GO:0043229,GO:0043231,GO:0044424,GO:0044464,GO:0048364,GO:0048527,GO:0048528,GO:0048731,GO:0048856,GO:0090696,GO:0099402
Bvchr1_un.sca002	1640690	1625001	1650001	T	C	intron_variant	MODIFIER	0.000614618	Bv1_017930_fdgx	arabidillo	protein ARABIDILLO 1	GO:0003674,GO:0005488,GO:0005515,GO:0005575,GO:0005622,GO:0005623,GO:0005634,GO:0005737,GO:0007275,GO:0008134,GO:0008150,GO:0009791,GO:0022622,GO:0032501,GO:0032502,GO:0043226,GO:0043227,GO:0043229,GO:0043231,GO:0044424,GO:0044464,GO:0048364,GO:0048527,GO:0048528,GO:0048731,GO:0048856,GO:0090696,GO:0099402
Bvchr1_un.sca002	1640705	1625001	1650001	A	C	intron_variant	MODIFIER	0.000640672	Bv1_017930_fdgx	arabidillo	protein ARABIDILLO 1	GO:0003674,GO:0005488,GO:0005515,GO:0005575,GO:0005622,GO:0005623,GO:0005634,GO:0005737,GO:0007275,GO:0008134,GO:0008150,GO:0009791,GO:0022622,GO:0032501,GO:0032502,GO:0043226,GO:0043227,GO:0043229,GO:0043231,GO:0044424,GO:0044464,GO:0048364,GO:0048527,GO:0048528,GO:0048731,GO:0048856,GO:0090696,GO:0099402
Bvchr1_un.sca002	1640763	1625001	1650001	GT	G	intron_variant	MODIFIER	0.00109778	Bv1_017930_fdgx	arabidillo	protein ARABIDILLO 1	GO:0003674,GO:0005488,GO:0005515,GO:0005575,GO:0005622,GO:0005623,GO:0005634,GO:0005737,GO:0007275,GO:0008134,GO:0008150,GO:0009791,GO:0022622,GO:0032501,GO:0032502,GO:0043226,GO:0043227,GO:0043229,GO:0043231,GO:0044424,GO:0044464,GO:0048364,GO:0048527,GO:0048528,GO:0048731,GO:0048856,GO:0090696,GO:0099402
Bvchr1_un.sca002	1640856	1625001	1650001	T	C	intron_variant	MODIFIER	0.00102627	Bv1_017930_fdgx	arabidillo	protein ARABIDILLO 1	GO:0003674,GO:0005488,GO:0005515,GO:0005575,GO:0005622,GO:0005623,GO:0005634,GO:0005737,GO:0007275,GO:0008134,GO:0008150,GO:0009791,GO:0022622,GO:0032501,GO:0032502,GO:0043226,GO:0043227,GO:0043229,GO:0043231,GO:0044424,GO:0044464,GO:0048364,GO:0048527,GO:0048528,GO:0048731,GO:0048856,GO:0090696,GO:0099402
Bvchr1_un.sca002	1640933	1625001	1650001	C	T	intron_variant	MODIFIER	0.000688353	Bv1_017930_fdgx	arabidillo	protein ARABIDILLO 1	GO:0003674,GO:0005488,GO:0005515,GO:0005575,GO:0005622,GO:0005623,GO:0005634,GO:0005737,GO:0007275,GO:0008134,GO:0008150,GO:0009791,GO:0022622,GO:0032501,GO:0032502,GO:0043226,GO:0043227,GO:0043229,GO:0043231,GO:0044424,GO:0044464,GO:0048364,GO:0048527,GO:0048528,GO:0048731,GO:0048856,GO:0090696,GO:0099402
Bvchr1_un.sca002	1640946	1625001	1650001	C	A	intron_variant	MODIFIER	0.000519851	Bv1_017930_fdgx	arabidillo	protein ARABIDILLO 1	GO:0003674,GO:0005488,GO:0005515,GO:0005575,GO:0005622,GO:0005623,GO:0005634,GO:0005737,GO:0007275,GO:0008134,GO:0008150,GO:0009791,GO:0022622,GO:0032501,GO:0032502,GO:0043226,GO:0043227,GO:0043229,GO:0043231,GO:0044424,GO:0044464,GO:0048364,GO:0048527,GO:0048528,GO:0048731,GO:0048856,GO:0090696,GO:0099402
Bvchr1_un.sca002	1640984	1625001	1650001	A	C	intron_variant	MODIFIER	0.000554178	Bv1_017930_fdgx	arabidillo	protein ARABIDILLO 1	GO:0003674,GO:0005488,GO:0005515,GO:0005575,GO:0005622,GO:0005623,GO:0005634,GO:0005737,GO:0007275,GO:0008134,GO:0008150,GO:0009791,GO:0022622,GO:0032501,GO:0032502,GO:0043226,GO:0043227,GO:0043229,GO:0043231,GO:0044424,GO:0044464,GO:0048364,GO:0048527,GO:0048528,GO:0048731,GO:0048856,GO:0090696,GO:0099402
Bvchr1_un.sca002	1640985	1625001	1650001	T	G	intron_variant	MODIFIER	0.00102534	Bv1_017930_fdgx	arabidillo	protein ARABIDILLO 1	GO:0003674,GO:0005488,GO:0005515,GO:0005575,GO:0005622,GO:0005623,GO:0005634,GO:0005737,GO:0007275,GO:0008134,GO:0008150,GO:0009791,GO:0022622,GO:0032501,GO:0032502,GO:0043226,GO:0043227,GO:0043229,GO:0043231,GO:0044424,GO:0044464,GO:0048364,GO:0048527,GO:0048528,GO:0048731,GO:0048856,GO:0090696,GO:0099402
Bvchr1_un.sca002	1641025	1625001	1650001	G	A	intron_variant	MODIFIER	0.000501479	Bv1_017930_fdgx	arabidillo	protein ARABIDILLO 1	GO:0003674,GO:0005488,GO:0005515,GO:0005575,GO:0005622,GO:0005623,GO:0005634,GO:0005737,GO:0007275,GO:0008134,GO:0008150,GO:0009791,GO:0022622,GO:0032501,GO:0032502,GO:0043226,GO:0043227,GO:0043229,GO:0043231,GO:0044424,GO:0044464,GO:0048364,GO:0048527,GO:0048528,GO:0048731,GO:0048856,GO:0090696,GO:0099402
Bvchr1_un.sca002	1641054	1625001	1650001	A	G	intron_variant	MODIFIER	0.000506593	Bv1_017930_fdgx	arabidillo	protein ARABIDILLO 1	GO:0003674,GO:0005488,GO:0005515,GO:0005575,GO:0005622,GO:0005623,GO:0005634,GO:0005737,GO:0007275,GO:0008134,GO:0008150,GO:0009791,GO:0022622,GO:0032501,GO:0032502,GO:0043226,GO:0043227,GO:0043229,GO:0043231,GO:0044424,GO:0044464,GO:0048364,GO:0048527,GO:0048528,GO:0048731,GO:0048856,GO:0090696,GO:0099402
Bvchr1_un.sca002	1641124	1625001	1650001	TA	T	intron_variant	MODIFIER	0.000506329	Bv1_017930_fdgx	arabidillo	protein ARABIDILLO 1	GO:0003674,GO:0005488,GO:0005515,GO:0005575,GO:0005622,GO:0005623,GO:0005634,GO:0005737,GO:0007275,GO:0008134,GO:0008150,GO:0009791,GO:0022622,GO:0032501,GO:0032502,GO:0043226,GO:0043227,GO:0043229,GO:0043231,GO:0044424,GO:0044464,GO:0048364,GO:0048527,GO:0048528,GO:0048731,GO:0048856,GO:0090696,GO:0099402
Bvchr1_un.sca002	1641322	1625001	1650001	T	C	intron_variant	MODIFIER	0.000598935	Bv1_017930_fdgx	arabidillo	protein ARABIDILLO 1	GO:0003674,GO:0005488,GO:0005515,GO:0005575,GO:0005622,GO:0005623,GO:0005634,GO:0005737,GO:0007275,GO:0008134,GO:0008150,GO:0009791,GO:0022622,GO:0032501,GO:0032502,GO:0043226,GO:0043227,GO:0043229,GO:0043231,GO:0044424,GO:0044464,GO:0048364,GO:0048527,GO:0048528,GO:0048731,GO:0048856,GO:0090696,GO:0099402
Bvchr1_un.sca002	1641412	1625001	1650001	A	G	intron_variant	MODIFIER	0.000535869	Bv1_017930_fdgx	arabidillo	protein ARABIDILLO 1	GO:0003674,GO:0005488,GO:0005515,GO:0005575,GO:0005622,GO:0005623,GO:0005634,GO:0005737,GO:0007275,GO:0008134,GO:0008150,GO:0009791,GO:0022622,GO:0032501,GO:0032502,GO:0043226,GO:0043227,GO:0043229,GO:0043231,GO:0044424,GO:0044464,GO:0048364,GO:0048527,GO:0048528,GO:0048731,GO:0048856,GO:0090696,GO:0099402
Bvchr1_un.sca002	1641443	1625001	1650001	A	C	intron_variant	MODIFIER	0.000452907	Bv1_017930_fdgx	arabidillo	protein ARABIDILLO 1	GO:0003674,GO:0005488,GO:0005515,GO:0005575,GO:0005622,GO:0005623,GO:0005634,GO:0005737,GO:0007275,GO:0008134,GO:0008150,GO:0009791,GO:0022622,GO:0032501,GO:0032502,GO:0043226,GO:0043227,GO:0043229,GO:0043231,GO:0044424,GO:0044464,GO:0048364,GO:0048527,GO:0048528,GO:0048731,GO:0048856,GO:0090696,GO:0099402
Bvchr1_un.sca002	1641734	1625001	1650001	A	T	intron_variant	MODIFIER	0.00057268	Bv1_017930_fdgx	arabidillo	protein ARABIDILLO 1	GO:0003674,GO:0005488,GO:0005515,GO:0005575,GO:0005622,GO:0005623,GO:0005634,GO:0005737,GO:0007275,GO:0008134,GO:0008150,GO:0009791,GO:0022622,GO:0032501,GO:0032502,GO:0043226,GO:0043227,GO:0043229,GO:0043231,GO:0044424,GO:0044464,GO:0048364,GO:0048527,GO:0048528,GO:0048731,GO:0048856,GO:0090696,GO:0099402
Bvchr1_un.sca002	1641810	1625001	1650001	G	C	intron_variant	MODIFIER	0.000485013	Bv1_017930_fdgx	arabidillo	protein ARABIDILLO 1	GO:0003674,GO:0005488,GO:0005515,GO:0005575,GO:0005622,GO:0005623,GO:0005634,GO:0005737,GO:0007275,GO:0008134,GO:0008150,GO:0009791,GO:0022622,GO:0032501,GO:0032502,GO:0043226,GO:0043227,GO:0043229,GO:0043231,GO:0044424,GO:0044464,GO:0048364,GO:0048527,GO:0048528,GO:0048731,GO:0048856,GO:0090696,GO:0099402
Bvchr1_un.sca002	1641896	1625001	1650001	CAG	C	intron_variant	MODIFIER	0.000512242	Bv1_017930_fdgx	arabidillo	protein ARABIDILLO 1	GO:0003674,GO:0005488,GO:0005515,GO:0005575,GO:0005622,GO:0005623,GO:0005634,GO:0005737,GO:0007275,GO:0008134,GO:0008150,GO:0009791,GO:0022622,GO:0032501,GO:0032502,GO:0043226,GO:0043227,GO:0043229,GO:0043231,GO:0044424,GO:0044464,GO:0048364,GO:0048527,GO:0048528,GO:0048731,GO:0048856,GO:0090696,GO:0099402
Bvchr1_un.sca002	1641964	1625001	1650001	C	A	intron_variant	MODIFIER	0.00055961	Bv1_017930_fdgx	arabidillo	protein ARABIDILLO 1	GO:0003674,GO:0005488,GO:0005515,GO:0005575,GO:0005622,GO:0005623,GO:0005634,GO:0005737,GO:0007275,GO:0008134,GO:0008150,GO:0009791,GO:0022622,GO:0032501,GO:0032502,GO:0043226,GO:0043227,GO:0043229,GO:0043231,GO:0044424,GO:0044464,GO:0048364,GO:0048527,GO:0048528,GO:0048731,GO:0048856,GO:0090696,GO:0099402
Bvchr1_un.sca002	1642060	1625001	1650001	T	C	intron_variant	MODIFIER	0.000624054	Bv1_017930_fdgx	arabidillo	protein ARABIDILLO 1	GO:0003674,GO:0005488,GO:0005515,GO:0005575,GO:0005622,GO:0005623,GO:0005634,GO:0005737,GO:0007275,GO:0008134,GO:0008150,GO:0009791,GO:0022622,GO:0032501,GO:0032502,GO:0043226,GO:0043227,GO:0043229,GO:0043231,GO:0044424,GO:0044464,GO:0048364,GO:0048527,GO:0048528,GO:0048731,GO:0048856,GO:0090696,GO:0099402
Bvchr1_un.sca002	1642343	1625001	1650001	A	G	intron_variant	MODIFIER	0.000547988	Bv1_017930_fdgx	arabidillo	protein ARABIDILLO 1	GO:0003674,GO:0005488,GO:0005515,GO:0005575,GO:0005622,GO:0005623,GO:0005634,GO:0005737,GO:0007275,GO:0008134,GO:0008150,GO:0009791,GO:0022622,GO:0032501,GO:0032502,GO:0043226,GO:0043227,GO:0043229,GO:0043231,GO:0044424,GO:0044464,GO:0048364,GO:0048527,GO:0048528,GO:0048731,GO:0048856,GO:0090696,GO:0099402
Bvchr1_un.sca002	1642446	1625001	1650001	A	C	intron_variant	MODIFIER	0.000518195	Bv1_017930_fdgx	arabidillo	protein ARABIDILLO 1	GO:0003674,GO:0005488,GO:0005515,GO:0005575,GO:0005622,GO:0005623,GO:0005634,GO:0005737,GO:0007275,GO:0008134,GO:0008150,GO:0009791,GO:0022622,GO:0032501,GO:0032502,GO:0043226,GO:0043227,GO:0043229,GO:0043231,GO:0044424,GO:0044464,GO:0048364,GO:0048527,GO:0048528,GO:0048731,GO:0048856,GO:0090696,GO:0099402
Bvchr1_un.sca002	1642453	1625001	1650001	T	G	intron_variant	MODIFIER	0.000493088	Bv1_017930_fdgx	arabidillo	protein ARABIDILLO 1	GO:0003674,GO:0005488,GO:0005515,GO:0005575,GO:0005622,GO:0005623,GO:0005634,GO:0005737,GO:0007275,GO:0008134,GO:0008150,GO:0009791,GO:0022622,GO:0032501,GO:0032502,GO:0043226,GO:0043227,GO:0043229,GO:0043231,GO:0044424,GO:0044464,GO:0048364,GO:0048527,GO:0048528,GO:0048731,GO:0048856,GO:0090696,GO:0099402
Bvchr1_un.sca002	1642461	1625001	1650001	A	T	intron_variant	MODIFIER	0.000682133	Bv1_017930_fdgx	arabidillo	protein ARABIDILLO 1	GO:0003674,GO:0005488,GO:0005515,GO:0005575,GO:0005622,GO:0005623,GO:0005634,GO:0005737,GO:0007275,GO:0008134,GO:0008150,GO:0009791,GO:0022622,GO:0032501,GO:0032502,GO:0043226,GO:0043227,GO:0043229,GO:0043231,GO:0044424,GO:0044464,GO:0048364,GO:0048527,GO:0048528,GO:0048731,GO:0048856,GO:0090696,GO:0099402
Bvchr1_un.sca002	1642526	1625001	1650001	C	A	intron_variant	MODIFIER	0.000491549	Bv1_017930_fdgx	arabidillo	protein ARABIDILLO 1	GO:0003674,GO:0005488,GO:0005515,GO:0005575,GO:0005622,GO:0005623,GO:0005634,GO:0005737,GO:0007275,GO:0008134,GO:0008150,GO:0009791,GO:0022622,GO:0032501,GO:0032502,GO:0043226,GO:0043227,GO:0043229,GO:0043231,GO:0044424,GO:0044464,GO:0048364,GO:0048527,GO:0048528,GO:0048731,GO:0048856,GO:0090696,GO:0099402
Bvchr1_un.sca002	1642725	1625001	1650001	G	T	intron_variant	MODIFIER	0.000544325	Bv1_017930_fdgx	arabidillo	protein ARABIDILLO 1	GO:0003674,GO:0005488,GO:0005515,GO:0005575,GO:0005622,GO:0005623,GO:0005634,GO:0005737,GO:0007275,GO:0008134,GO:0008150,GO:0009791,GO:0022622,GO:0032501,GO:0032502,GO:0043226,GO:0043227,GO:0043229,GO:0043231,GO:0044424,GO:0044464,GO:0048364,GO:0048527,GO:0048528,GO:0048731,GO:0048856,GO:0090696,GO:0099402
Bvchr1_un.sca002	1642756	1625001	1650001	A	G	intron_variant	MODIFIER	0.000539429	Bv1_017930_fdgx	arabidillo	protein ARABIDILLO 1	GO:0003674,GO:0005488,GO:0005515,GO:0005575,GO:0005622,GO:0005623,GO:0005634,GO:0005737,GO:0007275,GO:0008134,GO:0008150,GO:0009791,GO:0022622,GO:0032501,GO:0032502,GO:0043226,GO:0043227,GO:0043229,GO:0043231,GO:0044424,GO:0044464,GO:0048364,GO:0048527,GO:0048528,GO:0048731,GO:0048856,GO:0090696,GO:0099402
Bvchr1_un.sca002	1643139	1625001	1650001	C	G	intron_variant	MODIFIER	0.000568343	Bv1_017930_fdgx	arabidillo	protein ARABIDILLO 1	GO:0003674,GO:0005488,GO:0005515,GO:0005575,GO:0005622,GO:0005623,GO:0005634,GO:0005737,GO:0007275,GO:0008134,GO:0008150,GO:0009791,GO:0022622,GO:0032501,GO:0032502,GO:0043226,GO:0043227,GO:0043229,GO:0043231,GO:0044424,GO:0044464,GO:0048364,GO:0048527,GO:0048528,GO:0048731,GO:0048856,GO:0090696,GO:0099402
Bvchr1_un.sca002	1643148	1625001	1650001	G	A	intron_variant	MODIFIER	0.000508657	Bv1_017930_fdgx	arabidillo	protein ARABIDILLO 1	GO:0003674,GO:0005488,GO:0005515,GO:0005575,GO:0005622,GO:0005623,GO:0005634,GO:0005737,GO:0007275,GO:0008134,GO:0008150,GO:0009791,GO:0022622,GO:0032501,GO:0032502,GO:0043226,GO:0043227,GO:0043229,GO:0043231,GO:0044424,GO:0044464,GO:0048364,GO:0048527,GO:0048528,GO:0048731,GO:0048856,GO:0090696,GO:0099402
Bvchr1_un.sca002	1643153	1625001	1650001	T	C	intron_variant	MODIFIER	0.000502903	Bv1_017930_fdgx	arabidillo	protein ARABIDILLO 1	GO:0003674,GO:0005488,GO:0005515,GO:0005575,GO:0005622,GO:0005623,GO:0005634,GO:0005737,GO:0007275,GO:0008134,GO:0008150,GO:0009791,GO:0022622,GO:0032501,GO:0032502,GO:0043226,GO:0043227,GO:0043229,GO:0043231,GO:0044424,GO:0044464,GO:0048364,GO:0048527,GO:0048528,GO:0048731,GO:0048856,GO:0090696,GO:0099402
Bvchr1_un.sca002	1643165	1625001	1650001	A	AT	intron_variant	MODIFIER	0.000443589	Bv1_017930_fdgx	arabidillo	protein ARABIDILLO 1	GO:0003674,GO:0005488,GO:0005515,GO:0005575,GO:0005622,GO:0005623,GO:0005634,GO:0005737,GO:0007275,GO:0008134,GO:0008150,GO:0009791,GO:0022622,GO:0032501,GO:0032502,GO:0043226,GO:0043227,GO:0043229,GO:0043231,GO:0044424,GO:0044464,GO:0048364,GO:0048527,GO:0048528,GO:0048731,GO:0048856,GO:0090696,GO:0099402
Bvchr1_un.sca002	1643367	1625001	1650001	A	G	intron_variant	MODIFIER	0.000530139	Bv1_017930_fdgx	arabidillo	protein ARABIDILLO 1	GO:0003674,GO:0005488,GO:0005515,GO:0005575,GO:0005622,GO:0005623,GO:0005634,GO:0005737,GO:0007275,GO:0008134,GO:0008150,GO:0009791,GO:0022622,GO:0032501,GO:0032502,GO:0043226,GO:0043227,GO:0043229,GO:0043231,GO:0044424,GO:0044464,GO:0048364,GO:0048527,GO:0048528,GO:0048731,GO:0048856,GO:0090696,GO:0099402
Bvchr1_un.sca002	1643379	1625001	1650001	C	G	intron_variant	MODIFIER	0.000589354	Bv1_017930_fdgx	arabidillo	protein ARABIDILLO 1	GO:0003674,GO:0005488,GO:0005515,GO:0005575,GO:0005622,GO:0005623,GO:0005634,GO:0005737,GO:0007275,GO:0008134,GO:0008150,GO:0009791,GO:0022622,GO:0032501,GO:0032502,GO:0043226,GO:0043227,GO:0043229,GO:0043231,GO:0044424,GO:0044464,GO:0048364,GO:0048527,GO:0048528,GO:0048731,GO:0048856,GO:0090696,GO:0099402
Bvchr1_un.sca002	1643476	1625001	1650001	A	G	intron_variant	MODIFIER	0.000548541	Bv1_017930_fdgx	arabidillo	protein ARABIDILLO 1	GO:0003674,GO:0005488,GO:0005515,GO:0005575,GO:0005622,GO:0005623,GO:0005634,GO:0005737,GO:0007275,GO:0008134,GO:0008150,GO:0009791,GO:0022622,GO:0032501,GO:0032502,GO:0043226,GO:0043227,GO:0043229,GO:0043231,GO:0044424,GO:0044464,GO:0048364,GO:0048527,GO:0048528,GO:0048731,GO:0048856,GO:0090696,GO:0099402
Bvchr1_un.sca002	1643483	1625001	1650001	GAT	G	intron_variant	MODIFIER	0.000511248	Bv1_017930_fdgx	arabidillo	protein ARABIDILLO 1	GO:0003674,GO:0005488,GO:0005515,GO:0005575,GO:0005622,GO:0005623,GO:0005634,GO:0005737,GO:0007275,GO:0008134,GO:0008150,GO:0009791,GO:0022622,GO:0032501,GO:0032502,GO:0043226,GO:0043227,GO:0043229,GO:0043231,GO:0044424,GO:0044464,GO:0048364,GO:0048527,GO:0048528,GO:0048731,GO:0048856,GO:0090696,GO:0099402
Bvchr1_un.sca002	1643523	1625001	1650001	C	T	intron_variant	MODIFIER	0.000530294	Bv1_017930_fdgx	arabidillo	protein ARABIDILLO 1	GO:0003674,GO:0005488,GO:0005515,GO:0005575,GO:0005622,GO:0005623,GO:0005634,GO:0005737,GO:0007275,GO:0008134,GO:0008150,GO:0009791,GO:0022622,GO:0032501,GO:0032502,GO:0043226,GO:0043227,GO:0043229,GO:0043231,GO:0044424,GO:0044464,GO:0048364,GO:0048527,GO:0048528,GO:0048731,GO:0048856,GO:0090696,GO:0099402
Bvchr1_un.sca002	1643653	1625001	1650001	C	T	intron_variant	MODIFIER	0.00105162	Bv1_017930_fdgx	arabidillo	protein ARABIDILLO 1	GO:0003674,GO:0005488,GO:0005515,GO:0005575,GO:0005622,GO:0005623,GO:0005634,GO:0005737,GO:0007275,GO:0008134,GO:0008150,GO:0009791,GO:0022622,GO:0032501,GO:0032502,GO:0043226,GO:0043227,GO:0043229,GO:0043231,GO:0044424,GO:0044464,GO:0048364,GO:0048527,GO:0048528,GO:0048731,GO:0048856,GO:0090696,GO:0099402
Bvchr1_un.sca002	1643664	1625001	1650001	T	C	intron_variant	MODIFIER	0.000414447	Bv1_017930_fdgx	arabidillo	protein ARABIDILLO 1	GO:0003674,GO:0005488,GO:0005515,GO:0005575,GO:0005622,GO:0005623,GO:0005634,GO:0005737,GO:0007275,GO:0008134,GO:0008150,GO:0009791,GO:0022622,GO:0032501,GO:0032502,GO:0043226,GO:0043227,GO:0043229,GO:0043231,GO:0044424,GO:0044464,GO:0048364,GO:0048527,GO:0048528,GO:0048731,GO:0048856,GO:0090696,GO:0099402
Bvchr1_un.sca002	1643693	1625001	1650001	ACGG	A	intron_variant	MODIFIER	0.000583268	Bv1_017930_fdgx	arabidillo	protein ARABIDILLO 1	GO:0003674,GO:0005488,GO:0005515,GO:0005575,GO:0005622,GO:0005623,GO:0005634,GO:0005737,GO:0007275,GO:0008134,GO:0008150,GO:0009791,GO:0022622,GO:0032501,GO:0032502,GO:0043226,GO:0043227,GO:0043229,GO:0043231,GO:0044424,GO:0044464,GO:0048364,GO:0048527,GO:0048528,GO:0048731,GO:0048856,GO:0090696,GO:0099402
Bvchr1_un.sca002	1643823	1625001	1650001	T	C	intron_variant	MODIFIER	0.000542067	Bv1_017930_fdgx	arabidillo	protein ARABIDILLO 1	GO:0003674,GO:0005488,GO:0005515,GO:0005575,GO:0005622,GO:0005623,GO:0005634,GO:0005737,GO:0007275,GO:0008134,GO:0008150,GO:0009791,GO:0022622,GO:0032501,GO:0032502,GO:0043226,GO:0043227,GO:0043229,GO:0043231,GO:0044424,GO:0044464,GO:0048364,GO:0048527,GO:0048528,GO:0048731,GO:0048856,GO:0090696,GO:0099402
Bvchr1_un.sca002	1643883	1625001	1650001	C	T	intron_variant	MODIFIER	0.000568557	Bv1_017930_fdgx	arabidillo	protein ARABIDILLO 1	GO:0003674,GO:0005488,GO:0005515,GO:0005575,GO:0005622,GO:0005623,GO:0005634,GO:0005737,GO:0007275,GO:0008134,GO:0008150,GO:0009791,GO:0022622,GO:0032501,GO:0032502,GO:0043226,GO:0043227,GO:0043229,GO:0043231,GO:0044424,GO:0044464,GO:0048364,GO:0048527,GO:0048528,GO:0048731,GO:0048856,GO:0090696,GO:0099402
Bvchr1_un.sca002	1644067	1625001	1650001	A	T	intron_variant	MODIFIER	0.000540447	Bv1_017930_fdgx	arabidillo	protein ARABIDILLO 1	GO:0003674,GO:0005488,GO:0005515,GO:0005575,GO:0005622,GO:0005623,GO:0005634,GO:0005737,GO:0007275,GO:0008134,GO:0008150,GO:0009791,GO:0022622,GO:0032501,GO:0032502,GO:0043226,GO:0043227,GO:0043229,GO:0043231,GO:0044424,GO:0044464,GO:0048364,GO:0048527,GO:0048528,GO:0048731,GO:0048856,GO:0090696,GO:0099402
Bvchr1_un.sca002	1644099	1625001	1650001	T	C	intron_variant	MODIFIER	0.000528148	Bv1_017930_fdgx	arabidillo	protein ARABIDILLO 1	GO:0003674,GO:0005488,GO:0005515,GO:0005575,GO:0005622,GO:0005623,GO:0005634,GO:0005737,GO:0007275,GO:0008134,GO:0008150,GO:0009791,GO:0022622,GO:0032501,GO:0032502,GO:0043226,GO:0043227,GO:0043229,GO:0043231,GO:0044424,GO:0044464,GO:0048364,GO:0048527,GO:0048528,GO:0048731,GO:0048856,GO:0090696,GO:0099402
Bvchr1_un.sca002	1644300	1625001	1650001	C	CA	intron_variant	MODIFIER	0.000535615	Bv1_017930_fdgx	arabidillo	protein ARABIDILLO 1	GO:0003674,GO:0005488,GO:0005515,GO:0005575,GO:0005622,GO:0005623,GO:0005634,GO:0005737,GO:0007275,GO:0008134,GO:0008150,GO:0009791,GO:0022622,GO:0032501,GO:0032502,GO:0043226,GO:0043227,GO:0043229,GO:0043231,GO:0044424,GO:0044464,GO:0048364,GO:0048527,GO:0048528,GO:0048731,GO:0048856,GO:0090696,GO:0099402
Bvchr1_un.sca002	1644301	1625001	1650001	G	A	intron_variant	MODIFIER	0.000693469	Bv1_017930_fdgx	arabidillo	protein ARABIDILLO 1	GO:0003674,GO:0005488,GO:0005515,GO:0005575,GO:0005622,GO:0005623,GO:0005634,GO:0005737,GO:0007275,GO:0008134,GO:0008150,GO:0009791,GO:0022622,GO:0032501,GO:0032502,GO:0043226,GO:0043227,GO:0043229,GO:0043231,GO:0044424,GO:0044464,GO:0048364,GO:0048527,GO:0048528,GO:0048731,GO:0048856,GO:0090696,GO:0099402
Bvchr1_un.sca002	1644356	1625001	1650001	A	G	splice_donor_variant&intron_variant	HIGH	0.000561847	Bv1_017930_fdgx	arabidillo	protein ARABIDILLO 1	GO:0003674,GO:0005488,GO:0005515,GO:0005575,GO:0005622,GO:0005623,GO:0005634,GO:0005737,GO:0007275,GO:0008134,GO:0008150,GO:0009791,GO:0022622,GO:0032501,GO:0032502,GO:0043226,GO:0043227,GO:0043229,GO:0043231,GO:0044424,GO:0044464,GO:0048364,GO:0048527,GO:0048528,GO:0048731,GO:0048856,GO:0090696,GO:0099402
Bvchr1_un.sca002	1644475	1625001	1650001	G	C	intron_variant	MODIFIER	0.000448736	Bv1_017930_fdgx	arabidillo	protein ARABIDILLO 1	GO:0003674,GO:0005488,GO:0005515,GO:0005575,GO:0005622,GO:0005623,GO:0005634,GO:0005737,GO:0007275,GO:0008134,GO:0008150,GO:0009791,GO:0022622,GO:0032501,GO:0032502,GO:0043226,GO:0043227,GO:0043229,GO:0043231,GO:0044424,GO:0044464,GO:0048364,GO:0048527,GO:0048528,GO:0048731,GO:0048856,GO:0090696,GO:0099402
Bvchr1_un.sca002	1644553	1625001	1650001	T	A	intron_variant	MODIFIER	0.000557527	Bv1_017930_fdgx	arabidillo	protein ARABIDILLO 1	GO:0003674,GO:0005488,GO:0005515,GO:0005575,GO:0005622,GO:0005623,GO:0005634,GO:0005737,GO:0007275,GO:0008134,GO:0008150,GO:0009791,GO:0022622,GO:0032501,GO:0032502,GO:0043226,GO:0043227,GO:0043229,GO:0043231,GO:0044424,GO:0044464,GO:0048364,GO:0048527,GO:0048528,GO:0048731,GO:0048856,GO:0090696,GO:0099402
Bvchr1_un.sca002	1644628	1625001	1650001	T	C	intron_variant	MODIFIER	0.00110992	Bv1_017930_fdgx	arabidillo	protein ARABIDILLO 1	GO:0003674,GO:0005488,GO:0005515,GO:0005575,GO:0005622,GO:0005623,GO:0005634,GO:0005737,GO:0007275,GO:0008134,GO:0008150,GO:0009791,GO:0022622,GO:0032501,GO:0032502,GO:0043226,GO:0043227,GO:0043229,GO:0043231,GO:0044424,GO:0044464,GO:0048364,GO:0048527,GO:0048528,GO:0048731,GO:0048856,GO:0090696,GO:0099402
Bvchr1_un.sca002	1644657	1625001	1650001	A	G	intron_variant	MODIFIER	0.000533768	Bv1_017930_fdgx	arabidillo	protein ARABIDILLO 1	GO:0003674,GO:0005488,GO:0005515,GO:0005575,GO:0005622,GO:0005623,GO:0005634,GO:0005737,GO:0007275,GO:0008134,GO:0008150,GO:0009791,GO:0022622,GO:0032501,GO:0032502,GO:0043226,GO:0043227,GO:0043229,GO:0043231,GO:0044424,GO:0044464,GO:0048364,GO:0048527,GO:0048528,GO:0048731,GO:0048856,GO:0090696,GO:0099402
Bvchr1_un.sca002	1644715	1625001	1650001	T	C	intron_variant	MODIFIER	0.000479054	Bv1_017930_fdgx	arabidillo	protein ARABIDILLO 1	GO:0003674,GO:0005488,GO:0005515,GO:0005575,GO:0005622,GO:0005623,GO:0005634,GO:0005737,GO:0007275,GO:0008134,GO:0008150,GO:0009791,GO:0022622,GO:0032501,GO:0032502,GO:0043226,GO:0043227,GO:0043229,GO:0043231,GO:0044424,GO:0044464,GO:0048364,GO:0048527,GO:0048528,GO:0048731,GO:0048856,GO:0090696,GO:0099402
Bvchr1_un.sca002	1645134	1625001	1650001	G	A	intron_variant	MODIFIER	0.000741312	Bv1_017930_fdgx	arabidillo	protein ARABIDILLO 1	GO:0003674,GO:0005488,GO:0005515,GO:0005575,GO:0005622,GO:0005623,GO:0005634,GO:0005737,GO:0007275,GO:0008134,GO:0008150,GO:0009791,GO:0022622,GO:0032501,GO:0032502,GO:0043226,GO:0043227,GO:0043229,GO:0043231,GO:0044424,GO:0044464,GO:0048364,GO:0048527,GO:0048528,GO:0048731,GO:0048856,GO:0090696,GO:0099402
Bvchr1_un.sca002	1645418	1625001	1650001	T	A	intron_variant	MODIFIER	0.000507791	Bv1_017930_fdgx	arabidillo	protein ARABIDILLO 1	GO:0003674,GO:0005488,GO:0005515,GO:0005575,GO:0005622,GO:0005623,GO:0005634,GO:0005737,GO:0007275,GO:0008134,GO:0008150,GO:0009791,GO:0022622,GO:0032501,GO:0032502,GO:0043226,GO:0043227,GO:0043229,GO:0043231,GO:0044424,GO:0044464,GO:0048364,GO:0048527,GO:0048528,GO:0048731,GO:0048856,GO:0090696,GO:0099402
Bvchr1_un.sca002	1645490	1625001	1650001	G	T	intron_variant	MODIFIER	0.000515815	Bv1_017930_fdgx	arabidillo	protein ARABIDILLO 1	GO:0003674,GO:0005488,GO:0005515,GO:0005575,GO:0005622,GO:0005623,GO:0005634,GO:0005737,GO:0007275,GO:0008134,GO:0008150,GO:0009791,GO:0022622,GO:0032501,GO:0032502,GO:0043226,GO:0043227,GO:0043229,GO:0043231,GO:0044424,GO:0044464,GO:0048364,GO:0048527,GO:0048528,GO:0048731,GO:0048856,GO:0090696,GO:0099402
Bvchr1_un.sca002	1645954	1625001	1650001	C	A	intron_variant	MODIFIER	0.000519201	Bv1_017930_fdgx	arabidillo	protein ARABIDILLO 1	GO:0003674,GO:0005488,GO:0005515,GO:0005575,GO:0005622,GO:0005623,GO:0005634,GO:0005737,GO:0007275,GO:0008134,GO:0008150,GO:0009791,GO:0022622,GO:0032501,GO:0032502,GO:0043226,GO:0043227,GO:0043229,GO:0043231,GO:0044424,GO:0044464,GO:0048364,GO:0048527,GO:0048528,GO:0048731,GO:0048856,GO:0090696,GO:0099402
Bvchr1_un.sca002	1646138	1625001	1650001	T	A	splice_donor_variant&splice_region_variant&intron_variant	HIGH	0.000531701	Bv1_017930_fdgx	arabidillo	protein ARABIDILLO 1	GO:0003674,GO:0005488,GO:0005515,GO:0005575,GO:0005622,GO:0005623,GO:0005634,GO:0005737,GO:0007275,GO:0008134,GO:0008150,GO:0009791,GO:0022622,GO:0032501,GO:0032502,GO:0043226,GO:0043227,GO:0043229,GO:0043231,GO:0044424,GO:0044464,GO:0048364,GO:0048527,GO:0048528,GO:0048731,GO:0048856,GO:0090696,GO:0099402
Bvchr1_un.sca002	1646193	1625001	1650001	A	G	synonymous_variant	LOW	0.000539014	Bv1_017930_fdgx	arabidillo	protein ARABIDILLO 1	GO:0003674,GO:0005488,GO:0005515,GO:0005575,GO:0005622,GO:0005623,GO:0005634,GO:0005737,GO:0007275,GO:0008134,GO:0008150,GO:0009791,GO:0022622,GO:0032501,GO:0032502,GO:0043226,GO:0043227,GO:0043229,GO:0043231,GO:0044424,GO:0044464,GO:0048364,GO:0048527,GO:0048528,GO:0048731,GO:0048856,GO:0090696,GO:0099402
Bvchr1_un.sca002	1646361	1625001	1650001	G	C	intron_variant	MODIFIER	0.00106734	Bv1_017930_fdgx	arabidillo	protein ARABIDILLO 1	GO:0003674,GO:0005488,GO:0005515,GO:0005575,GO:0005622,GO:0005623,GO:0005634,GO:0005737,GO:0007275,GO:0008134,GO:0008150,GO:0009791,GO:0022622,GO:0032501,GO:0032502,GO:0043226,GO:0043227,GO:0043229,GO:0043231,GO:0044424,GO:0044464,GO:0048364,GO:0048527,GO:0048528,GO:0048731,GO:0048856,GO:0090696,GO:0099402
Bvchr1_un.sca002	1646509	1625001	1650001	A	T	intron_variant	MODIFIER	0.000533203	Bv1_017930_fdgx	arabidillo	protein ARABIDILLO 1	GO:0003674,GO:0005488,GO:0005515,GO:0005575,GO:0005622,GO:0005623,GO:0005634,GO:0005737,GO:0007275,GO:0008134,GO:0008150,GO:0009791,GO:0022622,GO:0032501,GO:0032502,GO:0043226,GO:0043227,GO:0043229,GO:0043231,GO:0044424,GO:0044464,GO:0048364,GO:0048527,GO:0048528,GO:0048731,GO:0048856,GO:0090696,GO:0099402
Bvchr1_un.sca002	1648462	1625001	1650001	CTA	C	5_prime_UTR_variant	MODIFIER	0.00072447	Bv1_017930_fdgx	arabidillo	protein ARABIDILLO 1	GO:0003674,GO:0005488,GO:0005515,GO:0005575,GO:0005622,GO:0005623,GO:0005634,GO:0005737,GO:0007275,GO:0008134,GO:0008150,GO:0009791,GO:0022622,GO:0032501,GO:0032502,GO:0043226,GO:0043227,GO:0043229,GO:0043231,GO:0044424,GO:0044464,GO:0048364,GO:0048527,GO:0048528,GO:0048731,GO:0048856,GO:0090696,GO:0099402
Bvchr1_un.sca002	1648632	1625001	1650001	T	A	upstream_gene_variant	MODIFIER	0.000468175	Bv1_017930_fdgx	arabidillo	protein ARABIDILLO 1	GO:0003674,GO:0005488,GO:0005515,GO:0005575,GO:0005622,GO:0005623,GO:0005634,GO:0005737,GO:0007275,GO:0008134,GO:0008150,GO:0009791,GO:0022622,GO:0032501,GO:0032502,GO:0043226,GO:0043227,GO:0043229,GO:0043231,GO:0044424,GO:0044464,GO:0048364,GO:0048527,GO:0048528,GO:0048731,GO:0048856,GO:0090696,GO:0099402
Bvchr1_un.sca002	1648647	1625001	1650001	C	CTTG	upstream_gene_variant	MODIFIER	0.000531377	Bv1_017930_fdgx	arabidillo	protein ARABIDILLO 1	GO:0003674,GO:0005488,GO:0005515,GO:0005575,GO:0005622,GO:0005623,GO:0005634,GO:0005737,GO:0007275,GO:0008134,GO:0008150,GO:0009791,GO:0022622,GO:0032501,GO:0032502,GO:0043226,GO:0043227,GO:0043229,GO:0043231,GO:0044424,GO:0044464,GO:0048364,GO:0048527,GO:0048528,GO:0048731,GO:0048856,GO:0090696,GO:0099402
Bvchr1_un.sca002	1648855	1625001	1650001	T	C	upstream_gene_variant	MODIFIER	0.00104524	Bv1_017930_fdgx	arabidillo	protein ARABIDILLO 1	GO:0003674,GO:0005488,GO:0005515,GO:0005575,GO:0005622,GO:0005623,GO:0005634,GO:0005737,GO:0007275,GO:0008134,GO:0008150,GO:0009791,GO:0022622,GO:0032501,GO:0032502,GO:0043226,GO:0043227,GO:0043229,GO:0043231,GO:0044424,GO:0044464,GO:0048364,GO:0048527,GO:0048528,GO:0048731,GO:0048856,GO:0090696,GO:0099402
Bvchr1_un.sca002	1648957	1625001	1650001	T	C	upstream_gene_variant	MODIFIER	0.000486508	Bv1_017930_fdgx	arabidillo	protein ARABIDILLO 1	GO:0003674,GO:0005488,GO:0005515,GO:0005575,GO:0005622,GO:0005623,GO:0005634,GO:0005737,GO:0007275,GO:0008134,GO:0008150,GO:0009791,GO:0022622,GO:0032501,GO:0032502,GO:0043226,GO:0043227,GO:0043229,GO:0043231,GO:0044424,GO:0044464,GO:0048364,GO:0048527,GO:0048528,GO:0048731,GO:0048856,GO:0090696,GO:0099402
Bvchr1_un.sca002	1649141	1625001	1650001	G	A	upstream_gene_variant	MODIFIER	0.000585633	Bv1_017930_fdgx	arabidillo	protein ARABIDILLO 1	GO:0003674,GO:0005488,GO:0005515,GO:0005575,GO:0005622,GO:0005623,GO:0005634,GO:0005737,GO:0007275,GO:0008134,GO:0008150,GO:0009791,GO:0022622,GO:0032501,GO:0032502,GO:0043226,GO:0043227,GO:0043229,GO:0043231,GO:0044424,GO:0044464,GO:0048364,GO:0048527,GO:0048528,GO:0048731,GO:0048856,GO:0090696,GO:0099402
Bvchr1_un.sca002	1649210	1625001	1650001	C	T	upstream_gene_variant	MODIFIER	0.000574547	Bv1_017930_fdgx	arabidillo	protein ARABIDILLO 1	GO:0003674,GO:0005488,GO:0005515,GO:0005575,GO:0005622,GO:0005623,GO:0005634,GO:0005737,GO:0007275,GO:0008134,GO:0008150,GO:0009791,GO:0022622,GO:0032501,GO:0032502,GO:0043226,GO:0043227,GO:0043229,GO:0043231,GO:0044424,GO:0044464,GO:0048364,GO:0048527,GO:0048528,GO:0048731,GO:0048856,GO:0090696,GO:0099402
Bvchr1_un.sca002	1649262	1625001	1650001	G	A	upstream_gene_variant	MODIFIER	0.00108371	Bv1_017930_fdgx	arabidillo	protein ARABIDILLO 1	GO:0003674,GO:0005488,GO:0005515,GO:0005575,GO:0005622,GO:0005623,GO:0005634,GO:0005737,GO:0007275,GO:0008134,GO:0008150,GO:0009791,GO:0022622,GO:0032501,GO:0032502,GO:0043226,GO:0043227,GO:0043229,GO:0043231,GO:0044424,GO:0044464,GO:0048364,GO:0048527,GO:0048528,GO:0048731,GO:0048856,GO:0090696,GO:0099402
Bvchr1_un.sca002	1658150	1657501	1662501	T	C	intron_variant	MODIFIER	0.000539982	Bv1_017940_tjmp	cationic amino acid transporter	cationic amino acid transporter 9, chloroplastic	GO:0003674,GO:0005215,GO:0005575,GO:0005622,GO:0005623,GO:0005737,GO:0005773,GO:0005774,GO:0006810,GO:0006811,GO:0006820,GO:0006865,GO:0008150,GO:0009507,GO:0009526,GO:0009536,GO:0009941,GO:0015711,GO:0015849,GO:0016020,GO:0016021,GO:0022857,GO:0031090,GO:0031224,GO:0031967,GO:0031969,GO:0031975,GO:0042170,GO:0043226,GO:0043227,GO:0043229,GO:0043231,GO:0044422,GO:0044424,GO:0044425,GO:0044434,GO:…
Bvchr1_un.sca002	1658210	1657501	1662501	C	T	intron_variant	MODIFIER	0.000510585	Bv1_017940_tjmp	cationic amino acid transporter	cationic amino acid transporter 9, chloroplastic	GO:0003674,GO:0005215,GO:0005575,GO:0005622,GO:0005623,GO:0005737,GO:0005773,GO:0005774,GO:0006810,GO:0006811,GO:0006820,GO:0006865,GO:0008150,GO:0009507,GO:0009526,GO:0009536,GO:0009941,GO:0015711,GO:0015849,GO:0016020,GO:0016021,GO:0022857,GO:0031090,GO:0031224,GO:0031967,GO:0031969,GO:0031975,GO:0042170,GO:0043226,GO:0043227,GO:0043229,GO:0043231,GO:0044422,GO:0044424,GO:0044425,GO:0044434,GO:…
Bvchr1_un.sca002	1658554	1657501	1662501	A	T	intron_variant	MODIFIER	0.00108631	Bv1_017940_tjmp	cationic amino acid transporter	cationic amino acid transporter 9, chloroplastic	GO:0003674,GO:0005215,GO:0005575,GO:0005622,GO:0005623,GO:0005737,GO:0005773,GO:0005774,GO:0006810,GO:0006811,GO:0006820,GO:0006865,GO:0008150,GO:0009507,GO:0009526,GO:0009536,GO:0009941,GO:0015711,GO:0015849,GO:0016020,GO:0016021,GO:0022857,GO:0031090,GO:0031224,GO:0031967,GO:0031969,GO:0031975,GO:0042170,GO:0043226,GO:0043227,GO:0043229,GO:0043231,GO:0044422,GO:0044424,GO:0044425,GO:0044434,GO:…
Bvchr1_un.sca002	1658704	1657501	1662501	T	C	intron_variant	MODIFIER	0.000526179	Bv1_017940_tjmp	cationic amino acid transporter	cationic amino acid transporter 9, chloroplastic	GO:0003674,GO:0005215,GO:0005575,GO:0005622,GO:0005623,GO:0005737,GO:0005773,GO:0005774,GO:0006810,GO:0006811,GO:0006820,GO:0006865,GO:0008150,GO:0009507,GO:0009526,GO:0009536,GO:0009941,GO:0015711,GO:0015849,GO:0016020,GO:0016021,GO:0022857,GO:0031090,GO:0031224,GO:0031967,GO:0031969,GO:0031975,GO:0042170,GO:0043226,GO:0043227,GO:0043229,GO:0043231,GO:0044422,GO:0044424,GO:0044425,GO:0044434,GO:…
Bvchr1_un.sca002	1658986	1657501	1662501	C	T	intron_variant	MODIFIER	0.000560958	Bv1_017940_tjmp	cationic amino acid transporter	cationic amino acid transporter 9, chloroplastic	GO:0003674,GO:0005215,GO:0005575,GO:0005622,GO:0005623,GO:0005737,GO:0005773,GO:0005774,GO:0006810,GO:0006811,GO:0006820,GO:0006865,GO:0008150,GO:0009507,GO:0009526,GO:0009536,GO:0009941,GO:0015711,GO:0015849,GO:0016020,GO:0016021,GO:0022857,GO:0031090,GO:0031224,GO:0031967,GO:0031969,GO:0031975,GO:0042170,GO:0043226,GO:0043227,GO:0043229,GO:0043231,GO:0044422,GO:0044424,GO:0044425,GO:0044434,GO:…
Bvchr1_un.sca002	1659255	1657501	1662501	T	C	intron_variant	MODIFIER	0.000499997	Bv1_017940_tjmp	cationic amino acid transporter	cationic amino acid transporter 9, chloroplastic	GO:0003674,GO:0005215,GO:0005575,GO:0005622,GO:0005623,GO:0005737,GO:0005773,GO:0005774,GO:0006810,GO:0006811,GO:0006820,GO:0006865,GO:0008150,GO:0009507,GO:0009526,GO:0009536,GO:0009941,GO:0015711,GO:0015849,GO:0016020,GO:0016021,GO:0022857,GO:0031090,GO:0031224,GO:0031967,GO:0031969,GO:0031975,GO:0042170,GO:0043226,GO:0043227,GO:0043229,GO:0043231,GO:0044422,GO:0044424,GO:0044425,GO:0044434,GO:…
Bvchr1_un.sca002	1659552	1657501	1662501	C	G	intron_variant	MODIFIER	0.000515481	Bv1_017940_tjmp	cationic amino acid transporter	cationic amino acid transporter 9, chloroplastic	GO:0003674,GO:0005215,GO:0005575,GO:0005622,GO:0005623,GO:0005737,GO:0005773,GO:0005774,GO:0006810,GO:0006811,GO:0006820,GO:0006865,GO:0008150,GO:0009507,GO:0009526,GO:0009536,GO:0009941,GO:0015711,GO:0015849,GO:0016020,GO:0016021,GO:0022857,GO:0031090,GO:0031224,GO:0031967,GO:0031969,GO:0031975,GO:0042170,GO:0043226,GO:0043227,GO:0043229,GO:0043231,GO:0044422,GO:0044424,GO:0044425,GO:0044434,GO:…
Bvchr1_un.sca002	1659687	1657501	1662501	G	A	intron_variant	MODIFIER	0.000605778	Bv1_017940_tjmp	cationic amino acid transporter	cationic amino acid transporter 9, chloroplastic	GO:0003674,GO:0005215,GO:0005575,GO:0005622,GO:0005623,GO:0005737,GO:0005773,GO:0005774,GO:0006810,GO:0006811,GO:0006820,GO:0006865,GO:0008150,GO:0009507,GO:0009526,GO:0009536,GO:0009941,GO:0015711,GO:0015849,GO:0016020,GO:0016021,GO:0022857,GO:0031090,GO:0031224,GO:0031967,GO:0031969,GO:0031975,GO:0042170,GO:0043226,GO:0043227,GO:0043229,GO:0043231,GO:0044422,GO:0044424,GO:0044425,GO:0044434,GO:…
Bvchr1_un.sca002	1659708	1657501	1662501	A	G	intron_variant	MODIFIER	0.000542653	Bv1_017940_tjmp	cationic amino acid transporter	cationic amino acid transporter 9, chloroplastic	GO:0003674,GO:0005215,GO:0005575,GO:0005622,GO:0005623,GO:0005737,GO:0005773,GO:0005774,GO:0006810,GO:0006811,GO:0006820,GO:0006865,GO:0008150,GO:0009507,GO:0009526,GO:0009536,GO:0009941,GO:0015711,GO:0015849,GO:0016020,GO:0016021,GO:0022857,GO:0031090,GO:0031224,GO:0031967,GO:0031969,GO:0031975,GO:0042170,GO:0043226,GO:0043227,GO:0043229,GO:0043231,GO:0044422,GO:0044424,GO:0044425,GO:0044434,GO:…
Bvchr1_un.sca002	1660172	1657501	1662501	A	G	intron_variant	MODIFIER	0.000516572	Bv1_017940_tjmp	cationic amino acid transporter	cationic amino acid transporter 9, chloroplastic	GO:0003674,GO:0005215,GO:0005575,GO:0005622,GO:0005623,GO:0005737,GO:0005773,GO:0005774,GO:0006810,GO:0006811,GO:0006820,GO:0006865,GO:0008150,GO:0009507,GO:0009526,GO:0009536,GO:0009941,GO:0015711,GO:0015849,GO:0016020,GO:0016021,GO:0022857,GO:0031090,GO:0031224,GO:0031967,GO:0031969,GO:0031975,GO:0042170,GO:0043226,GO:0043227,GO:0043229,GO:0043231,GO:0044422,GO:0044424,GO:0044425,GO:0044434,GO:…
Bvchr1_un.sca002	1660394	1657501	1662501	C	T	synonymous_variant	LOW	0.000468652	Bv1_017940_tjmp	cationic amino acid transporter	cationic amino acid transporter 9, chloroplastic	GO:0003674,GO:0005215,GO:0005575,GO:0005622,GO:0005623,GO:0005737,GO:0005773,GO:0005774,GO:0006810,GO:0006811,GO:0006820,GO:0006865,GO:0008150,GO:0009507,GO:0009526,GO:0009536,GO:0009941,GO:0015711,GO:0015849,GO:0016020,GO:0016021,GO:0022857,GO:0031090,GO:0031224,GO:0031967,GO:0031969,GO:0031975,GO:0042170,GO:0043226,GO:0043227,GO:0043229,GO:0043231,GO:0044422,GO:0044424,GO:0044425,GO:0044434,GO:…
Bvchr1_un.sca002	1661083	1657501	1662501	G	A	missense_variant	MODERATE	0.00153397	Bv1_017940_tjmp	cationic amino acid transporter	cationic amino acid transporter 9, chloroplastic	GO:0003674,GO:0005215,GO:0005575,GO:0005622,GO:0005623,GO:0005737,GO:0005773,GO:0005774,GO:0006810,GO:0006811,GO:0006820,GO:0006865,GO:0008150,GO:0009507,GO:0009526,GO:0009536,GO:0009941,GO:0015711,GO:0015849,GO:0016020,GO:0016021,GO:0022857,GO:0031090,GO:0031224,GO:0031967,GO:0031969,GO:0031975,GO:0042170,GO:0043226,GO:0043227,GO:0043229,GO:0043231,GO:0044422,GO:0044424,GO:0044425,GO:0044434,GO:…
Bvchr1_un.sca002	1661509	1657501	1662501	T	C	missense_variant	MODERATE	0.00112599	Bv1_017940_tjmp	cationic amino acid transporter	cationic amino acid transporter 9, chloroplastic	GO:0003674,GO:0005215,GO:0005575,GO:0005622,GO:0005623,GO:0005737,GO:0005773,GO:0005774,GO:0006810,GO:0006811,GO:0006820,GO:0006865,GO:0008150,GO:0009507,GO:0009526,GO:0009536,GO:0009941,GO:0015711,GO:0015849,GO:0016020,GO:0016021,GO:0022857,GO:0031090,GO:0031224,GO:0031967,GO:0031969,GO:0031975,GO:0042170,GO:0043226,GO:0043227,GO:0043229,GO:0043231,GO:0044422,GO:0044424,GO:0044425,GO:0044434,GO:…
Bvchr1_un.sca002	1661616	1657501	1662501	A	G	intron_variant	MODIFIER	0.000519442	Bv1_017940_tjmp	cationic amino acid transporter	cationic amino acid transporter 9, chloroplastic	GO:0003674,GO:0005215,GO:0005575,GO:0005622,GO:0005623,GO:0005737,GO:0005773,GO:0005774,GO:0006810,GO:0006811,GO:0006820,GO:0006865,GO:0008150,GO:0009507,GO:0009526,GO:0009536,GO:0009941,GO:0015711,GO:0015849,GO:0016020,GO:0016021,GO:0022857,GO:0031090,GO:0031224,GO:0031967,GO:0031969,GO:0031975,GO:0042170,GO:0043226,GO:0043227,GO:0043229,GO:0043231,GO:0044422,GO:0044424,GO:0044425,GO:0044434,GO:…
Bvchr1_un.sca002	1661706	1657501	1662501	A	G	intron_variant	MODIFIER	0.000512869	Bv1_017940_tjmp	cationic amino acid transporter	cationic amino acid transporter 9, chloroplastic	GO:0003674,GO:0005215,GO:0005575,GO:0005622,GO:0005623,GO:0005737,GO:0005773,GO:0005774,GO:0006810,GO:0006811,GO:0006820,GO:0006865,GO:0008150,GO:0009507,GO:0009526,GO:0009536,GO:0009941,GO:0015711,GO:0015849,GO:0016020,GO:0016021,GO:0022857,GO:0031090,GO:0031224,GO:0031967,GO:0031969,GO:0031975,GO:0042170,GO:0043226,GO:0043227,GO:0043229,GO:0043231,GO:0044422,GO:0044424,GO:0044425,GO:0044434,GO:…
Bvchr1_un.sca002	1661842	1657501	1662501	A	C	synonymous_variant	LOW	0.000560091	Bv1_017940_tjmp	cationic amino acid transporter	cationic amino acid transporter 9, chloroplastic	GO:0003674,GO:0005215,GO:0005575,GO:0005622,GO:0005623,GO:0005737,GO:0005773,GO:0005774,GO:0006810,GO:0006811,GO:0006820,GO:0006865,GO:0008150,GO:0009507,GO:0009526,GO:0009536,GO:0009941,GO:0015711,GO:0015849,GO:0016020,GO:0016021,GO:0022857,GO:0031090,GO:0031224,GO:0031967,GO:0031969,GO:0031975,GO:0042170,GO:0043226,GO:0043227,GO:0043229,GO:0043231,GO:0044422,GO:0044424,GO:0044425,GO:0044434,GO:…
Bvchr1_un.sca002	1672805	1670001	1677501	C	A	missense_variant	MODERATE	0.000550752	Bv1_017970_aiai
Bvchr1_un.sca002	1672985	1670001	1677501	G	C	synonymous_variant	LOW	0.000541064	Bv1_017970_aiai
Bvchr1_un.sca002	1673127	1670001	1677501	C	T	3_prime_UTR_variant	MODIFIER	0.000610967	Bv1_017970_aiai
Bvchr1_un.sca002	1673555	1670001	1677501	T	G	downstream_gene_variant	MODIFIER	0.000495419	Bv1_017970_aiai
Bvchr1_un.sca002	1673559	1670001	1677501	A	T	downstream_gene_variant	MODIFIER	0.000606937	Bv1_017970_aiai
Bvchr1_un.sca002	1673586	1670001	1677501	G	A	downstream_gene_variant	MODIFIER	0.00109892	Bv1_017970_aiai
Bvchr1_un.sca002	1673587	1670001	1677501	C	G	downstream_gene_variant	MODIFIER	0.000547049	Bv1_017970_aiai
Bvchr1_un.sca002	1673665	1670001	1677501	A	G	downstream_gene_variant	MODIFIER	0.00160744	Bv1_017970_aiai
Bvchr1_un.sca002	1673712	1670001	1677501	T	G	3_prime_UTR_variant	MODIFIER	0.000520491	Bv1_017980_akoz	Hydroxyproline-rich glycoprotein family protein	uncharacterized protein LOC18048193
Bvchr1_un.sca002	1673726	1670001	1677501	A	C	3_prime_UTR_variant	MODIFIER	0.00169925	Bv1_017980_akoz	Hydroxyproline-rich glycoprotein family protein	uncharacterized protein LOC18048193
Bvchr1_un.sca002	1673754	1670001	1677501	G	T	missense_variant	MODERATE	0.00105882	Bv1_017980_akoz	Hydroxyproline-rich glycoprotein family protein	uncharacterized protein LOC18048193
Bvchr1_un.sca002	1674094	1670001	1677501	A	G	missense_variant	MODERATE	0.000544756	Bv1_017980_akoz	Hydroxyproline-rich glycoprotein family protein	uncharacterized protein LOC18048193
Bvchr1_un.sca002	1674423	1670001	1677501	T	G	synonymous_variant	LOW	0.000429067	Bv1_017980_akoz	Hydroxyproline-rich glycoprotein family protein	uncharacterized protein LOC18048193
Bvchr1_un.sca002	1674576	1670001	1677501	G	A	synonymous_variant	LOW	0.00060046	Bv1_017980_akoz	Hydroxyproline-rich glycoprotein family protein	uncharacterized protein LOC18048193
Bvchr1_un.sca002	1674603	1670001	1677501	G	C	missense_variant	MODERATE	0.000574225	Bv1_017980_akoz	Hydroxyproline-rich glycoprotein family protein	uncharacterized protein LOC18048193
Bvchr1_un.sca002	1674615	1670001	1677501	C	A	missense_variant	MODERATE	0.000675935	Bv1_017980_akoz	Hydroxyproline-rich glycoprotein family protein	uncharacterized protein LOC18048193
Bvchr1_un.sca002	1674693	1670001	1677501	G	A	synonymous_variant	LOW	0.000448036	Bv1_017980_akoz	Hydroxyproline-rich glycoprotein family protein	uncharacterized protein LOC18048193
Bvchr1_un.sca002	1674696	1670001	1677501	C	T	missense_variant	MODERATE	0.000481245	Bv1_017980_akoz	Hydroxyproline-rich glycoprotein family protein	uncharacterized protein LOC18048193
Bvchr1_un.sca002	1674717	1670001	1677501	G	A	synonymous_variant	LOW	0.000666166	Bv1_017980_akoz	Hydroxyproline-rich glycoprotein family protein	uncharacterized protein LOC18048193
Bvchr1_un.sca002	1674758	1670001	1677501	T	C	missense_variant	MODERATE	0.000458974	Bv1_017980_akoz	Hydroxyproline-rich glycoprotein family protein	uncharacterized protein LOC18048193
Bvchr1_un.sca002	1674780	1670001	1677501	A	G	synonymous_variant	LOW	0.000523585	Bv1_017980_akoz	Hydroxyproline-rich glycoprotein family protein	uncharacterized protein LOC18048193
Bvchr1_un.sca002	1675052	1670001	1677501	A	G	missense_variant	MODERATE	0.000477249	Bv1_017980_akoz	Hydroxyproline-rich glycoprotein family protein	uncharacterized protein LOC18048193
Bvchr1_un.sca002	1675380	1670001	1677501	T	C	synonymous_variant	LOW	0.000473763	Bv1_017980_akoz	Hydroxyproline-rich glycoprotein family protein	uncharacterized protein LOC18048193
Bvchr1_un.sca002	1676442	1670001	1677501	A	G	synonymous_variant	LOW	0.000540158	Bv1_017980_akoz	Hydroxyproline-rich glycoprotein family protein	uncharacterized protein LOC18048193
Bvchr1_un.sca002	1676766	1670001	1677501	C	T	synonymous_variant	LOW	0.000513636	Bv1_017980_akoz	Hydroxyproline-rich glycoprotein family protein	uncharacterized protein LOC18048193
Bvchr1_un.sca002	1677063	1670001	1677501	T	A	synonymous_variant	LOW	0.000564304	Bv1_017980_akoz	Hydroxyproline-rich glycoprotein family protein	uncharacterized protein LOC18048193
Bvchr1_un.sca002	1740149	1740001	1750001	T	G	intron_variant	MODIFIER	0.00058699	Bv1_018030_rjoz	Transmembrane protein 18	uncharacterized protein LOC104905293
Bvchr1_un.sca002	1740244	1740001	1750001	A	G	intron_variant	MODIFIER	0.000565006	Bv1_018030_rjoz	Transmembrane protein 18	uncharacterized protein LOC104905293
Bvchr1_un.sca002	1740600	1740001	1750001	C	T	intron_variant	MODIFIER	0.000499081	Bv1_018030_rjoz	Transmembrane protein 18	uncharacterized protein LOC104905293
Bvchr1_un.sca002	1740851	1740001	1750001	A	G	synonymous_variant	LOW	0.000662968	Bv1_018030_rjoz	Transmembrane protein 18	uncharacterized protein LOC104905293
Bvchr1_un.sca002	1740931	1740001	1750001	A	T	intron_variant	MODIFIER	0.000551424	Bv1_018030_rjoz	Transmembrane protein 18	uncharacterized protein LOC104905293
Bvchr1_un.sca002	1740943	1740001	1750001	T	C	intron_variant	MODIFIER	0.000496583	Bv1_018030_rjoz	Transmembrane protein 18	uncharacterized protein LOC104905293
Bvchr1_un.sca002	1741130	1740001	1750001	G	A	intron_variant	MODIFIER	0.00062615	Bv1_018030_rjoz	Transmembrane protein 18	uncharacterized protein LOC104905293
Bvchr1_un.sca002	1741987	1740001	1750001	A	T	3_prime_UTR_variant	MODIFIER	0.00112038	Bv1_018030_rjoz	Transmembrane protein 18	uncharacterized protein LOC104905293
Bvchr1_un.sca002	1744187	1740001	1750001	C	G	intron_variant	MODIFIER	0.000565149	Bv1_018040_kgfr	poly(rC)-binding protein	flowering locus K homology domain
Bvchr1_un.sca002	1744217	1740001	1750001	G	C	intron_variant	MODIFIER	0.000498605	Bv1_018040_kgfr	poly(rC)-binding protein	flowering locus K homology domain
Bvchr1_un.sca002	1744232	1740001	1750001	A	C	intron_variant	MODIFIER	0.000654797	Bv1_018040_kgfr	poly(rC)-binding protein	flowering locus K homology domain
Bvchr1_un.sca002	1744234	1740001	1750001	CA	C	intron_variant	MODIFIER	0.000737931	Bv1_018040_kgfr	poly(rC)-binding protein	flowering locus K homology domain
Bvchr1_un.sca002	1744259	1740001	1750001	A	G	intron_variant	MODIFIER	0.00112772	Bv1_018040_kgfr	poly(rC)-binding protein	flowering locus K homology domain
Bvchr1_un.sca002	1744367	1740001	1750001	A	C	intron_variant	MODIFIER	0.00170541	Bv1_018040_kgfr	poly(rC)-binding protein	flowering locus K homology domain
Bvchr1_un.sca002	1744379	1740001	1750001	G	C	intron_variant	MODIFIER	0.000993676	Bv1_018040_kgfr	poly(rC)-binding protein	flowering locus K homology domain
Bvchr1_un.sca002	1744486	1740001	1750001	A	AT	intron_variant	MODIFIER	0.00113144	Bv1_018040_kgfr	poly(rC)-binding protein	flowering locus K homology domain
Bvchr1_un.sca002	1744605	1740001	1750001	T	C	intron_variant	MODIFIER	0.000603992	Bv1_018040_kgfr	poly(rC)-binding protein	flowering locus K homology domain
Bvchr1_un.sca002	1744619	1740001	1750001	G	A	intron_variant	MODIFIER	0.000604888	Bv1_018040_kgfr	poly(rC)-binding protein	flowering locus K homology domain
Bvchr1_un.sca002	1744848	1740001	1750001	T	G	intron_variant	MODIFIER	0.000433158	Bv1_018040_kgfr	poly(rC)-binding protein	flowering locus K homology domain
Bvchr1_un.sca002	1745124	1740001	1750001	A	C	intron_variant	MODIFIER	0.000621182	Bv1_018040_kgfr	poly(rC)-binding protein	flowering locus K homology domain
Bvchr1_un.sca002	1745406	1740001	1750001	A	G	synonymous_variant	LOW	0.000471867	Bv1_018040_kgfr	poly(rC)-binding protein	flowering locus K homology domain
Bvchr1_un.sca002	1745560	1740001	1750001	T	A	intron_variant	MODIFIER	0.00109012	Bv1_018040_kgfr	poly(rC)-binding protein	flowering locus K homology domain
Bvchr1_un.sca002	1745628	1740001	1750001	G	A	intron_variant	MODIFIER	0.00106984	Bv1_018040_kgfr	poly(rC)-binding protein	flowering locus K homology domain
Bvchr1_un.sca002	1745836	1740001	1750001	CA	C	intron_variant	MODIFIER	0.000550121	Bv1_018040_kgfr	poly(rC)-binding protein	flowering locus K homology domain
Bvchr1_un.sca002	1745843	1740001	1750001	G	A	intron_variant	MODIFIER	0.000566613	Bv1_018040_kgfr	poly(rC)-binding protein	flowering locus K homology domain
Bvchr1_un.sca002	1745923	1740001	1750001	G	T	intron_variant	MODIFIER	0.000548313	Bv1_018040_kgfr	poly(rC)-binding protein	flowering locus K homology domain
Bvchr1_un.sca002	1746080	1740001	1750001	G	A	intron_variant	MODIFIER	0.00103228	Bv1_018040_kgfr	poly(rC)-binding protein	flowering locus K homology domain
Bvchr1_un.sca002	1746117	1740001	1750001	T	C	intron_variant	MODIFIER	0.00111806	Bv1_018040_kgfr	poly(rC)-binding protein	flowering locus K homology domain
Bvchr1_un.sca002	1746380	1740001	1750001	A	T	intron_variant	MODIFIER	0.000582474	Bv1_018040_kgfr	poly(rC)-binding protein	flowering locus K homology domain
Bvchr1_un.sca002	1746412	1740001	1750001	T	C	intron_variant	MODIFIER	0.000718863	Bv1_018040_kgfr	poly(rC)-binding protein	flowering locus K homology domain
Bvchr1_un.sca002	1746425	1740001	1750001	A	C	intron_variant	MODIFIER	0.000652802	Bv1_018040_kgfr	poly(rC)-binding protein	flowering locus K homology domain
Bvchr1_un.sca002	1746493	1740001	1750001	G	A	intron_variant	MODIFIER	0.00118229	Bv1_018040_kgfr	poly(rC)-binding protein	flowering locus K homology domain
Bvchr1_un.sca002	1746546	1740001	1750001	G	T	intron_variant	MODIFIER	0.000566366	Bv1_018040_kgfr	poly(rC)-binding protein	flowering locus K homology domain
Bvchr1_un.sca002	1747161	1740001	1750001	T	C	downstream_gene_variant	MODIFIER	0.00111472	Bv1_018040_kgfr	poly(rC)-binding protein	flowering locus K homology domain
Bvchr1_un.sca002	1747268	1740001	1750001	T	C	synonymous_variant	LOW	0.00106864	Bv1_018040_kgfr	poly(rC)-binding protein	flowering locus K homology domain
Bvchr1_un.sca002	1747354	1740001	1750001	G	A	downstream_gene_variant	MODIFIER	0.000596208	Bv1_018040_kgfr	poly(rC)-binding protein	flowering locus K homology domain
Bvchr1_un.sca002	1747385	1740001	1750001	G	T	downstream_gene_variant	MODIFIER	0.000601483	Bv1_018040_kgfr	poly(rC)-binding protein	flowering locus K homology domain
Bvchr1_un.sca002	1747392	1740001	1750001	G	A	downstream_gene_variant	MODIFIER	0.00057639	Bv1_018040_kgfr	poly(rC)-binding protein	flowering locus K homology domain
Bvchr1_un.sca002	1747512	1740001	1750001	A	C	downstream_gene_variant	MODIFIER	0.000579522	Bv1_018040_kgfr	poly(rC)-binding protein	flowering locus K homology domain
Bvchr1_un.sca002	1747908	1740001	1750001	A	G	downstream_gene_variant	MODIFIER	0.000696788	Bv1_018040_kgfr	poly(rC)-binding protein	flowering locus K homology domain
Bvchr1_un.sca002	1747936	1740001	1750001	G	A	downstream_gene_variant	MODIFIER	0.00112496	Bv1_018040_kgfr	poly(rC)-binding protein	flowering locus K homology domain
Bvchr1_un.sca002	1748153	1740001	1750001	A	T	3_prime_UTR_variant	MODIFIER	0.00119638	Bv1_018040_kgfr	poly(rC)-binding protein	flowering locus K homology domain
Bvchr1_un.sca002	1748355	1740001	1750001	T	C	3_prime_UTR_variant	MODIFIER	0.00112975	Bv1_018040_kgfr	poly(rC)-binding protein	flowering locus K homology domain
Bvchr1_un.sca002	1853539	1852501	1860001	G	T	synonymous_variant	LOW	0.000535846	Bv1_018140_eauu	DnaJ protein homolog	dnaJ protein homolog 2	GO:0000166,GO:0003674,GO:0005488,GO:0005515,GO:0005524,GO:0005575,GO:0005622,GO:0005623,GO:0005634,GO:0005737,GO:0005886,GO:0006457,GO:0006950,GO:0006952,GO:0008144,GO:0008150,GO:0009266,GO:0009408,GO:0009628,GO:0009987,GO:0016020,GO:0016032,GO:0017076,GO:0030554,GO:0031072,GO:0032553,GO:0032555,GO:0032559,GO:0035639,GO:0036094,GO:0043167,GO:0043168,GO:0043169,GO:0043226,GO:0043227,GO:0043229,GO:…
Bvchr1_un.sca002	1854040	1852501	1860001	G	T	splice_region_variant&synonymous_variant	LOW	0.000593198	Bv1_018140_eauu	DnaJ protein homolog	dnaJ protein homolog 2	GO:0000166,GO:0003674,GO:0005488,GO:0005515,GO:0005524,GO:0005575,GO:0005622,GO:0005623,GO:0005634,GO:0005737,GO:0005886,GO:0006457,GO:0006950,GO:0006952,GO:0008144,GO:0008150,GO:0009266,GO:0009408,GO:0009628,GO:0009987,GO:0016020,GO:0016032,GO:0017076,GO:0030554,GO:0031072,GO:0032553,GO:0032555,GO:0032559,GO:0035639,GO:0036094,GO:0043167,GO:0043168,GO:0043169,GO:0043226,GO:0043227,GO:0043229,GO:…
Bvchr1_un.sca002	1854540	1852501	1860001	T	A	intron_variant	MODIFIER	0.000553379	Bv1_018140_eauu	DnaJ protein homolog	dnaJ protein homolog 2	GO:0000166,GO:0003674,GO:0005488,GO:0005515,GO:0005524,GO:0005575,GO:0005622,GO:0005623,GO:0005634,GO:0005737,GO:0005886,GO:0006457,GO:0006950,GO:0006952,GO:0008144,GO:0008150,GO:0009266,GO:0009408,GO:0009628,GO:0009987,GO:0016020,GO:0016032,GO:0017076,GO:0030554,GO:0031072,GO:0032553,GO:0032555,GO:0032559,GO:0035639,GO:0036094,GO:0043167,GO:0043168,GO:0043169,GO:0043226,GO:0043227,GO:0043229,GO:…
Bvchr1_un.sca002	1854565	1852501	1860001	A	C	intron_variant	MODIFIER	0.000459155	Bv1_018140_eauu	DnaJ protein homolog	dnaJ protein homolog 2	GO:0000166,GO:0003674,GO:0005488,GO:0005515,GO:0005524,GO:0005575,GO:0005622,GO:0005623,GO:0005634,GO:0005737,GO:0005886,GO:0006457,GO:0006950,GO:0006952,GO:0008144,GO:0008150,GO:0009266,GO:0009408,GO:0009628,GO:0009987,GO:0016020,GO:0016032,GO:0017076,GO:0030554,GO:0031072,GO:0032553,GO:0032555,GO:0032559,GO:0035639,GO:0036094,GO:0043167,GO:0043168,GO:0043169,GO:0043226,GO:0043227,GO:0043229,GO:…
Bvchr1_un.sca002	1854723	1852501	1860001	G	A	intron_variant	MODIFIER	0.000540793	Bv1_018140_eauu	DnaJ protein homolog	dnaJ protein homolog 2	GO:0000166,GO:0003674,GO:0005488,GO:0005515,GO:0005524,GO:0005575,GO:0005622,GO:0005623,GO:0005634,GO:0005737,GO:0005886,GO:0006457,GO:0006950,GO:0006952,GO:0008144,GO:0008150,GO:0009266,GO:0009408,GO:0009628,GO:0009987,GO:0016020,GO:0016032,GO:0017076,GO:0030554,GO:0031072,GO:0032553,GO:0032555,GO:0032559,GO:0035639,GO:0036094,GO:0043167,GO:0043168,GO:0043169,GO:0043226,GO:0043227,GO:0043229,GO:…
Bvchr1_un.sca002	1854733	1852501	1860001	A	G	intron_variant	MODIFIER	0.000514622	Bv1_018140_eauu	DnaJ protein homolog	dnaJ protein homolog 2	GO:0000166,GO:0003674,GO:0005488,GO:0005515,GO:0005524,GO:0005575,GO:0005622,GO:0005623,GO:0005634,GO:0005737,GO:0005886,GO:0006457,GO:0006950,GO:0006952,GO:0008144,GO:0008150,GO:0009266,GO:0009408,GO:0009628,GO:0009987,GO:0016020,GO:0016032,GO:0017076,GO:0030554,GO:0031072,GO:0032553,GO:0032555,GO:0032559,GO:0035639,GO:0036094,GO:0043167,GO:0043168,GO:0043169,GO:0043226,GO:0043227,GO:0043229,GO:…
Bvchr1_un.sca002	1855294	1852501	1860001	T	C	missense_variant	MODERATE	0.00051156	Bv1_018140_eauu	DnaJ protein homolog	dnaJ protein homolog 2	GO:0000166,GO:0003674,GO:0005488,GO:0005515,GO:0005524,GO:0005575,GO:0005622,GO:0005623,GO:0005634,GO:0005737,GO:0005886,GO:0006457,GO:0006950,GO:0006952,GO:0008144,GO:0008150,GO:0009266,GO:0009408,GO:0009628,GO:0009987,GO:0016020,GO:0016032,GO:0017076,GO:0030554,GO:0031072,GO:0032553,GO:0032555,GO:0032559,GO:0035639,GO:0036094,GO:0043167,GO:0043168,GO:0043169,GO:0043226,GO:0043227,GO:0043229,GO:…
Bvchr1_un.sca002	1855397	1852501	1860001	G	A	intron_variant	MODIFIER	0.00068393	Bv1_018140_eauu	DnaJ protein homolog	dnaJ protein homolog 2	GO:0000166,GO:0003674,GO:0005488,GO:0005515,GO:0005524,GO:0005575,GO:0005622,GO:0005623,GO:0005634,GO:0005737,GO:0005886,GO:0006457,GO:0006950,GO:0006952,GO:0008144,GO:0008150,GO:0009266,GO:0009408,GO:0009628,GO:0009987,GO:0016020,GO:0016032,GO:0017076,GO:0030554,GO:0031072,GO:0032553,GO:0032555,GO:0032559,GO:0035639,GO:0036094,GO:0043167,GO:0043168,GO:0043169,GO:0043226,GO:0043227,GO:0043229,GO:…
Bvchr1_un.sca002	1855531	1852501	1860001	T	C	synonymous_variant	LOW	0.00054964	Bv1_018140_eauu	DnaJ protein homolog	dnaJ protein homolog 2	GO:0000166,GO:0003674,GO:0005488,GO:0005515,GO:0005524,GO:0005575,GO:0005622,GO:0005623,GO:0005634,GO:0005737,GO:0005886,GO:0006457,GO:0006950,GO:0006952,GO:0008144,GO:0008150,GO:0009266,GO:0009408,GO:0009628,GO:0009987,GO:0016020,GO:0016032,GO:0017076,GO:0030554,GO:0031072,GO:0032553,GO:0032555,GO:0032559,GO:0035639,GO:0036094,GO:0043167,GO:0043168,GO:0043169,GO:0043226,GO:0043227,GO:0043229,GO:…
Bvchr1_un.sca002	1855795	1852501	1860001	T	G	intron_variant	MODIFIER	0.000489595	Bv1_018140_eauu	DnaJ protein homolog	dnaJ protein homolog 2	GO:0000166,GO:0003674,GO:0005488,GO:0005515,GO:0005524,GO:0005575,GO:0005622,GO:0005623,GO:0005634,GO:0005737,GO:0005886,GO:0006457,GO:0006950,GO:0006952,GO:0008144,GO:0008150,GO:0009266,GO:0009408,GO:0009628,GO:0009987,GO:0016020,GO:0016032,GO:0017076,GO:0030554,GO:0031072,GO:0032553,GO:0032555,GO:0032559,GO:0035639,GO:0036094,GO:0043167,GO:0043168,GO:0043169,GO:0043226,GO:0043227,GO:0043229,GO:…
Bvchr1_un.sca002	1856272	1852501	1860001	G	T	intron_variant	MODIFIER	0.000500293	Bv1_018140_eauu	DnaJ protein homolog	dnaJ protein homolog 2	GO:0000166,GO:0003674,GO:0005488,GO:0005515,GO:0005524,GO:0005575,GO:0005622,GO:0005623,GO:0005634,GO:0005737,GO:0005886,GO:0006457,GO:0006950,GO:0006952,GO:0008144,GO:0008150,GO:0009266,GO:0009408,GO:0009628,GO:0009987,GO:0016020,GO:0016032,GO:0017076,GO:0030554,GO:0031072,GO:0032553,GO:0032555,GO:0032559,GO:0035639,GO:0036094,GO:0043167,GO:0043168,GO:0043169,GO:0043226,GO:0043227,GO:0043229,GO:…
Bvchr1_un.sca002	1856298	1852501	1860001	T	C	intron_variant	MODIFIER	0.000485614	Bv1_018140_eauu	DnaJ protein homolog	dnaJ protein homolog 2	GO:0000166,GO:0003674,GO:0005488,GO:0005515,GO:0005524,GO:0005575,GO:0005622,GO:0005623,GO:0005634,GO:0005737,GO:0005886,GO:0006457,GO:0006950,GO:0006952,GO:0008144,GO:0008150,GO:0009266,GO:0009408,GO:0009628,GO:0009987,GO:0016020,GO:0016032,GO:0017076,GO:0030554,GO:0031072,GO:0032553,GO:0032555,GO:0032559,GO:0035639,GO:0036094,GO:0043167,GO:0043168,GO:0043169,GO:0043226,GO:0043227,GO:0043229,GO:…
Bvchr1_un.sca002	1856466	1852501	1860001	A	C	intron_variant	MODIFIER	0.000537063	Bv1_018140_eauu	DnaJ protein homolog	dnaJ protein homolog 2	GO:0000166,GO:0003674,GO:0005488,GO:0005515,GO:0005524,GO:0005575,GO:0005622,GO:0005623,GO:0005634,GO:0005737,GO:0005886,GO:0006457,GO:0006950,GO:0006952,GO:0008144,GO:0008150,GO:0009266,GO:0009408,GO:0009628,GO:0009987,GO:0016020,GO:0016032,GO:0017076,GO:0030554,GO:0031072,GO:0032553,GO:0032555,GO:0032559,GO:0035639,GO:0036094,GO:0043167,GO:0043168,GO:0043169,GO:0043226,GO:0043227,GO:0043229,GO:…
Bvchr1_un.sca002	1856518	1852501	1860001	T	C	intron_variant	MODIFIER	0.000564956	Bv1_018140_eauu	DnaJ protein homolog	dnaJ protein homolog 2	GO:0000166,GO:0003674,GO:0005488,GO:0005515,GO:0005524,GO:0005575,GO:0005622,GO:0005623,GO:0005634,GO:0005737,GO:0005886,GO:0006457,GO:0006950,GO:0006952,GO:0008144,GO:0008150,GO:0009266,GO:0009408,GO:0009628,GO:0009987,GO:0016020,GO:0016032,GO:0017076,GO:0030554,GO:0031072,GO:0032553,GO:0032555,GO:0032559,GO:0035639,GO:0036094,GO:0043167,GO:0043168,GO:0043169,GO:0043226,GO:0043227,GO:0043229,GO:…
Bvchr1_un.sca002	1856685	1852501	1860001	G	A	intron_variant	MODIFIER	0.000448112	Bv1_018140_eauu	DnaJ protein homolog	dnaJ protein homolog 2	GO:0000166,GO:0003674,GO:0005488,GO:0005515,GO:0005524,GO:0005575,GO:0005622,GO:0005623,GO:0005634,GO:0005737,GO:0005886,GO:0006457,GO:0006950,GO:0006952,GO:0008144,GO:0008150,GO:0009266,GO:0009408,GO:0009628,GO:0009987,GO:0016020,GO:0016032,GO:0017076,GO:0030554,GO:0031072,GO:0032553,GO:0032555,GO:0032559,GO:0035639,GO:0036094,GO:0043167,GO:0043168,GO:0043169,GO:0043226,GO:0043227,GO:0043229,GO:…
Bvchr1_un.sca002	1856820	1852501	1860001	G	A	synonymous_variant	LOW	0.000816897	Bv1_018140_eauu	DnaJ protein homolog	dnaJ protein homolog 2	GO:0000166,GO:0003674,GO:0005488,GO:0005515,GO:0005524,GO:0005575,GO:0005622,GO:0005623,GO:0005634,GO:0005737,GO:0005886,GO:0006457,GO:0006950,GO:0006952,GO:0008144,GO:0008150,GO:0009266,GO:0009408,GO:0009628,GO:0009987,GO:0016020,GO:0016032,GO:0017076,GO:0030554,GO:0031072,GO:0032553,GO:0032555,GO:0032559,GO:0035639,GO:0036094,GO:0043167,GO:0043168,GO:0043169,GO:0043226,GO:0043227,GO:0043229,GO:…
Bvchr1_un.sca002	1856880	1852501	1860001	C	T	synonymous_variant	LOW	0.000633965	Bv1_018140_eauu	DnaJ protein homolog	dnaJ protein homolog 2	GO:0000166,GO:0003674,GO:0005488,GO:0005515,GO:0005524,GO:0005575,GO:0005622,GO:0005623,GO:0005634,GO:0005737,GO:0005886,GO:0006457,GO:0006950,GO:0006952,GO:0008144,GO:0008150,GO:0009266,GO:0009408,GO:0009628,GO:0009987,GO:0016020,GO:0016032,GO:0017076,GO:0030554,GO:0031072,GO:0032553,GO:0032555,GO:0032559,GO:0035639,GO:0036094,GO:0043167,GO:0043168,GO:0043169,GO:0043226,GO:0043227,GO:0043229,GO:…
Bvchr1_un.sca002	1856883	1852501	1860001	C	G	synonymous_variant	LOW	0.000533761	Bv1_018140_eauu	DnaJ protein homolog	dnaJ protein homolog 2	GO:0000166,GO:0003674,GO:0005488,GO:0005515,GO:0005524,GO:0005575,GO:0005622,GO:0005623,GO:0005634,GO:0005737,GO:0005886,GO:0006457,GO:0006950,GO:0006952,GO:0008144,GO:0008150,GO:0009266,GO:0009408,GO:0009628,GO:0009987,GO:0016020,GO:0016032,GO:0017076,GO:0030554,GO:0031072,GO:0032553,GO:0032555,GO:0032559,GO:0035639,GO:0036094,GO:0043167,GO:0043168,GO:0043169,GO:0043226,GO:0043227,GO:0043229,GO:…
Bvchr1_un.sca002	1856889	1852501	1860001	A	G	synonymous_variant	LOW	0.000535658	Bv1_018140_eauu	DnaJ protein homolog	dnaJ protein homolog 2	GO:0000166,GO:0003674,GO:0005488,GO:0005515,GO:0005524,GO:0005575,GO:0005622,GO:0005623,GO:0005634,GO:0005737,GO:0005886,GO:0006457,GO:0006950,GO:0006952,GO:0008144,GO:0008150,GO:0009266,GO:0009408,GO:0009628,GO:0009987,GO:0016020,GO:0016032,GO:0017076,GO:0030554,GO:0031072,GO:0032553,GO:0032555,GO:0032559,GO:0035639,GO:0036094,GO:0043167,GO:0043168,GO:0043169,GO:0043226,GO:0043227,GO:0043229,GO:…
Bvchr1_un.sca002	1857021	1852501	1860001	C	A	5_prime_UTR_variant	MODIFIER	0.000730233	Bv1_018140_eauu	DnaJ protein homolog	dnaJ protein homolog 2	GO:0000166,GO:0003674,GO:0005488,GO:0005515,GO:0005524,GO:0005575,GO:0005622,GO:0005623,GO:0005634,GO:0005737,GO:0005886,GO:0006457,GO:0006950,GO:0006952,GO:0008144,GO:0008150,GO:0009266,GO:0009408,GO:0009628,GO:0009987,GO:0016020,GO:0016032,GO:0017076,GO:0030554,GO:0031072,GO:0032553,GO:0032555,GO:0032559,GO:0035639,GO:0036094,GO:0043167,GO:0043168,GO:0043169,GO:0043226,GO:0043227,GO:0043229,GO:…
Bvchr1_un.sca002	1857136	1852501	1860001	A	G	intron_variant	MODIFIER	0.000587456	Bv1_018140_eauu	DnaJ protein homolog	dnaJ protein homolog 2	GO:0000166,GO:0003674,GO:0005488,GO:0005515,GO:0005524,GO:0005575,GO:0005622,GO:0005623,GO:0005634,GO:0005737,GO:0005886,GO:0006457,GO:0006950,GO:0006952,GO:0008144,GO:0008150,GO:0009266,GO:0009408,GO:0009628,GO:0009987,GO:0016020,GO:0016032,GO:0017076,GO:0030554,GO:0031072,GO:0032553,GO:0032555,GO:0032559,GO:0035639,GO:0036094,GO:0043167,GO:0043168,GO:0043169,GO:0043226,GO:0043227,GO:0043229,GO:…
Bvchr1_un.sca002	1857567	1852501	1860001	C	A	intron_variant	MODIFIER	0.000485521	Bv1_018140_eauu	DnaJ protein homolog	dnaJ protein homolog 2	GO:0000166,GO:0003674,GO:0005488,GO:0005515,GO:0005524,GO:0005575,GO:0005622,GO:0005623,GO:0005634,GO:0005737,GO:0005886,GO:0006457,GO:0006950,GO:0006952,GO:0008144,GO:0008150,GO:0009266,GO:0009408,GO:0009628,GO:0009987,GO:0016020,GO:0016032,GO:0017076,GO:0030554,GO:0031072,GO:0032553,GO:0032555,GO:0032559,GO:0035639,GO:0036094,GO:0043167,GO:0043168,GO:0043169,GO:0043226,GO:0043227,GO:0043229,GO:…
Bvchr1_un.sca002	3893623	3892501	3900001	CT	C	3_prime_UTR_variant	MODIFIER	0.000554301	Bv1_019780_gshx	Histone deacetylase complex subunit	histone deacetylase complex subunit SAP18
Bvchr1_un.sca002	3894099	3892501	3900001	G	A	intron_variant	MODIFIER	0.000920063	Bv1_019780_gshx	Histone deacetylase complex subunit	histone deacetylase complex subunit SAP18
Bvchr1_un.sca002	3894108	3892501	3900001	T	C	intron_variant	MODIFIER	0.000514026	Bv1_019780_gshx	Histone deacetylase complex subunit	histone deacetylase complex subunit SAP18
Bvchr1_un.sca002	3895387	3892501	3900001	T	C	intron_variant	MODIFIER	0.000611407	Bv1_019780_gshx	Histone deacetylase complex subunit	histone deacetylase complex subunit SAP18
Bvchr1_un.sca002	3895495	3892501	3900001	A	T	intron_variant	MODIFIER	0.00111977	Bv1_019780_gshx	Histone deacetylase complex subunit	histone deacetylase complex subunit SAP18
Bvchr1_un.sca002	3895810	3892501	3900001	A	G	intron_variant	MODIFIER	0.000505094	Bv1_019780_gshx	Histone deacetylase complex subunit	histone deacetylase complex subunit SAP18
Bvchr1_un.sca002	3895899	3892501	3900001	A	C	intron_variant	MODIFIER	0.000516998	Bv1_019780_gshx	Histone deacetylase complex subunit	histone deacetylase complex subunit SAP18
Bvchr1_un.sca002	3896017	3892501	3900001	A	G	intron_variant	MODIFIER	0.000522335	Bv1_019780_gshx	Histone deacetylase complex subunit	histone deacetylase complex subunit SAP18
Bvchr1_un.sca002	3896019	3892501	3900001	CT	C	intron_variant	MODIFIER	0.000505066	Bv1_019780_gshx	Histone deacetylase complex subunit	histone deacetylase complex subunit SAP18
Bvchr1_un.sca002	3896190	3892501	3900001	C	A	intron_variant	MODIFIER	0.000535601	Bv1_019780_gshx	Histone deacetylase complex subunit	histone deacetylase complex subunit SAP18
Bvchr1_un.sca002	3896240	3892501	3900001	C	T	intron_variant	MODIFIER	0.000520896	Bv1_019780_gshx	Histone deacetylase complex subunit	histone deacetylase complex subunit SAP18
Bvchr1_un.sca002	3896266	3892501	3900001	A	G	intron_variant	MODIFIER	0.000526111	Bv1_019780_gshx	Histone deacetylase complex subunit	histone deacetylase complex subunit SAP18
Bvchr1_un.sca002	3896269	3892501	3900001	A	T	intron_variant	MODIFIER	0.000613908	Bv1_019780_gshx	Histone deacetylase complex subunit	histone deacetylase complex subunit SAP18
Bvchr1_un.sca002	3896270	3892501	3900001	A	T	intron_variant	MODIFIER	0.000512921	Bv1_019780_gshx	Histone deacetylase complex subunit	histone deacetylase complex subunit SAP18
Bvchr1_un.sca002	3896280	3892501	3900001	A	G	intron_variant	MODIFIER	0.000558373	Bv1_019780_gshx	Histone deacetylase complex subunit	histone deacetylase complex subunit SAP18
Bvchr1_un.sca002	3896340	3892501	3900001	T	C	intron_variant	MODIFIER	0.000489561	Bv1_019780_gshx	Histone deacetylase complex subunit	histone deacetylase complex subunit SAP18
Bvchr1_un.sca002	3896368	3892501	3900001	T	C	intron_variant	MODIFIER	0.000517407	Bv1_019780_gshx	Histone deacetylase complex subunit	histone deacetylase complex subunit SAP18
Bvchr1_un.sca002	3896432	3892501	3900001	G	C	intron_variant	MODIFIER	0.000514636	Bv1_019780_gshx	Histone deacetylase complex subunit	histone deacetylase complex subunit SAP18
Bvchr1_un.sca002	3896719	3892501	3900001	C	CA	intron_variant	MODIFIER	0.000474841	Bv1_019780_gshx	Histone deacetylase complex subunit	histone deacetylase complex subunit SAP18
Bvchr1_un.sca002	3896778	3892501	3900001	G	A	intron_variant	MODIFIER	0.000553734	Bv1_019780_gshx	Histone deacetylase complex subunit	histone deacetylase complex subunit SAP18
Bvchr1_un.sca002	3896783	3892501	3900001	A	C	intron_variant	MODIFIER	0.000522771	Bv1_019780_gshx	Histone deacetylase complex subunit	histone deacetylase complex subunit SAP18
Bvchr1_un.sca002	3896883	3892501	3900001	C	A	intron_variant	MODIFIER	0.000592573	Bv1_019780_gshx	Histone deacetylase complex subunit	histone deacetylase complex subunit SAP18
Bvchr1_un.sca002	3896897	3892501	3900001	T	C	intron_variant	MODIFIER	0.000575061	Bv1_019780_gshx	Histone deacetylase complex subunit	histone deacetylase complex subunit SAP18
Bvchr1_un.sca002	3896917	3892501	3900001	T	C	intron_variant	MODIFIER	0.000565621	Bv1_019780_gshx	Histone deacetylase complex subunit	histone deacetylase complex subunit SAP18
Bvchr1_un.sca002	3896961	3892501	3900001	G	A	intron_variant	MODIFIER	0.000520181	Bv1_019780_gshx	Histone deacetylase complex subunit	histone deacetylase complex subunit SAP18
Bvchr1_un.sca002	3897008	3892501	3900001	A	T	intron_variant	MODIFIER	0.000556129	Bv1_019780_gshx	Histone deacetylase complex subunit	histone deacetylase complex subunit SAP18
Bvchr1_un.sca002	3897159	3892501	3900001	G	A	intron_variant	MODIFIER	0.000500932	Bv1_019780_gshx	Histone deacetylase complex subunit	histone deacetylase complex subunit SAP18
Bvchr1_un.sca002	3897216	3892501	3900001	A	G	intron_variant	MODIFIER	0.000484926	Bv1_019780_gshx	Histone deacetylase complex subunit	histone deacetylase complex subunit SAP18
Bvchr1_un.sca002	3897227	3892501	3900001	A	G	intron_variant	MODIFIER	0.000402619	Bv1_019780_gshx	Histone deacetylase complex subunit	histone deacetylase complex subunit SAP18
Bvchr1_un.sca002	3897468	3892501	3900001	A	T	intron_variant	MODIFIER	0.000540613	Bv1_019780_gshx	Histone deacetylase complex subunit	histone deacetylase complex subunit SAP18
Bvchr1_un.sca002	3897518	3892501	3900001	C	T	intron_variant	MODIFIER	0.000556983	Bv1_019780_gshx	Histone deacetylase complex subunit	histone deacetylase complex subunit SAP18
Bvchr1_un.sca002	3897673	3892501	3900001	C	T	intron_variant	MODIFIER	0.000454006	Bv1_019780_gshx	Histone deacetylase complex subunit	histone deacetylase complex subunit SAP18
Bvchr1_un.sca002	3897940	3892501	3900001	A	C	intron_variant	MODIFIER	0.000591047	Bv1_019780_gshx	Histone deacetylase complex subunit	histone deacetylase complex subunit SAP18
Bvchr1_un.sca002	3898137	3892501	3900001	A	G	intron_variant	MODIFIER	0.000576894	Bv1_019780_gshx	Histone deacetylase complex subunit	histone deacetylase complex subunit SAP18
Bvchr1_un.sca002	3898242	3892501	3900001	T	A	intron_variant	MODIFIER	0.000611156	Bv1_019780_gshx	Histone deacetylase complex subunit	histone deacetylase complex subunit SAP18
Bvchr1_un.sca002	3898305	3892501	3900001	A	C	intron_variant	MODIFIER	0.000618035	Bv1_019780_gshx	Histone deacetylase complex subunit	histone deacetylase complex subunit SAP18
Bvchr1_un.sca002	3898334	3892501	3900001	T	A	intron_variant	MODIFIER	0.00053142	Bv1_019780_gshx	Histone deacetylase complex subunit	histone deacetylase complex subunit SAP18
Bvchr1_un.sca002	3898965	3892501	3900001	C	T	intron_variant	MODIFIER	0.000557229	Bv1_019780_gshx	Histone deacetylase complex subunit	histone deacetylase complex subunit SAP18
Bvchr1_un.sca002	3899036	3892501	3900001	G	T	intron_variant	MODIFIER	0.000619572	Bv1_019780_gshx	Histone deacetylase complex subunit	histone deacetylase complex subunit SAP18
Bvchr1_un.sca002	3967539	3967501	3980001	T	C	intron_variant	MODIFIER	0.000425271	Bv1_019810_cgkm	MADS-box protein	MADS-box protein SOC1	GO:0000003,GO:0000060,GO:0000976,GO:0000977,GO:0001012,GO:0001067,GO:0001101,GO:0003006,GO:0003674,GO:0003676,GO:0003677,GO:0003690,GO:0003700,GO:0005488,GO:0005515,GO:0005575,GO:0005622,GO:0005623,GO:0005634,GO:0005737,GO:0006139,GO:0006351,GO:0006355,GO:0006357,GO:0006606,GO:0006725,GO:0006807,GO:0006810,GO:0006886,GO:0006913,GO:0006950,GO:0007275,GO:0008104,GO:0008134,GO:0008150,GO:0008152,GO:…
Bvchr1_un.sca002	3969294	3967501	3980001	T	C	intron_variant	MODIFIER	0.000434209	Bv1_019810_cgkm	MADS-box protein	MADS-box protein SOC1	GO:0000003,GO:0000060,GO:0000976,GO:0000977,GO:0001012,GO:0001067,GO:0001101,GO:0003006,GO:0003674,GO:0003676,GO:0003677,GO:0003690,GO:0003700,GO:0005488,GO:0005515,GO:0005575,GO:0005622,GO:0005623,GO:0005634,GO:0005737,GO:0006139,GO:0006351,GO:0006355,GO:0006357,GO:0006606,GO:0006725,GO:0006807,GO:0006810,GO:0006886,GO:0006913,GO:0006950,GO:0007275,GO:0008104,GO:0008134,GO:0008150,GO:0008152,GO:…
Bvchr1_un.sca002	3969607	3967501	3980001	A	T	intron_variant	MODIFIER	0.000543979	Bv1_019810_cgkm	MADS-box protein	MADS-box protein SOC1	GO:0000003,GO:0000060,GO:0000976,GO:0000977,GO:0001012,GO:0001067,GO:0001101,GO:0003006,GO:0003674,GO:0003676,GO:0003677,GO:0003690,GO:0003700,GO:0005488,GO:0005515,GO:0005575,GO:0005622,GO:0005623,GO:0005634,GO:0005737,GO:0006139,GO:0006351,GO:0006355,GO:0006357,GO:0006606,GO:0006725,GO:0006807,GO:0006810,GO:0006886,GO:0006913,GO:0006950,GO:0007275,GO:0008104,GO:0008134,GO:0008150,GO:0008152,GO:…
Bvchr1_un.sca002	3969776	3967501	3980001	C	T	intron_variant	MODIFIER	0.000564466	Bv1_019810_cgkm	MADS-box protein	MADS-box protein SOC1	GO:0000003,GO:0000060,GO:0000976,GO:0000977,GO:0001012,GO:0001067,GO:0001101,GO:0003006,GO:0003674,GO:0003676,GO:0003677,GO:0003690,GO:0003700,GO:0005488,GO:0005515,GO:0005575,GO:0005622,GO:0005623,GO:0005634,GO:0005737,GO:0006139,GO:0006351,GO:0006355,GO:0006357,GO:0006606,GO:0006725,GO:0006807,GO:0006810,GO:0006886,GO:0006913,GO:0006950,GO:0007275,GO:0008104,GO:0008134,GO:0008150,GO:0008152,GO:…
Bvchr1_un.sca002	3969790	3967501	3980001	A	G	intron_variant	MODIFIER	0.000496997	Bv1_019810_cgkm	MADS-box protein	MADS-box protein SOC1	GO:0000003,GO:0000060,GO:0000976,GO:0000977,GO:0001012,GO:0001067,GO:0001101,GO:0003006,GO:0003674,GO:0003676,GO:0003677,GO:0003690,GO:0003700,GO:0005488,GO:0005515,GO:0005575,GO:0005622,GO:0005623,GO:0005634,GO:0005737,GO:0006139,GO:0006351,GO:0006355,GO:0006357,GO:0006606,GO:0006725,GO:0006807,GO:0006810,GO:0006886,GO:0006913,GO:0006950,GO:0007275,GO:0008104,GO:0008134,GO:0008150,GO:0008152,GO:…
Bvchr1_un.sca002	3969899	3967501	3980001	G	A	intron_variant	MODIFIER	0.000610032	Bv1_019810_cgkm	MADS-box protein	MADS-box protein SOC1	GO:0000003,GO:0000060,GO:0000976,GO:0000977,GO:0001012,GO:0001067,GO:0001101,GO:0003006,GO:0003674,GO:0003676,GO:0003677,GO:0003690,GO:0003700,GO:0005488,GO:0005515,GO:0005575,GO:0005622,GO:0005623,GO:0005634,GO:0005737,GO:0006139,GO:0006351,GO:0006355,GO:0006357,GO:0006606,GO:0006725,GO:0006807,GO:0006810,GO:0006886,GO:0006913,GO:0006950,GO:0007275,GO:0008104,GO:0008134,GO:0008150,GO:0008152,GO:…
Bvchr1_un.sca002	3969939	3967501	3980001	T	C	intron_variant	MODIFIER	0.000514907	Bv1_019810_cgkm	MADS-box protein	MADS-box protein SOC1	GO:0000003,GO:0000060,GO:0000976,GO:0000977,GO:0001012,GO:0001067,GO:0001101,GO:0003006,GO:0003674,GO:0003676,GO:0003677,GO:0003690,GO:0003700,GO:0005488,GO:0005515,GO:0005575,GO:0005622,GO:0005623,GO:0005634,GO:0005737,GO:0006139,GO:0006351,GO:0006355,GO:0006357,GO:0006606,GO:0006725,GO:0006807,GO:0006810,GO:0006886,GO:0006913,GO:0006950,GO:0007275,GO:0008104,GO:0008134,GO:0008150,GO:0008152,GO:…
Bvchr1_un.sca002	3970071	3967501	3980001	T	A	intron_variant	MODIFIER	0.000512472	Bv1_019810_cgkm	MADS-box protein	MADS-box protein SOC1	GO:0000003,GO:0000060,GO:0000976,GO:0000977,GO:0001012,GO:0001067,GO:0001101,GO:0003006,GO:0003674,GO:0003676,GO:0003677,GO:0003690,GO:0003700,GO:0005488,GO:0005515,GO:0005575,GO:0005622,GO:0005623,GO:0005634,GO:0005737,GO:0006139,GO:0006351,GO:0006355,GO:0006357,GO:0006606,GO:0006725,GO:0006807,GO:0006810,GO:0006886,GO:0006913,GO:0006950,GO:0007275,GO:0008104,GO:0008134,GO:0008150,GO:0008152,GO:…
Bvchr1_un.sca002	3970103	3967501	3980001	A	G	intron_variant	MODIFIER	0.00102103	Bv1_019810_cgkm	MADS-box protein	MADS-box protein SOC1	GO:0000003,GO:0000060,GO:0000976,GO:0000977,GO:0001012,GO:0001067,GO:0001101,GO:0003006,GO:0003674,GO:0003676,GO:0003677,GO:0003690,GO:0003700,GO:0005488,GO:0005515,GO:0005575,GO:0005622,GO:0005623,GO:0005634,GO:0005737,GO:0006139,GO:0006351,GO:0006355,GO:0006357,GO:0006606,GO:0006725,GO:0006807,GO:0006810,GO:0006886,GO:0006913,GO:0006950,GO:0007275,GO:0008104,GO:0008134,GO:0008150,GO:0008152,GO:…
Bvchr1_un.sca002	3970107	3967501	3980001	T	C	intron_variant	MODIFIER	0.000554627	Bv1_019810_cgkm	MADS-box protein	MADS-box protein SOC1	GO:0000003,GO:0000060,GO:0000976,GO:0000977,GO:0001012,GO:0001067,GO:0001101,GO:0003006,GO:0003674,GO:0003676,GO:0003677,GO:0003690,GO:0003700,GO:0005488,GO:0005515,GO:0005575,GO:0005622,GO:0005623,GO:0005634,GO:0005737,GO:0006139,GO:0006351,GO:0006355,GO:0006357,GO:0006606,GO:0006725,GO:0006807,GO:0006810,GO:0006886,GO:0006913,GO:0006950,GO:0007275,GO:0008104,GO:0008134,GO:0008150,GO:0008152,GO:…
Bvchr1_un.sca002	3970297	3967501	3980001	T	G	intron_variant	MODIFIER	0.000518036	Bv1_019810_cgkm	MADS-box protein	MADS-box protein SOC1	GO:0000003,GO:0000060,GO:0000976,GO:0000977,GO:0001012,GO:0001067,GO:0001101,GO:0003006,GO:0003674,GO:0003676,GO:0003677,GO:0003690,GO:0003700,GO:0005488,GO:0005515,GO:0005575,GO:0005622,GO:0005623,GO:0005634,GO:0005737,GO:0006139,GO:0006351,GO:0006355,GO:0006357,GO:0006606,GO:0006725,GO:0006807,GO:0006810,GO:0006886,GO:0006913,GO:0006950,GO:0007275,GO:0008104,GO:0008134,GO:0008150,GO:0008152,GO:…
Bvchr1_un.sca002	3970331	3967501	3980001	T	C	intron_variant	MODIFIER	0.000560703	Bv1_019810_cgkm	MADS-box protein	MADS-box protein SOC1	GO:0000003,GO:0000060,GO:0000976,GO:0000977,GO:0001012,GO:0001067,GO:0001101,GO:0003006,GO:0003674,GO:0003676,GO:0003677,GO:0003690,GO:0003700,GO:0005488,GO:0005515,GO:0005575,GO:0005622,GO:0005623,GO:0005634,GO:0005737,GO:0006139,GO:0006351,GO:0006355,GO:0006357,GO:0006606,GO:0006725,GO:0006807,GO:0006810,GO:0006886,GO:0006913,GO:0006950,GO:0007275,GO:0008104,GO:0008134,GO:0008150,GO:0008152,GO:…
Bvchr1_un.sca002	3970715	3967501	3980001	A	T	intron_variant	MODIFIER	0.000451058	Bv1_019810_cgkm	MADS-box protein	MADS-box protein SOC1	GO:0000003,GO:0000060,GO:0000976,GO:0000977,GO:0001012,GO:0001067,GO:0001101,GO:0003006,GO:0003674,GO:0003676,GO:0003677,GO:0003690,GO:0003700,GO:0005488,GO:0005515,GO:0005575,GO:0005622,GO:0005623,GO:0005634,GO:0005737,GO:0006139,GO:0006351,GO:0006355,GO:0006357,GO:0006606,GO:0006725,GO:0006807,GO:0006810,GO:0006886,GO:0006913,GO:0006950,GO:0007275,GO:0008104,GO:0008134,GO:0008150,GO:0008152,GO:…
Bvchr1_un.sca002	3971079	3967501	3980001	G	C	intron_variant	MODIFIER	0.000711091	Bv1_019810_cgkm	MADS-box protein	MADS-box protein SOC1	GO:0000003,GO:0000060,GO:0000976,GO:0000977,GO:0001012,GO:0001067,GO:0001101,GO:0003006,GO:0003674,GO:0003676,GO:0003677,GO:0003690,GO:0003700,GO:0005488,GO:0005515,GO:0005575,GO:0005622,GO:0005623,GO:0005634,GO:0005737,GO:0006139,GO:0006351,GO:0006355,GO:0006357,GO:0006606,GO:0006725,GO:0006807,GO:0006810,GO:0006886,GO:0006913,GO:0006950,GO:0007275,GO:0008104,GO:0008134,GO:0008150,GO:0008152,GO:…
Bvchr1_un.sca002	3971292	3967501	3980001	T	C	intron_variant	MODIFIER	0.000582502	Bv1_019810_cgkm	MADS-box protein	MADS-box protein SOC1	GO:0000003,GO:0000060,GO:0000976,GO:0000977,GO:0001012,GO:0001067,GO:0001101,GO:0003006,GO:0003674,GO:0003676,GO:0003677,GO:0003690,GO:0003700,GO:0005488,GO:0005515,GO:0005575,GO:0005622,GO:0005623,GO:0005634,GO:0005737,GO:0006139,GO:0006351,GO:0006355,GO:0006357,GO:0006606,GO:0006725,GO:0006807,GO:0006810,GO:0006886,GO:0006913,GO:0006950,GO:0007275,GO:0008104,GO:0008134,GO:0008150,GO:0008152,GO:…
Bvchr1_un.sca002	3971306	3967501	3980001	T	A	intron_variant	MODIFIER	0.000599795	Bv1_019810_cgkm	MADS-box protein	MADS-box protein SOC1	GO:0000003,GO:0000060,GO:0000976,GO:0000977,GO:0001012,GO:0001067,GO:0001101,GO:0003006,GO:0003674,GO:0003676,GO:0003677,GO:0003690,GO:0003700,GO:0005488,GO:0005515,GO:0005575,GO:0005622,GO:0005623,GO:0005634,GO:0005737,GO:0006139,GO:0006351,GO:0006355,GO:0006357,GO:0006606,GO:0006725,GO:0006807,GO:0006810,GO:0006886,GO:0006913,GO:0006950,GO:0007275,GO:0008104,GO:0008134,GO:0008150,GO:0008152,GO:…
Bvchr1_un.sca002	3971336	3967501	3980001	G	A	intron_variant	MODIFIER	0.000623049	Bv1_019810_cgkm	MADS-box protein	MADS-box protein SOC1	GO:0000003,GO:0000060,GO:0000976,GO:0000977,GO:0001012,GO:0001067,GO:0001101,GO:0003006,GO:0003674,GO:0003676,GO:0003677,GO:0003690,GO:0003700,GO:0005488,GO:0005515,GO:0005575,GO:0005622,GO:0005623,GO:0005634,GO:0005737,GO:0006139,GO:0006351,GO:0006355,GO:0006357,GO:0006606,GO:0006725,GO:0006807,GO:0006810,GO:0006886,GO:0006913,GO:0006950,GO:0007275,GO:0008104,GO:0008134,GO:0008150,GO:0008152,GO:…
Bvchr1_un.sca002	3971968	3967501	3980001	T	C	intron_variant	MODIFIER	0.000531546	Bv1_019810_cgkm	MADS-box protein	MADS-box protein SOC1	GO:0000003,GO:0000060,GO:0000976,GO:0000977,GO:0001012,GO:0001067,GO:0001101,GO:0003006,GO:0003674,GO:0003676,GO:0003677,GO:0003690,GO:0003700,GO:0005488,GO:0005515,GO:0005575,GO:0005622,GO:0005623,GO:0005634,GO:0005737,GO:0006139,GO:0006351,GO:0006355,GO:0006357,GO:0006606,GO:0006725,GO:0006807,GO:0006810,GO:0006886,GO:0006913,GO:0006950,GO:0007275,GO:0008104,GO:0008134,GO:0008150,GO:0008152,GO:…
Bvchr1_un.sca002	3972233	3967501	3980001	GGA	G	intron_variant	MODIFIER	0.00063114	Bv1_019810_cgkm	MADS-box protein	MADS-box protein SOC1	GO:0000003,GO:0000060,GO:0000976,GO:0000977,GO:0001012,GO:0001067,GO:0001101,GO:0003006,GO:0003674,GO:0003676,GO:0003677,GO:0003690,GO:0003700,GO:0005488,GO:0005515,GO:0005575,GO:0005622,GO:0005623,GO:0005634,GO:0005737,GO:0006139,GO:0006351,GO:0006355,GO:0006357,GO:0006606,GO:0006725,GO:0006807,GO:0006810,GO:0006886,GO:0006913,GO:0006950,GO:0007275,GO:0008104,GO:0008134,GO:0008150,GO:0008152,GO:…
Bvchr1_un.sca002	3972387	3967501	3980001	C	T	intron_variant	MODIFIER	0.000463269	Bv1_019810_cgkm	MADS-box protein	MADS-box protein SOC1	GO:0000003,GO:0000060,GO:0000976,GO:0000977,GO:0001012,GO:0001067,GO:0001101,GO:0003006,GO:0003674,GO:0003676,GO:0003677,GO:0003690,GO:0003700,GO:0005488,GO:0005515,GO:0005575,GO:0005622,GO:0005623,GO:0005634,GO:0005737,GO:0006139,GO:0006351,GO:0006355,GO:0006357,GO:0006606,GO:0006725,GO:0006807,GO:0006810,GO:0006886,GO:0006913,GO:0006950,GO:0007275,GO:0008104,GO:0008134,GO:0008150,GO:0008152,GO:…
Bvchr1_un.sca002	3972469	3967501	3980001	A	C	intron_variant	MODIFIER	0.000597455	Bv1_019810_cgkm	MADS-box protein	MADS-box protein SOC1	GO:0000003,GO:0000060,GO:0000976,GO:0000977,GO:0001012,GO:0001067,GO:0001101,GO:0003006,GO:0003674,GO:0003676,GO:0003677,GO:0003690,GO:0003700,GO:0005488,GO:0005515,GO:0005575,GO:0005622,GO:0005623,GO:0005634,GO:0005737,GO:0006139,GO:0006351,GO:0006355,GO:0006357,GO:0006606,GO:0006725,GO:0006807,GO:0006810,GO:0006886,GO:0006913,GO:0006950,GO:0007275,GO:0008104,GO:0008134,GO:0008150,GO:0008152,GO:…
Bvchr1_un.sca002	3972470	3967501	3980001	G	C	intron_variant	MODIFIER	0.000548242	Bv1_019810_cgkm	MADS-box protein	MADS-box protein SOC1	GO:0000003,GO:0000060,GO:0000976,GO:0000977,GO:0001012,GO:0001067,GO:0001101,GO:0003006,GO:0003674,GO:0003676,GO:0003677,GO:0003690,GO:0003700,GO:0005488,GO:0005515,GO:0005575,GO:0005622,GO:0005623,GO:0005634,GO:0005737,GO:0006139,GO:0006351,GO:0006355,GO:0006357,GO:0006606,GO:0006725,GO:0006807,GO:0006810,GO:0006886,GO:0006913,GO:0006950,GO:0007275,GO:0008104,GO:0008134,GO:0008150,GO:0008152,GO:…
Bvchr1_un.sca002	3972630	3967501	3980001	A	C	intron_variant	MODIFIER	0.00110795	Bv1_019810_cgkm	MADS-box protein	MADS-box protein SOC1	GO:0000003,GO:0000060,GO:0000976,GO:0000977,GO:0001012,GO:0001067,GO:0001101,GO:0003006,GO:0003674,GO:0003676,GO:0003677,GO:0003690,GO:0003700,GO:0005488,GO:0005515,GO:0005575,GO:0005622,GO:0005623,GO:0005634,GO:0005737,GO:0006139,GO:0006351,GO:0006355,GO:0006357,GO:0006606,GO:0006725,GO:0006807,GO:0006810,GO:0006886,GO:0006913,GO:0006950,GO:0007275,GO:0008104,GO:0008134,GO:0008150,GO:0008152,GO:…
Bvchr1_un.sca002	3973001	3967501	3980001	T	G	intron_variant	MODIFIER	0.00111663	Bv1_019810_cgkm	MADS-box protein	MADS-box protein SOC1	GO:0000003,GO:0000060,GO:0000976,GO:0000977,GO:0001012,GO:0001067,GO:0001101,GO:0003006,GO:0003674,GO:0003676,GO:0003677,GO:0003690,GO:0003700,GO:0005488,GO:0005515,GO:0005575,GO:0005622,GO:0005623,GO:0005634,GO:0005737,GO:0006139,GO:0006351,GO:0006355,GO:0006357,GO:0006606,GO:0006725,GO:0006807,GO:0006810,GO:0006886,GO:0006913,GO:0006950,GO:0007275,GO:0008104,GO:0008134,GO:0008150,GO:0008152,GO:…
Bvchr1_un.sca002	3973029	3967501	3980001	T	C	intron_variant	MODIFIER	0.000634984	Bv1_019810_cgkm	MADS-box protein	MADS-box protein SOC1	GO:0000003,GO:0000060,GO:0000976,GO:0000977,GO:0001012,GO:0001067,GO:0001101,GO:0003006,GO:0003674,GO:0003676,GO:0003677,GO:0003690,GO:0003700,GO:0005488,GO:0005515,GO:0005575,GO:0005622,GO:0005623,GO:0005634,GO:0005737,GO:0006139,GO:0006351,GO:0006355,GO:0006357,GO:0006606,GO:0006725,GO:0006807,GO:0006810,GO:0006886,GO:0006913,GO:0006950,GO:0007275,GO:0008104,GO:0008134,GO:0008150,GO:0008152,GO:…
Bvchr1_un.sca002	3973106	3967501	3980001	C	A	intron_variant	MODIFIER	0.000479739	Bv1_019810_cgkm	MADS-box protein	MADS-box protein SOC1	GO:0000003,GO:0000060,GO:0000976,GO:0000977,GO:0001012,GO:0001067,GO:0001101,GO:0003006,GO:0003674,GO:0003676,GO:0003677,GO:0003690,GO:0003700,GO:0005488,GO:0005515,GO:0005575,GO:0005622,GO:0005623,GO:0005634,GO:0005737,GO:0006139,GO:0006351,GO:0006355,GO:0006357,GO:0006606,GO:0006725,GO:0006807,GO:0006810,GO:0006886,GO:0006913,GO:0006950,GO:0007275,GO:0008104,GO:0008134,GO:0008150,GO:0008152,GO:…
Bvchr1_un.sca002	3973134	3967501	3980001	C	G	intron_variant	MODIFIER	0.000559383	Bv1_019810_cgkm	MADS-box protein	MADS-box protein SOC1	GO:0000003,GO:0000060,GO:0000976,GO:0000977,GO:0001012,GO:0001067,GO:0001101,GO:0003006,GO:0003674,GO:0003676,GO:0003677,GO:0003690,GO:0003700,GO:0005488,GO:0005515,GO:0005575,GO:0005622,GO:0005623,GO:0005634,GO:0005737,GO:0006139,GO:0006351,GO:0006355,GO:0006357,GO:0006606,GO:0006725,GO:0006807,GO:0006810,GO:0006886,GO:0006913,GO:0006950,GO:0007275,GO:0008104,GO:0008134,GO:0008150,GO:0008152,GO:…
Bvchr1_un.sca002	3973137	3967501	3980001	A	C	intron_variant	MODIFIER	0.000509067	Bv1_019810_cgkm	MADS-box protein	MADS-box protein SOC1	GO:0000003,GO:0000060,GO:0000976,GO:0000977,GO:0001012,GO:0001067,GO:0001101,GO:0003006,GO:0003674,GO:0003676,GO:0003677,GO:0003690,GO:0003700,GO:0005488,GO:0005515,GO:0005575,GO:0005622,GO:0005623,GO:0005634,GO:0005737,GO:0006139,GO:0006351,GO:0006355,GO:0006357,GO:0006606,GO:0006725,GO:0006807,GO:0006810,GO:0006886,GO:0006913,GO:0006950,GO:0007275,GO:0008104,GO:0008134,GO:0008150,GO:0008152,GO:…
Bvchr1_un.sca002	3973152	3967501	3980001	T	A	intron_variant	MODIFIER	0.000429297	Bv1_019810_cgkm	MADS-box protein	MADS-box protein SOC1	GO:0000003,GO:0000060,GO:0000976,GO:0000977,GO:0001012,GO:0001067,GO:0001101,GO:0003006,GO:0003674,GO:0003676,GO:0003677,GO:0003690,GO:0003700,GO:0005488,GO:0005515,GO:0005575,GO:0005622,GO:0005623,GO:0005634,GO:0005737,GO:0006139,GO:0006351,GO:0006355,GO:0006357,GO:0006606,GO:0006725,GO:0006807,GO:0006810,GO:0006886,GO:0006913,GO:0006950,GO:0007275,GO:0008104,GO:0008134,GO:0008150,GO:0008152,GO:…
Bvchr1_un.sca002	3973238	3967501	3980001	T	C	intron_variant	MODIFIER	0.000994202	Bv1_019810_cgkm	MADS-box protein	MADS-box protein SOC1	GO:0000003,GO:0000060,GO:0000976,GO:0000977,GO:0001012,GO:0001067,GO:0001101,GO:0003006,GO:0003674,GO:0003676,GO:0003677,GO:0003690,GO:0003700,GO:0005488,GO:0005515,GO:0005575,GO:0005622,GO:0005623,GO:0005634,GO:0005737,GO:0006139,GO:0006351,GO:0006355,GO:0006357,GO:0006606,GO:0006725,GO:0006807,GO:0006810,GO:0006886,GO:0006913,GO:0006950,GO:0007275,GO:0008104,GO:0008134,GO:0008150,GO:0008152,GO:…
Bvchr1_un.sca002	3973241	3967501	3980001	A	G	intron_variant	MODIFIER	0.000560635	Bv1_019810_cgkm	MADS-box protein	MADS-box protein SOC1	GO:0000003,GO:0000060,GO:0000976,GO:0000977,GO:0001012,GO:0001067,GO:0001101,GO:0003006,GO:0003674,GO:0003676,GO:0003677,GO:0003690,GO:0003700,GO:0005488,GO:0005515,GO:0005575,GO:0005622,GO:0005623,GO:0005634,GO:0005737,GO:0006139,GO:0006351,GO:0006355,GO:0006357,GO:0006606,GO:0006725,GO:0006807,GO:0006810,GO:0006886,GO:0006913,GO:0006950,GO:0007275,GO:0008104,GO:0008134,GO:0008150,GO:0008152,GO:…
Bvchr1_un.sca002	3973409	3967501	3980001	A	AATC	intron_variant	MODIFIER	0.000453372	Bv1_019810_cgkm	MADS-box protein	MADS-box protein SOC1	GO:0000003,GO:0000060,GO:0000976,GO:0000977,GO:0001012,GO:0001067,GO:0001101,GO:0003006,GO:0003674,GO:0003676,GO:0003677,GO:0003690,GO:0003700,GO:0005488,GO:0005515,GO:0005575,GO:0005622,GO:0005623,GO:0005634,GO:0005737,GO:0006139,GO:0006351,GO:0006355,GO:0006357,GO:0006606,GO:0006725,GO:0006807,GO:0006810,GO:0006886,GO:0006913,GO:0006950,GO:0007275,GO:0008104,GO:0008134,GO:0008150,GO:0008152,GO:…
Bvchr1_un.sca002	3973420	3967501	3980001	G	A	intron_variant	MODIFIER	0.00063711	Bv1_019810_cgkm	MADS-box protein	MADS-box protein SOC1	GO:0000003,GO:0000060,GO:0000976,GO:0000977,GO:0001012,GO:0001067,GO:0001101,GO:0003006,GO:0003674,GO:0003676,GO:0003677,GO:0003690,GO:0003700,GO:0005488,GO:0005515,GO:0005575,GO:0005622,GO:0005623,GO:0005634,GO:0005737,GO:0006139,GO:0006351,GO:0006355,GO:0006357,GO:0006606,GO:0006725,GO:0006807,GO:0006810,GO:0006886,GO:0006913,GO:0006950,GO:0007275,GO:0008104,GO:0008134,GO:0008150,GO:0008152,GO:…
Bvchr1_un.sca002	3973546	3967501	3980001	C	T	intron_variant	MODIFIER	0.000513245	Bv1_019810_cgkm	MADS-box protein	MADS-box protein SOC1	GO:0000003,GO:0000060,GO:0000976,GO:0000977,GO:0001012,GO:0001067,GO:0001101,GO:0003006,GO:0003674,GO:0003676,GO:0003677,GO:0003690,GO:0003700,GO:0005488,GO:0005515,GO:0005575,GO:0005622,GO:0005623,GO:0005634,GO:0005737,GO:0006139,GO:0006351,GO:0006355,GO:0006357,GO:0006606,GO:0006725,GO:0006807,GO:0006810,GO:0006886,GO:0006913,GO:0006950,GO:0007275,GO:0008104,GO:0008134,GO:0008150,GO:0008152,GO:…
Bvchr1_un.sca002	3973575	3967501	3980001	T	A	intron_variant	MODIFIER	0.000561286	Bv1_019810_cgkm	MADS-box protein	MADS-box protein SOC1	GO:0000003,GO:0000060,GO:0000976,GO:0000977,GO:0001012,GO:0001067,GO:0001101,GO:0003006,GO:0003674,GO:0003676,GO:0003677,GO:0003690,GO:0003700,GO:0005488,GO:0005515,GO:0005575,GO:0005622,GO:0005623,GO:0005634,GO:0005737,GO:0006139,GO:0006351,GO:0006355,GO:0006357,GO:0006606,GO:0006725,GO:0006807,GO:0006810,GO:0006886,GO:0006913,GO:0006950,GO:0007275,GO:0008104,GO:0008134,GO:0008150,GO:0008152,GO:…
Bvchr1_un.sca002	3973597	3967501	3980001	T	C	intron_variant	MODIFIER	0.00053122	Bv1_019810_cgkm	MADS-box protein	MADS-box protein SOC1	GO:0000003,GO:0000060,GO:0000976,GO:0000977,GO:0001012,GO:0001067,GO:0001101,GO:0003006,GO:0003674,GO:0003676,GO:0003677,GO:0003690,GO:0003700,GO:0005488,GO:0005515,GO:0005575,GO:0005622,GO:0005623,GO:0005634,GO:0005737,GO:0006139,GO:0006351,GO:0006355,GO:0006357,GO:0006606,GO:0006725,GO:0006807,GO:0006810,GO:0006886,GO:0006913,GO:0006950,GO:0007275,GO:0008104,GO:0008134,GO:0008150,GO:0008152,GO:…
Bvchr1_un.sca002	3973601	3967501	3980001	C	T	intron_variant	MODIFIER	0.000566078	Bv1_019810_cgkm	MADS-box protein	MADS-box protein SOC1	GO:0000003,GO:0000060,GO:0000976,GO:0000977,GO:0001012,GO:0001067,GO:0001101,GO:0003006,GO:0003674,GO:0003676,GO:0003677,GO:0003690,GO:0003700,GO:0005488,GO:0005515,GO:0005575,GO:0005622,GO:0005623,GO:0005634,GO:0005737,GO:0006139,GO:0006351,GO:0006355,GO:0006357,GO:0006606,GO:0006725,GO:0006807,GO:0006810,GO:0006886,GO:0006913,GO:0006950,GO:0007275,GO:0008104,GO:0008134,GO:0008150,GO:0008152,GO:…
Bvchr1_un.sca002	3973796	3967501	3980001	T	C	intron_variant	MODIFIER	0.00170262	Bv1_019810_cgkm	MADS-box protein	MADS-box protein SOC1	GO:0000003,GO:0000060,GO:0000976,GO:0000977,GO:0001012,GO:0001067,GO:0001101,GO:0003006,GO:0003674,GO:0003676,GO:0003677,GO:0003690,GO:0003700,GO:0005488,GO:0005515,GO:0005575,GO:0005622,GO:0005623,GO:0005634,GO:0005737,GO:0006139,GO:0006351,GO:0006355,GO:0006357,GO:0006606,GO:0006725,GO:0006807,GO:0006810,GO:0006886,GO:0006913,GO:0006950,GO:0007275,GO:0008104,GO:0008134,GO:0008150,GO:0008152,GO:…
Bvchr1_un.sca002	3974381	3967501	3980001	T	C	5_prime_UTR_premature_start_codon_gain_variant	LOW	0.00069882	Bv1_019810_cgkm	MADS-box protein	MADS-box protein SOC1	GO:0000003,GO:0000060,GO:0000976,GO:0000977,GO:0001012,GO:0001067,GO:0001101,GO:0003006,GO:0003674,GO:0003676,GO:0003677,GO:0003690,GO:0003700,GO:0005488,GO:0005515,GO:0005575,GO:0005622,GO:0005623,GO:0005634,GO:0005737,GO:0006139,GO:0006351,GO:0006355,GO:0006357,GO:0006606,GO:0006725,GO:0006807,GO:0006810,GO:0006886,GO:0006913,GO:0006950,GO:0007275,GO:0008104,GO:0008134,GO:0008150,GO:0008152,GO:…
Bvchr1_un.sca002	3974572	3967501	3980001	CTCTCACAG	C	5_prime_UTR_variant	MODIFIER	0.000525377	Bv1_019810_cgkm	MADS-box protein	MADS-box protein SOC1	GO:0000003,GO:0000060,GO:0000976,GO:0000977,GO:0001012,GO:0001067,GO:0001101,GO:0003006,GO:0003674,GO:0003676,GO:0003677,GO:0003690,GO:0003700,GO:0005488,GO:0005515,GO:0005575,GO:0005622,GO:0005623,GO:0005634,GO:0005737,GO:0006139,GO:0006351,GO:0006355,GO:0006357,GO:0006606,GO:0006725,GO:0006807,GO:0006810,GO:0006886,GO:0006913,GO:0006950,GO:0007275,GO:0008104,GO:0008134,GO:0008150,GO:0008152,GO:…
Bvchr1_un.sca002	3974601	3967501	3980001	C	T	5_prime_UTR_variant	MODIFIER	0.000490603	Bv1_019810_cgkm	MADS-box protein	MADS-box protein SOC1	GO:0000003,GO:0000060,GO:0000976,GO:0000977,GO:0001012,GO:0001067,GO:0001101,GO:0003006,GO:0003674,GO:0003676,GO:0003677,GO:0003690,GO:0003700,GO:0005488,GO:0005515,GO:0005575,GO:0005622,GO:0005623,GO:0005634,GO:0005737,GO:0006139,GO:0006351,GO:0006355,GO:0006357,GO:0006606,GO:0006725,GO:0006807,GO:0006810,GO:0006886,GO:0006913,GO:0006950,GO:0007275,GO:0008104,GO:0008134,GO:0008150,GO:0008152,GO:…
Bvchr1_un.sca002	3975548	3967501	3980001	G	A	upstream_gene_variant	MODIFIER	0.000524874	Bv1_019810_cgkm	MADS-box protein	MADS-box protein SOC1	GO:0000003,GO:0000060,GO:0000976,GO:0000977,GO:0001012,GO:0001067,GO:0001101,GO:0003006,GO:0003674,GO:0003676,GO:0003677,GO:0003690,GO:0003700,GO:0005488,GO:0005515,GO:0005575,GO:0005622,GO:0005623,GO:0005634,GO:0005737,GO:0006139,GO:0006351,GO:0006355,GO:0006357,GO:0006606,GO:0006725,GO:0006807,GO:0006810,GO:0006886,GO:0006913,GO:0006950,GO:0007275,GO:0008104,GO:0008134,GO:0008150,GO:0008152,GO:…
Bvchr1_un.sca002	3975764	3967501	3980001	A	T	intergenic_region	MODIFIER	0.0005599
Bvchr1_un.sca002	3975804	3967501	3980001	C	T	intergenic_region	MODIFIER	0.0010239
Bvchr1_un.sca002	3975908	3967501	3980001	C	T	intergenic_region	MODIFIER	0.00100771
Bvchr1_un.sca002	3976113	3967501	3980001	A	G	intergenic_region	MODIFIER	0.000517831
Bvchr1_un.sca002	3976123	3967501	3980001	A	C	intergenic_region	MODIFIER	0.000520974
Bvchr1_un.sca002	3976141	3967501	3980001	A	T	intergenic_region	MODIFIER	0.000527714
Bvchr1_un.sca002	3976445	3967501	3980001	T	A	intergenic_region	MODIFIER	0.000534176
Bvchr1_un.sca002	3976875	3967501	3980001	G	A	intergenic_region	MODIFIER	0.000466182
Bvchr1_un.sca002	3977068	3967501	3980001	A	G	intergenic_region	MODIFIER	0.000950865
Bvchr1_un.sca002	3977069	3967501	3980001	A	C	intergenic_region	MODIFIER	0.000601757
Bvchr1_un.sca002	3977070	3967501	3980001	A	T	intergenic_region	MODIFIER	0.000562325
Bvchr1_un.sca002	3977257	3967501	3980001	T	C	intergenic_region	MODIFIER	0.000492047
Bvchr1_un.sca002	3977389	3967501	3980001	T	C	intergenic_region	MODIFIER	0.000549837
Bvchr1_un.sca002	3977390	3967501	3980001	T	C	intergenic_region	MODIFIER	0.000499713
Bvchr1_un.sca002	3977500	3967501	3980001	C	G	intergenic_region	MODIFIER	0.00122078
Bvchr1_un.sca002	3977587	3967501	3980001	A	G	intergenic_region	MODIFIER	0.000644874
Bvchr1_un.sca002	3977610	3967501	3980001	G	A	intergenic_region	MODIFIER	0.000483045
Bvchr1_un.sca002	3977722	3967501	3980001	A	T	intergenic_region	MODIFIER	0.000523201
Bvchr1_un.sca002	3977964	3967501	3980001	T	C	intergenic_region	MODIFIER	0.000592372
Bvchr1_un.sca002	3978296	3967501	3980001	T	C	intergenic_region	MODIFIER	0.000563082
Bvchr1_un.sca002	3978340	3967501	3980001	T	A	intergenic_region	MODIFIER	0.000534609
Bvchr1_un.sca002	3978548	3967501	3980001	A	T	intergenic_region	MODIFIER	0.00105861
Bvchr1_un.sca002	3978690	3967501	3980001	T	G	intergenic_region	MODIFIER	0.000571345
Bvchr1_un.sca002	3978819	3967501	3980001	A	T	intergenic_region	MODIFIER	0.0011333
Bvchr1_un.sca002	3979109	3967501	3980001	G	C	intergenic_region	MODIFIER	0.000550266
Bvchr1_un.sca002	3979401	3967501	3980001	T	G	intergenic_region	MODIFIER	0.000516919
Bvchr1_un.sca002	4017206	4015001	4022501	CATT	C	3_prime_UTR_variant	MODIFIER	0.000607721	Bv1_019830_ykoj	CRS2-associated factor 1	CRS2-associated factor 1, mitochondrial	GO:0000166,GO:0003674,GO:0005488,GO:0005515,GO:0005524,GO:0005575,GO:0005622,GO:0005623,GO:0005634,GO:0005737,GO:0005886,GO:0006457,GO:0006950,GO:0006952,GO:0008144,GO:0008150,GO:0009266,GO:0009408,GO:0009628,GO:0009987,GO:0016020,GO:0016032,GO:0017076,GO:0030554,GO:0031072,GO:0032553,GO:0032555,GO:0032559,GO:0035639,GO:0036094,GO:0043167,GO:0043168,GO:0043169,GO:0043226,GO:0043227,GO:0043229,GO:…
Bvchr1_un.sca002	4017227	4015001	4022501	T	C	3_prime_UTR_variant	MODIFIER	0.00055996	Bv1_019830_ykoj	CRS2-associated factor 1	CRS2-associated factor 1, mitochondrial	GO:0000166,GO:0003674,GO:0005488,GO:0005515,GO:0005524,GO:0005575,GO:0005622,GO:0005623,GO:0005634,GO:0005737,GO:0005886,GO:0006457,GO:0006950,GO:0006952,GO:0008144,GO:0008150,GO:0009266,GO:0009408,GO:0009628,GO:0009987,GO:0016020,GO:0016032,GO:0017076,GO:0030554,GO:0031072,GO:0032553,GO:0032555,GO:0032559,GO:0035639,GO:0036094,GO:0043167,GO:0043168,GO:0043169,GO:0043226,GO:0043227,GO:0043229,GO:…
Bvchr1_un.sca002	4017312	4015001	4022501	T	C	3_prime_UTR_variant	MODIFIER	0.000510901	Bv1_019830_ykoj	CRS2-associated factor 1	CRS2-associated factor 1, mitochondrial	GO:0000166,GO:0003674,GO:0005488,GO:0005515,GO:0005524,GO:0005575,GO:0005622,GO:0005623,GO:0005634,GO:0005737,GO:0005886,GO:0006457,GO:0006950,GO:0006952,GO:0008144,GO:0008150,GO:0009266,GO:0009408,GO:0009628,GO:0009987,GO:0016020,GO:0016032,GO:0017076,GO:0030554,GO:0031072,GO:0032553,GO:0032555,GO:0032559,GO:0035639,GO:0036094,GO:0043167,GO:0043168,GO:0043169,GO:0043226,GO:0043227,GO:0043229,GO:…
Bvchr1_un.sca002	4017724	4015001	4022501	T	C	synonymous_variant	LOW	0.000483498	Bv1_019830_ykoj	CRS2-associated factor 1	CRS2-associated factor 1, mitochondrial	GO:0000166,GO:0003674,GO:0005488,GO:0005515,GO:0005524,GO:0005575,GO:0005622,GO:0005623,GO:0005634,GO:0005737,GO:0005886,GO:0006457,GO:0006950,GO:0006952,GO:0008144,GO:0008150,GO:0009266,GO:0009408,GO:0009628,GO:0009987,GO:0016020,GO:0016032,GO:0017076,GO:0030554,GO:0031072,GO:0032553,GO:0032555,GO:0032559,GO:0035639,GO:0036094,GO:0043167,GO:0043168,GO:0043169,GO:0043226,GO:0043227,GO:0043229,GO:…
Bvchr1_un.sca002	4018084	4015001	4022501	T	C	intron_variant	MODIFIER	0.000566592	Bv1_019830_ykoj	CRS2-associated factor 1	CRS2-associated factor 1, mitochondrial	GO:0000166,GO:0003674,GO:0005488,GO:0005515,GO:0005524,GO:0005575,GO:0005622,GO:0005623,GO:0005634,GO:0005737,GO:0005886,GO:0006457,GO:0006950,GO:0006952,GO:0008144,GO:0008150,GO:0009266,GO:0009408,GO:0009628,GO:0009987,GO:0016020,GO:0016032,GO:0017076,GO:0030554,GO:0031072,GO:0032553,GO:0032555,GO:0032559,GO:0035639,GO:0036094,GO:0043167,GO:0043168,GO:0043169,GO:0043226,GO:0043227,GO:0043229,GO:…
Bvchr1_un.sca002	4018344	4015001	4022501	C	A	intron_variant	MODIFIER	0.000504958	Bv1_019830_ykoj	CRS2-associated factor 1	CRS2-associated factor 1, mitochondrial	GO:0000166,GO:0003674,GO:0005488,GO:0005515,GO:0005524,GO:0005575,GO:0005622,GO:0005623,GO:0005634,GO:0005737,GO:0005886,GO:0006457,GO:0006950,GO:0006952,GO:0008144,GO:0008150,GO:0009266,GO:0009408,GO:0009628,GO:0009987,GO:0016020,GO:0016032,GO:0017076,GO:0030554,GO:0031072,GO:0032553,GO:0032555,GO:0032559,GO:0035639,GO:0036094,GO:0043167,GO:0043168,GO:0043169,GO:0043226,GO:0043227,GO:0043229,GO:…
Bvchr1_un.sca002	4018488	4015001	4022501	C	T	intron_variant	MODIFIER	0.000587989	Bv1_019830_ykoj	CRS2-associated factor 1	CRS2-associated factor 1, mitochondrial	GO:0000166,GO:0003674,GO:0005488,GO:0005515,GO:0005524,GO:0005575,GO:0005622,GO:0005623,GO:0005634,GO:0005737,GO:0005886,GO:0006457,GO:0006950,GO:0006952,GO:0008144,GO:0008150,GO:0009266,GO:0009408,GO:0009628,GO:0009987,GO:0016020,GO:0016032,GO:0017076,GO:0030554,GO:0031072,GO:0032553,GO:0032555,GO:0032559,GO:0035639,GO:0036094,GO:0043167,GO:0043168,GO:0043169,GO:0043226,GO:0043227,GO:0043229,GO:…
Bvchr1_un.sca002	4018500	4015001	4022501	A	T	intron_variant	MODIFIER	0.00115421	Bv1_019830_ykoj	CRS2-associated factor 1	CRS2-associated factor 1, mitochondrial	GO:0000166,GO:0003674,GO:0005488,GO:0005515,GO:0005524,GO:0005575,GO:0005622,GO:0005623,GO:0005634,GO:0005737,GO:0005886,GO:0006457,GO:0006950,GO:0006952,GO:0008144,GO:0008150,GO:0009266,GO:0009408,GO:0009628,GO:0009987,GO:0016020,GO:0016032,GO:0017076,GO:0030554,GO:0031072,GO:0032553,GO:0032555,GO:0032559,GO:0035639,GO:0036094,GO:0043167,GO:0043168,GO:0043169,GO:0043226,GO:0043227,GO:0043229,GO:…
Bvchr1_un.sca002	4018590	4015001	4022501	C	A	intron_variant	MODIFIER	0.000585047	Bv1_019830_ykoj	CRS2-associated factor 1	CRS2-associated factor 1, mitochondrial	GO:0000166,GO:0003674,GO:0005488,GO:0005515,GO:0005524,GO:0005575,GO:0005622,GO:0005623,GO:0005634,GO:0005737,GO:0005886,GO:0006457,GO:0006950,GO:0006952,GO:0008144,GO:0008150,GO:0009266,GO:0009408,GO:0009628,GO:0009987,GO:0016020,GO:0016032,GO:0017076,GO:0030554,GO:0031072,GO:0032553,GO:0032555,GO:0032559,GO:0035639,GO:0036094,GO:0043167,GO:0043168,GO:0043169,GO:0043226,GO:0043227,GO:0043229,GO:…
Bvchr1_un.sca002	4018700	4015001	4022501	C	G	intron_variant	MODIFIER	0.000665143	Bv1_019830_ykoj	CRS2-associated factor 1	CRS2-associated factor 1, mitochondrial	GO:0000166,GO:0003674,GO:0005488,GO:0005515,GO:0005524,GO:0005575,GO:0005622,GO:0005623,GO:0005634,GO:0005737,GO:0005886,GO:0006457,GO:0006950,GO:0006952,GO:0008144,GO:0008150,GO:0009266,GO:0009408,GO:0009628,GO:0009987,GO:0016020,GO:0016032,GO:0017076,GO:0030554,GO:0031072,GO:0032553,GO:0032555,GO:0032559,GO:0035639,GO:0036094,GO:0043167,GO:0043168,GO:0043169,GO:0043226,GO:0043227,GO:0043229,GO:…
Bvchr1_un.sca002	4018740	4015001	4022501	G	A	intron_variant	MODIFIER	0.000503526	Bv1_019830_ykoj	CRS2-associated factor 1	CRS2-associated factor 1, mitochondrial	GO:0000166,GO:0003674,GO:0005488,GO:0005515,GO:0005524,GO:0005575,GO:0005622,GO:0005623,GO:0005634,GO:0005737,GO:0005886,GO:0006457,GO:0006950,GO:0006952,GO:0008144,GO:0008150,GO:0009266,GO:0009408,GO:0009628,GO:0009987,GO:0016020,GO:0016032,GO:0017076,GO:0030554,GO:0031072,GO:0032553,GO:0032555,GO:0032559,GO:0035639,GO:0036094,GO:0043167,GO:0043168,GO:0043169,GO:0043226,GO:0043227,GO:0043229,GO:…
Bvchr1_un.sca002	4018770	4015001	4022501	G	A	intron_variant	MODIFIER	0.000518201	Bv1_019830_ykoj	CRS2-associated factor 1	CRS2-associated factor 1, mitochondrial	GO:0000166,GO:0003674,GO:0005488,GO:0005515,GO:0005524,GO:0005575,GO:0005622,GO:0005623,GO:0005634,GO:0005737,GO:0005886,GO:0006457,GO:0006950,GO:0006952,GO:0008144,GO:0008150,GO:0009266,GO:0009408,GO:0009628,GO:0009987,GO:0016020,GO:0016032,GO:0017076,GO:0030554,GO:0031072,GO:0032553,GO:0032555,GO:0032559,GO:0035639,GO:0036094,GO:0043167,GO:0043168,GO:0043169,GO:0043226,GO:0043227,GO:0043229,GO:…
Bvchr1_un.sca002	4018787	4015001	4022501	T	C	intron_variant	MODIFIER	0.000583752	Bv1_019830_ykoj	CRS2-associated factor 1	CRS2-associated factor 1, mitochondrial	GO:0000166,GO:0003674,GO:0005488,GO:0005515,GO:0005524,GO:0005575,GO:0005622,GO:0005623,GO:0005634,GO:0005737,GO:0005886,GO:0006457,GO:0006950,GO:0006952,GO:0008144,GO:0008150,GO:0009266,GO:0009408,GO:0009628,GO:0009987,GO:0016020,GO:0016032,GO:0017076,GO:0030554,GO:0031072,GO:0032553,GO:0032555,GO:0032559,GO:0035639,GO:0036094,GO:0043167,GO:0043168,GO:0043169,GO:0043226,GO:0043227,GO:0043229,GO:…
Bvchr1_un.sca002	4018830	4015001	4022501	G	T	intron_variant	MODIFIER	0.000678175	Bv1_019830_ykoj	CRS2-associated factor 1	CRS2-associated factor 1, mitochondrial	GO:0000166,GO:0003674,GO:0005488,GO:0005515,GO:0005524,GO:0005575,GO:0005622,GO:0005623,GO:0005634,GO:0005737,GO:0005886,GO:0006457,GO:0006950,GO:0006952,GO:0008144,GO:0008150,GO:0009266,GO:0009408,GO:0009628,GO:0009987,GO:0016020,GO:0016032,GO:0017076,GO:0030554,GO:0031072,GO:0032553,GO:0032555,GO:0032559,GO:0035639,GO:0036094,GO:0043167,GO:0043168,GO:0043169,GO:0043226,GO:0043227,GO:0043229,GO:…
Bvchr1_un.sca002	4019062	4015001	4022501	T	C	intron_variant	MODIFIER	0.000569635	Bv1_019830_ykoj	CRS2-associated factor 1	CRS2-associated factor 1, mitochondrial	GO:0000166,GO:0003674,GO:0005488,GO:0005515,GO:0005524,GO:0005575,GO:0005622,GO:0005623,GO:0005634,GO:0005737,GO:0005886,GO:0006457,GO:0006950,GO:0006952,GO:0008144,GO:0008150,GO:0009266,GO:0009408,GO:0009628,GO:0009987,GO:0016020,GO:0016032,GO:0017076,GO:0030554,GO:0031072,GO:0032553,GO:0032555,GO:0032559,GO:0035639,GO:0036094,GO:0043167,GO:0043168,GO:0043169,GO:0043226,GO:0043227,GO:0043229,GO:…
Bvchr1_un.sca002	4019168	4015001	4022501	C	T	intron_variant	MODIFIER	0.000987815	Bv1_019830_ykoj	CRS2-associated factor 1	CRS2-associated factor 1, mitochondrial	GO:0000166,GO:0003674,GO:0005488,GO:0005515,GO:0005524,GO:0005575,GO:0005622,GO:0005623,GO:0005634,GO:0005737,GO:0005886,GO:0006457,GO:0006950,GO:0006952,GO:0008144,GO:0008150,GO:0009266,GO:0009408,GO:0009628,GO:0009987,GO:0016020,GO:0016032,GO:0017076,GO:0030554,GO:0031072,GO:0032553,GO:0032555,GO:0032559,GO:0035639,GO:0036094,GO:0043167,GO:0043168,GO:0043169,GO:0043226,GO:0043227,GO:0043229,GO:…
Bvchr1_un.sca002	4019404	4015001	4022501	A	G	intron_variant	MODIFIER	0.00045595	Bv1_019830_ykoj	CRS2-associated factor 1	CRS2-associated factor 1, mitochondrial	GO:0000166,GO:0003674,GO:0005488,GO:0005515,GO:0005524,GO:0005575,GO:0005622,GO:0005623,GO:0005634,GO:0005737,GO:0005886,GO:0006457,GO:0006950,GO:0006952,GO:0008144,GO:0008150,GO:0009266,GO:0009408,GO:0009628,GO:0009987,GO:0016020,GO:0016032,GO:0017076,GO:0030554,GO:0031072,GO:0032553,GO:0032555,GO:0032559,GO:0035639,GO:0036094,GO:0043167,GO:0043168,GO:0043169,GO:0043226,GO:0043227,GO:0043229,GO:…
Bvchr1_un.sca002	4019436	4015001	4022501	CA	C	intron_variant	MODIFIER	0.000553078	Bv1_019830_ykoj	CRS2-associated factor 1	CRS2-associated factor 1, mitochondrial	GO:0000166,GO:0003674,GO:0005488,GO:0005515,GO:0005524,GO:0005575,GO:0005622,GO:0005623,GO:0005634,GO:0005737,GO:0005886,GO:0006457,GO:0006950,GO:0006952,GO:0008144,GO:0008150,GO:0009266,GO:0009408,GO:0009628,GO:0009987,GO:0016020,GO:0016032,GO:0017076,GO:0030554,GO:0031072,GO:0032553,GO:0032555,GO:0032559,GO:0035639,GO:0036094,GO:0043167,GO:0043168,GO:0043169,GO:0043226,GO:0043227,GO:0043229,GO:…
Bvchr1_un.sca002	4019515	4015001	4022501	G	T	synonymous_variant	LOW	0.000480874	Bv1_019830_ykoj	CRS2-associated factor 1	CRS2-associated factor 1, mitochondrial	GO:0000166,GO:0003674,GO:0005488,GO:0005515,GO:0005524,GO:0005575,GO:0005622,GO:0005623,GO:0005634,GO:0005737,GO:0005886,GO:0006457,GO:0006950,GO:0006952,GO:0008144,GO:0008150,GO:0009266,GO:0009408,GO:0009628,GO:0009987,GO:0016020,GO:0016032,GO:0017076,GO:0030554,GO:0031072,GO:0032553,GO:0032555,GO:0032559,GO:0035639,GO:0036094,GO:0043167,GO:0043168,GO:0043169,GO:0043226,GO:0043227,GO:0043229,GO:…
Bvchr1_un.sca002	4019599	4015001	4022501	C	T	synonymous_variant	LOW	0.000548821	Bv1_019830_ykoj	CRS2-associated factor 1	CRS2-associated factor 1, mitochondrial	GO:0000166,GO:0003674,GO:0005488,GO:0005515,GO:0005524,GO:0005575,GO:0005622,GO:0005623,GO:0005634,GO:0005737,GO:0005886,GO:0006457,GO:0006950,GO:0006952,GO:0008144,GO:0008150,GO:0009266,GO:0009408,GO:0009628,GO:0009987,GO:0016020,GO:0016032,GO:0017076,GO:0030554,GO:0031072,GO:0032553,GO:0032555,GO:0032559,GO:0035639,GO:0036094,GO:0043167,GO:0043168,GO:0043169,GO:0043226,GO:0043227,GO:0043229,GO:…
Bvchr1_un.sca002	4019683	4015001	4022501	C	A	splice_acceptor_variant&intron_variant	HIGH	0.00106376	Bv1_019830_ykoj	CRS2-associated factor 1	CRS2-associated factor 1, mitochondrial	GO:0000166,GO:0003674,GO:0005488,GO:0005515,GO:0005524,GO:0005575,GO:0005622,GO:0005623,GO:0005634,GO:0005737,GO:0005886,GO:0006457,GO:0006950,GO:0006952,GO:0008144,GO:0008150,GO:0009266,GO:0009408,GO:0009628,GO:0009987,GO:0016020,GO:0016032,GO:0017076,GO:0030554,GO:0031072,GO:0032553,GO:0032555,GO:0032559,GO:0035639,GO:0036094,GO:0043167,GO:0043168,GO:0043169,GO:0043226,GO:0043227,GO:0043229,GO:…
Bvchr1_un.sca002	4019691	4015001	4022501	A	G	intron_variant	MODIFIER	0.00103607	Bv1_019830_ykoj	CRS2-associated factor 1	CRS2-associated factor 1, mitochondrial	GO:0000166,GO:0003674,GO:0005488,GO:0005515,GO:0005524,GO:0005575,GO:0005622,GO:0005623,GO:0005634,GO:0005737,GO:0005886,GO:0006457,GO:0006950,GO:0006952,GO:0008144,GO:0008150,GO:0009266,GO:0009408,GO:0009628,GO:0009987,GO:0016020,GO:0016032,GO:0017076,GO:0030554,GO:0031072,GO:0032553,GO:0032555,GO:0032559,GO:0035639,GO:0036094,GO:0043167,GO:0043168,GO:0043169,GO:0043226,GO:0043227,GO:0043229,GO:…
Bvchr1_un.sca002	4019760	4015001	4022501	A	G	intron_variant	MODIFIER	0.00052005	Bv1_019830_ykoj	CRS2-associated factor 1	CRS2-associated factor 1, mitochondrial	GO:0000166,GO:0003674,GO:0005488,GO:0005515,GO:0005524,GO:0005575,GO:0005622,GO:0005623,GO:0005634,GO:0005737,GO:0005886,GO:0006457,GO:0006950,GO:0006952,GO:0008144,GO:0008150,GO:0009266,GO:0009408,GO:0009628,GO:0009987,GO:0016020,GO:0016032,GO:0017076,GO:0030554,GO:0031072,GO:0032553,GO:0032555,GO:0032559,GO:0035639,GO:0036094,GO:0043167,GO:0043168,GO:0043169,GO:0043226,GO:0043227,GO:0043229,GO:…
Bvchr1_un.sca002	4019794	4015001	4022501	G	T	intron_variant	MODIFIER	0.0010966	Bv1_019830_ykoj	CRS2-associated factor 1	CRS2-associated factor 1, mitochondrial	GO:0000166,GO:0003674,GO:0005488,GO:0005515,GO:0005524,GO:0005575,GO:0005622,GO:0005623,GO:0005634,GO:0005737,GO:0005886,GO:0006457,GO:0006950,GO:0006952,GO:0008144,GO:0008150,GO:0009266,GO:0009408,GO:0009628,GO:0009987,GO:0016020,GO:0016032,GO:0017076,GO:0030554,GO:0031072,GO:0032553,GO:0032555,GO:0032559,GO:0035639,GO:0036094,GO:0043167,GO:0043168,GO:0043169,GO:0043226,GO:0043227,GO:0043229,GO:…
Bvchr1_un.sca002	4019812	4015001	4022501	G	A	intron_variant	MODIFIER	0.000524345	Bv1_019830_ykoj	CRS2-associated factor 1	CRS2-associated factor 1, mitochondrial	GO:0000166,GO:0003674,GO:0005488,GO:0005515,GO:0005524,GO:0005575,GO:0005622,GO:0005623,GO:0005634,GO:0005737,GO:0005886,GO:0006457,GO:0006950,GO:0006952,GO:0008144,GO:0008150,GO:0009266,GO:0009408,GO:0009628,GO:0009987,GO:0016020,GO:0016032,GO:0017076,GO:0030554,GO:0031072,GO:0032553,GO:0032555,GO:0032559,GO:0035639,GO:0036094,GO:0043167,GO:0043168,GO:0043169,GO:0043226,GO:0043227,GO:0043229,GO:…
Bvchr1_un.sca002	4019930	4015001	4022501	G	T	intron_variant	MODIFIER	0.000457114	Bv1_019830_ykoj	CRS2-associated factor 1	CRS2-associated factor 1, mitochondrial	GO:0000166,GO:0003674,GO:0005488,GO:0005515,GO:0005524,GO:0005575,GO:0005622,GO:0005623,GO:0005634,GO:0005737,GO:0005886,GO:0006457,GO:0006950,GO:0006952,GO:0008144,GO:0008150,GO:0009266,GO:0009408,GO:0009628,GO:0009987,GO:0016020,GO:0016032,GO:0017076,GO:0030554,GO:0031072,GO:0032553,GO:0032555,GO:0032559,GO:0035639,GO:0036094,GO:0043167,GO:0043168,GO:0043169,GO:0043226,GO:0043227,GO:0043229,GO:…
Bvchr1_un.sca002	4020087	4015001	4022501	T	C	intron_variant	MODIFIER	0.000539897	Bv1_019830_ykoj	CRS2-associated factor 1	CRS2-associated factor 1, mitochondrial	GO:0000166,GO:0003674,GO:0005488,GO:0005515,GO:0005524,GO:0005575,GO:0005622,GO:0005623,GO:0005634,GO:0005737,GO:0005886,GO:0006457,GO:0006950,GO:0006952,GO:0008144,GO:0008150,GO:0009266,GO:0009408,GO:0009628,GO:0009987,GO:0016020,GO:0016032,GO:0017076,GO:0030554,GO:0031072,GO:0032553,GO:0032555,GO:0032559,GO:0035639,GO:0036094,GO:0043167,GO:0043168,GO:0043169,GO:0043226,GO:0043227,GO:0043229,GO:…
Bvchr1_un.sca002	4020973	4015001	4022501	A	G	synonymous_variant	LOW	0.000491888	Bv1_019830_ykoj	CRS2-associated factor 1	CRS2-associated factor 1, mitochondrial	GO:0000166,GO:0003674,GO:0005488,GO:0005515,GO:0005524,GO:0005575,GO:0005622,GO:0005623,GO:0005634,GO:0005737,GO:0005886,GO:0006457,GO:0006950,GO:0006952,GO:0008144,GO:0008150,GO:0009266,GO:0009408,GO:0009628,GO:0009987,GO:0016020,GO:0016032,GO:0017076,GO:0030554,GO:0031072,GO:0032553,GO:0032555,GO:0032559,GO:0035639,GO:0036094,GO:0043167,GO:0043168,GO:0043169,GO:0043226,GO:0043227,GO:0043229,GO:…
Bvchr1_un.sca004	362572	362501	370001	A	C	intergenic_region	MODIFIER	0.000454437
Bvchr1_un.sca004	363818	362501	370001	G	T	intergenic_region	MODIFIER	0.000522072
Bvchr1_un.sca004	364263	362501	370001	T	G	intergenic_region	MODIFIER	0.00110209
Bvchr1_un.sca004	364684	362501	370001	A	G	intergenic_region	MODIFIER	0.00111693
Bvchr1_un.sca004	364693	362501	370001	C	A	intergenic_region	MODIFIER	0.000456962
Bvchr1_un.sca004	365584	362501	370001	G	A	intergenic_region	MODIFIER	0.000531042
Bvchr1_un.sca004	365664	362501	370001	T	A	intergenic_region	MODIFIER	0.000530867
Bvchr1_un.sca004	365969	362501	370001	C	T	intergenic_region	MODIFIER	0.00103905
Bvchr1_un.sca004	366426	362501	370001	A	G	intergenic_region	MODIFIER	0.000493884
Bvchr1_un.sca004	366444	362501	370001	G	C	intergenic_region	MODIFIER	0.00104611
Bvchr1_un.sca004	366491	362501	370001	C	T	intergenic_region	MODIFIER	0.000555868
Bvchr1_un.sca004	366549	362501	370001	G	A	intergenic_region	MODIFIER	0.000499451
Bvchr1_un.sca004	366956	362501	370001	T	C	intergenic_region	MODIFIER	0.00110853
Bvchr1_un.sca004	367031	362501	370001	T	C	intergenic_region	MODIFIER	0.00122724
Bvchr1_un.sca004	367303	362501	370001	T	C	intergenic_region	MODIFIER	0.000645705
Bvchr1_un.sca004	367516	362501	370001	C	T	intergenic_region	MODIFIER	0.000545596
Bvchr1_un.sca004	368875	362501	370001	A	G	intergenic_region	MODIFIER	0.000488641
Bvchr1_un.sca004	368974	362501	370001	C	T	intergenic_region	MODIFIER	0.000417058
Bvchr1_un.sca004	368997	362501	370001	G	A	intergenic_region	MODIFIER	0.000963621
Bvchr1_un.sca004	387796	385001	395001	A	C	intergenic_region	MODIFIER	0.000530145
Bvchr1_un.sca004	387861	385001	395001	G	T	intergenic_region	MODIFIER	0.000546552
Bvchr1_un.sca004	387897	385001	395001	G	C	intergenic_region	MODIFIER	0.00138314
Bvchr1_un.sca004	387912	385001	395001	A	G	intergenic_region	MODIFIER	0.00113822
Bvchr1_un.sca004	388001	385001	395001	A	G	intergenic_region	MODIFIER	0.000584182
Bvchr1_un.sca004	388551	385001	395001	T	C	intergenic_region	MODIFIER	0.000577087
Bvchr1_un.sca004	388791	385001	395001	C	G	intergenic_region	MODIFIER	0.000440081
Bvchr1_un.sca004	388935	385001	395001	A	G	intergenic_region	MODIFIER	0.000511651
Bvchr1_un.sca004	389057	385001	395001	C	T	intergenic_region	MODIFIER	0.00109304
Bvchr1_un.sca004	389325	385001	395001	G	A	intergenic_region	MODIFIER	0.00108044
Bvchr1_un.sca004	389484	385001	395001	T	C	intergenic_region	MODIFIER	0.00118482
Bvchr1_un.sca004	389564	385001	395001	T	G	intergenic_region	MODIFIER	0.00109432
Bvchr1_un.sca004	389581	385001	395001	G	A	intergenic_region	MODIFIER	0.000611279
Bvchr1_un.sca004	389624	385001	395001	A	T	intergenic_region	MODIFIER	0.000675275
Bvchr1_un.sca004	389773	385001	395001	T	C	intergenic_region	MODIFIER	0.000591867
Bvchr1_un.sca004	390119	385001	395001	T	C	intergenic_region	MODIFIER	0.000639924
Bvchr1_un.sca004	390149	385001	395001	G	A	intergenic_region	MODIFIER	0.00116389
Bvchr1_un.sca004	390209	385001	395001	T	A	intergenic_region	MODIFIER	0.000615254
Bvchr1_un.sca004	390243	385001	395001	T	C	intergenic_region	MODIFIER	0.00101261
Bvchr1_un.sca004	390364	385001	395001	G	GAT	intergenic_region	MODIFIER	0.00116299
Bvchr1_un.sca004	390469	385001	395001	A	G	intergenic_region	MODIFIER	0.000576796
Bvchr1_un.sca004	392992	385001	395001	T	C	intergenic_region	MODIFIER	0.00045864
Bvchr1_un.sca004	393104	385001	395001	A	G	intergenic_region	MODIFIER	0.000525508
Bvchr1_un.sca004	394301	385001	395001	C	A	intergenic_region	MODIFIER	0.000557003
Bvchr1_un.sca004	394561	385001	395001	T	C	intergenic_region	MODIFIER	0.00105752
Bvchr1_un.sca004	394613	385001	395001	G	A	intergenic_region	MODIFIER	0.00109333
Bvchr1_un.sca004	394651	385001	395001	C	T	intergenic_region	MODIFIER	0.000542674
Bvchr1_un.sca004	394774	385001	395001	T	A	intergenic_region	MODIFIER	0.000554645
Bvchr1_un.sca004	394914	385001	395001	A	T	intergenic_region	MODIFIER	0.000544181
Bvchr1_un.sca004	405072	405001	422501	T	C	intergenic_region	MODIFIER	0.00057739
Bvchr1_un.sca004	405124	405001	422501	T	C	intergenic_region	MODIFIER	0.000576277
Bvchr1_un.sca004	405159	405001	422501	T	C	intergenic_region	MODIFIER	0.000485326
Bvchr1_un.sca004	405229	405001	422501	C	T	intergenic_region	MODIFIER	0.000540964
Bvchr1_un.sca004	405295	405001	422501	C	T	intergenic_region	MODIFIER	0.0010597
Bvchr1_un.sca004	405302	405001	422501	A	C	intergenic_region	MODIFIER	0.000530018
Bvchr1_un.sca004	406657	405001	422501	T	A	intergenic_region	MODIFIER	0.000505181
Bvchr1_un.sca004	407006	405001	422501	C	T	intergenic_region	MODIFIER	0.00049432
Bvchr1_un.sca004	407278	405001	422501	A	G	intergenic_region	MODIFIER	0.00106226
Bvchr1_un.sca004	407884	405001	422501	C	T	intergenic_region	MODIFIER	0.000462606
Bvchr1_un.sca004	408042	405001	422501	C	T	intergenic_region	MODIFIER	0.00053128
Bvchr1_un.sca004	408544	405001	422501	G	A	intergenic_region	MODIFIER	0.000573513
Bvchr1_un.sca004	408586	405001	422501	T	G	intergenic_region	MODIFIER	0.000697368
Bvchr1_un.sca004	408657	405001	422501	AATAT	A	intergenic_region	MODIFIER	0.000499588
Bvchr1_un.sca004	408996	405001	422501	T	C	intergenic_region	MODIFIER	0.000528869
Bvchr1_un.sca004	409310	405001	422501	A	C	intergenic_region	MODIFIER	0.00096138
Bvchr1_un.sca004	409619	405001	422501	G	A	intergenic_region	MODIFIER	0.000587856
Bvchr1_un.sca004	409996	405001	422501	A	G	intergenic_region	MODIFIER	0.000403429
Bvchr1_un.sca004	410181	405001	422501	C	T	intergenic_region	MODIFIER	0.000672106
Bvchr1_un.sca004	410308	405001	422501	G	T	intergenic_region	MODIFIER	0.00100406
Bvchr1_un.sca004	410342	405001	422501	A	T	intergenic_region	MODIFIER	0.000481549
Bvchr1_un.sca004	410454	405001	422501	T	C	intergenic_region	MODIFIER	0.000472312
Bvchr1_un.sca004	410475	405001	422501	T	C	intergenic_region	MODIFIER	0.000479605
Bvchr1_un.sca004	410501	405001	422501	T	C	intergenic_region	MODIFIER	0.000492049
Bvchr1_un.sca004	410746	405001	422501	A	G	intergenic_region	MODIFIER	0.000519419
Bvchr1_un.sca004	411308	405001	422501	A	C	intergenic_region	MODIFIER	0.00100483
Bvchr1_un.sca004	411373	405001	422501	A	C	intergenic_region	MODIFIER	0.000525847
Bvchr1_un.sca004	411556	405001	422501	T	C	intergenic_region	MODIFIER	0.000585015
Bvchr1_un.sca004	411711	405001	422501	T	C	intergenic_region	MODIFIER	0.000539707
Bvchr1_un.sca004	411971	405001	422501	T	A	intergenic_region	MODIFIER	0.000603713
Bvchr1_un.sca004	412304	405001	422501	A	G	intergenic_region	MODIFIER	0.000492961
Bvchr1_un.sca004	412646	405001	422501	T	C	intergenic_region	MODIFIER	0.000600103
Bvchr1_un.sca004	412863	405001	422501	T	C	intergenic_region	MODIFIER	0.000614701
Bvchr1_un.sca004	413028	405001	422501	A	G	intergenic_region	MODIFIER	0.00112227
Bvchr1_un.sca004	413044	405001	422501	A	T	intergenic_region	MODIFIER	0.000532426
Bvchr1_un.sca004	413204	405001	422501	A	G	intergenic_region	MODIFIER	0.00106908
Bvchr1_un.sca004	413752	405001	422501	C	T	intergenic_region	MODIFIER	0.00105615
Bvchr1_un.sca004	413848	405001	422501	G	T	intergenic_region	MODIFIER	0.000424764
Bvchr1_un.sca004	414231	405001	422501	T	C	intergenic_region	MODIFIER	0.00100105
Bvchr1_un.sca004	414392	405001	422501	A	G	intergenic_region	MODIFIER	0.000492288
Bvchr1_un.sca004	414444	405001	422501	T	A	intergenic_region	MODIFIER	0.000602628
Bvchr1_un.sca004	414594	405001	422501	A	G	intergenic_region	MODIFIER	0.00108169
Bvchr1_un.sca004	414616	405001	422501	G	A	intergenic_region	MODIFIER	0.000613003
Bvchr1_un.sca004	414740	405001	422501	A	G	intergenic_region	MODIFIER	0.000503523
Bvchr1_un.sca004	414996	405001	422501	T	G	intergenic_region	MODIFIER	0.000541126
Bvchr1_un.sca004	415147	405001	422501	G	T	intergenic_region	MODIFIER	0.000509352
Bvchr1_un.sca004	415360	405001	422501	A	G	intergenic_region	MODIFIER	0.000607841
Bvchr1_un.sca004	415803	405001	422501	T	A	intergenic_region	MODIFIER	0.000571613
Bvchr1_un.sca004	416523	405001	422501	G	T	intergenic_region	MODIFIER	0.000494629
Bvchr1_un.sca004	416655	405001	422501	T	G	intergenic_region	MODIFIER	0.000500136
Bvchr1_un.sca004	416694	405001	422501	T	C	intergenic_region	MODIFIER	0.00075323
Bvchr1_un.sca004	416770	405001	422501	A	G	intergenic_region	MODIFIER	0.00055291
Bvchr1_un.sca004	416891	405001	422501	T	C	intergenic_region	MODIFIER	0.000625265
Bvchr1_un.sca004	416930	405001	422501	C	G	intergenic_region	MODIFIER	0.000589847
Bvchr1_un.sca004	416954	405001	422501	G	A	intergenic_region	MODIFIER	0.00105263
Bvchr1_un.sca004	417109	405001	422501	A	G	intergenic_region	MODIFIER	0.000519073
Bvchr1_un.sca004	417118	405001	422501	G	A	intergenic_region	MODIFIER	0.000549519
Bvchr1_un.sca004	417532	405001	422501	G	A	intergenic_region	MODIFIER	0.00111056
Bvchr1_un.sca004	417589	405001	422501	A	T	intergenic_region	MODIFIER	0.00165731
Bvchr1_un.sca004	417637	405001	422501	T	A	intergenic_region	MODIFIER	0.00112523
Bvchr1_un.sca004	417658	405001	422501	T	C	intergenic_region	MODIFIER	0.000935003
Bvchr1_un.sca004	417741	405001	422501	G	A	intergenic_region	MODIFIER	0.0011215
Bvchr1_un.sca004	417857	405001	422501	T	G	intergenic_region	MODIFIER	0.00101952
Bvchr1_un.sca004	417909	405001	422501	T	A	intergenic_region	MODIFIER	0.000549123
Bvchr1_un.sca004	418090	405001	422501	AAATT	A	intergenic_region	MODIFIER	0.000524534
Bvchr1_un.sca004	418202	405001	422501	A	G	intergenic_region	MODIFIER	0.00065153
Bvchr1_un.sca004	418437	405001	422501	A	T	intergenic_region	MODIFIER	0.000507741
Bvchr1_un.sca004	418573	405001	422501	T	C	intergenic_region	MODIFIER	0.000687132
Bvchr1_un.sca004	418599	405001	422501	T	A	intergenic_region	MODIFIER	0.000523305
Bvchr1_un.sca004	418742	405001	422501	T	A	intergenic_region	MODIFIER	0.000603977
Bvchr1_un.sca004	419399	405001	422501	T	C	intergenic_region	MODIFIER	0.00125491
Bvchr1_un.sca004	419528	405001	422501	A	G	intergenic_region	MODIFIER	0.000981719
Bvchr1_un.sca004	419776	405001	422501	A	G	intergenic_region	MODIFIER	0.00110547
Bvchr1_un.sca004	419793	405001	422501	G	A	intergenic_region	MODIFIER	0.000540754
Bvchr1_un.sca004	419929	405001	422501	A	G	intergenic_region	MODIFIER	0.000577329
Bvchr1_un.sca004	419966	405001	422501	A	T	intergenic_region	MODIFIER	0.000415887
Bvchr1_un.sca004	420045	405001	422501	A	C	intergenic_region	MODIFIER	0.000464559
Bvchr1_un.sca004	420170	405001	422501	C	T	intergenic_region	MODIFIER	0.000525939
Bvchr1_un.sca004	421034	405001	422501	T	C	upstream_gene_variant	MODIFIER	0.000603887	Bv1_020770_cicr	zinc finger	protein FREE1 isoform X1
Bvchr1_un.sca004	421307	405001	422501	C	T	upstream_gene_variant	MODIFIER	0.000585086	Bv1_020770_cicr	zinc finger	protein FREE1 isoform X1
Bvchr1_un.sca004	421371	405001	422501	C	G	upstream_gene_variant	MODIFIER	0.000590509	Bv1_020770_cicr	zinc finger	protein FREE1 isoform X1
Bvchr1_un.sca004	421628	405001	422501	A	G	upstream_gene_variant	MODIFIER	0.000550938	Bv1_020770_cicr	zinc finger	protein FREE1 isoform X1
Bvchr1_un.sca004	421848	405001	422501	C	T	5_prime_UTR_variant	MODIFIER	0.00113909	Bv1_020770_cicr	zinc finger	protein FREE1 isoform X1
Bvchr1_un.sca004	421859	405001	422501	TA	T	5_prime_UTR_variant	MODIFIER	0.000474868	Bv1_020770_cicr	zinc finger	protein FREE1 isoform X1
Bvchr1_un.sca004	421868	405001	422501	T	C	5_prime_UTR_variant	MODIFIER	0.000486206	Bv1_020770_cicr	zinc finger	protein FREE1 isoform X1
Bvchr1_un.sca005	728376	727501	732501	G	A	intergenic_region	MODIFIER	0.000683332
Bvchr1_un.sca005	728722	727501	732501	T	A	intergenic_region	MODIFIER	0.000445885
Bvchr1_un.sca005	728821	727501	732501	C	A	intergenic_region	MODIFIER	0.000498989
Bvchr1_un.sca005	728885	727501	732501	C	A	intergenic_region	MODIFIER	0.000499884
Bvchr1_un.sca005	729508	727501	732501	A	C	intergenic_region	MODIFIER	0.000426854
Bvchr1_un.sca005	729545	727501	732501	A	C	intergenic_region	MODIFIER	0.000530839
Bvchr1_un.sca005	730028	727501	732501	A	T	intergenic_region	MODIFIER	0.000470868
Bvchr1_un.sca005	730351	727501	732501	G	T	intergenic_region	MODIFIER	0.000459728
Bvchr1_un.sca005	730384	727501	732501	A	G	intergenic_region	MODIFIER	0.000553981
Bvchr1_un.sca005	730562	727501	732501	A	T	intergenic_region	MODIFIER	0.000475062
Bvchr1_un.sca005	730624	727501	732501	T	TG	intergenic_region	MODIFIER	0.000501364
Bvchr1_un.sca005	730686	727501	732501	A	T	intergenic_region	MODIFIER	0.000455612
Bvchr1_un.sca005	730725	727501	732501	C	A	intergenic_region	MODIFIER	0.000512208
Bvchr1_un.sca005	730743	727501	732501	C	A	intergenic_region	MODIFIER	0.000488932
Bvchr1_un.sca005	731268	727501	732501	A	C	intergenic_region	MODIFIER	0.000490691
Bvchr1_un.sca005	731463	727501	732501	T	A	intergenic_region	MODIFIER	0.000448036
Bvchr1_un.sca013	105290	105001	112501	G	T	intron_variant	MODIFIER	0.000574462	Bv1_021820_ccxs	Belongs to the glycosyl hydrolase 13 family	Alpha-amylase (TAIR Database)	GO:0000166,GO:0003674,GO:0005488,GO:0005515,GO:0005524,GO:0005575,GO:0005622,GO:0005623,GO:0005634,GO:0005737,GO:0005886,GO:0006457,GO:0006950,GO:0006952,GO:0008144,GO:0008150,GO:0009266,GO:0009408,GO:0009628,GO:0009987,GO:0016020,GO:0016032,GO:0017076,GO:0030554,GO:0031072,GO:0032553,GO:0032555,GO:0032559,GO:0035639,GO:0036094,GO:0043167,GO:0043168,GO:0043169,GO:0043226,GO:0043227,GO:0043229,GO:…
Bvchr1_un.sca013	105635	105001	112501	G	GAT	intron_variant	MODIFIER	0.000480065	Bv1_021820_ccxs	Belongs to the glycosyl hydrolase 13 family	Alpha-amylase (TAIR Database)	GO:0000166,GO:0003674,GO:0005488,GO:0005515,GO:0005524,GO:0005575,GO:0005622,GO:0005623,GO:0005634,GO:0005737,GO:0005886,GO:0006457,GO:0006950,GO:0006952,GO:0008144,GO:0008150,GO:0009266,GO:0009408,GO:0009628,GO:0009987,GO:0016020,GO:0016032,GO:0017076,GO:0030554,GO:0031072,GO:0032553,GO:0032555,GO:0032559,GO:0035639,GO:0036094,GO:0043167,GO:0043168,GO:0043169,GO:0043226,GO:0043227,GO:0043229,GO:…
Bvchr1_un.sca013	105959	105001	112501	A	T	missense_variant	MODERATE	0.00113012	Bv1_021820_ccxs	Belongs to the glycosyl hydrolase 13 family	Alpha-amylase (TAIR Database)	GO:0000166,GO:0003674,GO:0005488,GO:0005515,GO:0005524,GO:0005575,GO:0005622,GO:0005623,GO:0005634,GO:0005737,GO:0005886,GO:0006457,GO:0006950,GO:0006952,GO:0008144,GO:0008150,GO:0009266,GO:0009408,GO:0009628,GO:0009987,GO:0016020,GO:0016032,GO:0017076,GO:0030554,GO:0031072,GO:0032553,GO:0032555,GO:0032559,GO:0035639,GO:0036094,GO:0043167,GO:0043168,GO:0043169,GO:0043226,GO:0043227,GO:0043229,GO:…
Bvchr1_un.sca013	106108	105001	112501	TC	T	intron_variant	MODIFIER	0.000453822	Bv1_021820_ccxs	Belongs to the glycosyl hydrolase 13 family	Alpha-amylase (TAIR Database)	GO:0000166,GO:0003674,GO:0005488,GO:0005515,GO:0005524,GO:0005575,GO:0005622,GO:0005623,GO:0005634,GO:0005737,GO:0005886,GO:0006457,GO:0006950,GO:0006952,GO:0008144,GO:0008150,GO:0009266,GO:0009408,GO:0009628,GO:0009987,GO:0016020,GO:0016032,GO:0017076,GO:0030554,GO:0031072,GO:0032553,GO:0032555,GO:0032559,GO:0035639,GO:0036094,GO:0043167,GO:0043168,GO:0043169,GO:0043226,GO:0043227,GO:0043229,GO:…
Bvchr1_un.sca013	106536	105001	112501	TA	T	3_prime_UTR_variant	MODIFIER	0.000516001	Bv1_021820_ccxs	Belongs to the glycosyl hydrolase 13 family	Alpha-amylase (TAIR Database)	GO:0000166,GO:0003674,GO:0005488,GO:0005515,GO:0005524,GO:0005575,GO:0005622,GO:0005623,GO:0005634,GO:0005737,GO:0005886,GO:0006457,GO:0006950,GO:0006952,GO:0008144,GO:0008150,GO:0009266,GO:0009408,GO:0009628,GO:0009987,GO:0016020,GO:0016032,GO:0017076,GO:0030554,GO:0031072,GO:0032553,GO:0032555,GO:0032559,GO:0035639,GO:0036094,GO:0043167,GO:0043168,GO:0043169,GO:0043226,GO:0043227,GO:0043229,GO:…
Bvchr1_un.sca013	107110	105001	112501	T	C	downstream_gene_variant	MODIFIER	0.000565805	Bv1_021820_ccxs	Belongs to the glycosyl hydrolase 13 family	Alpha-amylase (TAIR Database)	GO:0000166,GO:0003674,GO:0005488,GO:0005515,GO:0005524,GO:0005575,GO:0005622,GO:0005623,GO:0005634,GO:0005737,GO:0005886,GO:0006457,GO:0006950,GO:0006952,GO:0008144,GO:0008150,GO:0009266,GO:0009408,GO:0009628,GO:0009987,GO:0016020,GO:0016032,GO:0017076,GO:0030554,GO:0031072,GO:0032553,GO:0032555,GO:0032559,GO:0035639,GO:0036094,GO:0043167,GO:0043168,GO:0043169,GO:0043226,GO:0043227,GO:0043229,GO:…
Bvchr1_un.sca013	107191	105001	112501	A	C	downstream_gene_variant	MODIFIER	0.000527691	Bv1_021820_ccxs	Belongs to the glycosyl hydrolase 13 family	Alpha-amylase (TAIR Database)	GO:0000166,GO:0003674,GO:0005488,GO:0005515,GO:0005524,GO:0005575,GO:0005622,GO:0005623,GO:0005634,GO:0005737,GO:0005886,GO:0006457,GO:0006950,GO:0006952,GO:0008144,GO:0008150,GO:0009266,GO:0009408,GO:0009628,GO:0009987,GO:0016020,GO:0016032,GO:0017076,GO:0030554,GO:0031072,GO:0032553,GO:0032555,GO:0032559,GO:0035639,GO:0036094,GO:0043167,GO:0043168,GO:0043169,GO:0043226,GO:0043227,GO:0043229,GO:…
Bvchr1_un.sca013	107304	105001	112501	A	G	downstream_gene_variant	MODIFIER	0.000501508	Bv1_021820_ccxs	Belongs to the glycosyl hydrolase 13 family	Alpha-amylase (TAIR Database)	GO:0000166,GO:0003674,GO:0005488,GO:0005515,GO:0005524,GO:0005575,GO:0005622,GO:0005623,GO:0005634,GO:0005737,GO:0005886,GO:0006457,GO:0006950,GO:0006952,GO:0008144,GO:0008150,GO:0009266,GO:0009408,GO:0009628,GO:0009987,GO:0016020,GO:0016032,GO:0017076,GO:0030554,GO:0031072,GO:0032553,GO:0032555,GO:0032559,GO:0035639,GO:0036094,GO:0043167,GO:0043168,GO:0043169,GO:0043226,GO:0043227,GO:0043229,GO:…
Bvchr1_un.sca013	107951	105001	112501	T	C	intergenic_region	MODIFIER	0.000506036
Bvchr1_un.sca013	107973	105001	112501	C	G	intergenic_region	MODIFIER	0.000586122
Bvchr1_un.sca013	108104	105001	112501	G	C	intergenic_region	MODIFIER	0.000495468
Bvchr1_un.sca013	108114	105001	112501	A	C	intergenic_region	MODIFIER	0.000484005
Bvchr1_un.sca013	108179	105001	112501	T	C	intergenic_region	MODIFIER	0.000503823
Bvchr1_un.sca013	108420	105001	112501	G	A	intergenic_region	MODIFIER	0.00052067
Bvchr1_un.sca013	108663	105001	112501	C	T	intergenic_region	MODIFIER	0.000497891
Bvchr1_un.sca013	108704	105001	112501	G	A	intergenic_region	MODIFIER	0.000461209
Bvchr1_un.sca013	108760	105001	112501	A	G	intergenic_region	MODIFIER	0.000449887
Bvchr1_un.sca013	108810	105001	112501	G	GT	intergenic_region	MODIFIER	0.000506369
Bvchr1_un.sca013	109122	105001	112501	T	C	intergenic_region	MODIFIER	0.000459747
Bvchr1_un.sca013	109631	105001	112501	G	A	intergenic_region	MODIFIER	0.000480762
Bvchr1_un.sca013	110054	105001	112501	A	C	intergenic_region	MODIFIER	0.000485355
Bvchr1_un.sca013	110137	105001	112501	C	T	intergenic_region	MODIFIER	0.000611385
Bvchr1_un.sca013	110365	105001	112501	C	A	intergenic_region	MODIFIER	0.000414236
Bvchr1_un.sca013	110376	105001	112501	T	C	intergenic_region	MODIFIER	0.000552965
Bvchr1_un.sca013	110387	105001	112501	AC	A	intergenic_region	MODIFIER	0.000474695
Bvchr1_un.sca013	110473	105001	112501	A	C	intergenic_region	MODIFIER	0.000573128
Bvchr1_un.sca013	110748	105001	112501	A	T	intergenic_region	MODIFIER	0.00165609
Bvchr1_un.sca013	111002	105001	112501	G	GT	intergenic_region	MODIFIER	0.000489986
Bvchr1_un.sca013	111043	105001	112501	G	T	intergenic_region	MODIFIER	0.000528855
Bvchr1_un.sca013	111252	105001	112501	G	A	intergenic_region	MODIFIER	0.00051419
Bvchr1_un.sca013	111472	105001	112501	T	G	intergenic_region	MODIFIER	0.00056276
Bvchr1_un.sca013	111659	105001	112501	C	A	intergenic_region	MODIFIER	0.00100559
Bvchr1_un.sca013	111830	105001	112501	T	C	intergenic_region	MODIFIER	0.000709238
Bvchr1_un.sca013	155009	155001	165001	T	G	intergenic_region	MODIFIER	0.000507382
Bvchr1_un.sca013	155152	155001	165001	A	C	intergenic_region	MODIFIER	0.000563151
Bvchr1_un.sca013	155271	155001	165001	T	A	intergenic_region	MODIFIER	0.000497071
Bvchr1_un.sca013	155310	155001	165001	T	C	intergenic_region	MODIFIER	0.00109719
Bvchr1_un.sca013	155317	155001	165001	T	C	intergenic_region	MODIFIER	0.000954483
Bvchr1_un.sca013	157284	155001	165001	A	AT	intergenic_region	MODIFIER	0.000526201
Bvchr1_un.sca013	157286	155001	165001	G	C	intergenic_region	MODIFIER	0.000935193
Bvchr1_un.sca013	157549	155001	165001	G	A	intergenic_region	MODIFIER	0.000442723
Bvchr1_un.sca013	157688	155001	165001	ACTTTCTAGT	A	intergenic_region	MODIFIER	0.000423113
Bvchr1_un.sca013	158174	155001	165001	A	G	intergenic_region	MODIFIER	0.000536327
Bvchr1_un.sca013	158315	155001	165001	G	C	intergenic_region	MODIFIER	0.000602524
Bvchr1_un.sca013	158595	155001	165001	C	G	intergenic_region	MODIFIER	0.000513776
Bvchr1_un.sca013	158728	155001	165001	A	T	intergenic_region	MODIFIER	0.000574585
Bvchr1_un.sca013	158783	155001	165001	A	G	intergenic_region	MODIFIER	0.00102712
Bvchr1_un.sca013	158922	155001	165001	T	A	intergenic_region	MODIFIER	0.000502844
Bvchr1_un.sca013	158992	155001	165001	G	A	intergenic_region	MODIFIER	0.000555966
Bvchr1_un.sca013	159186	155001	165001	T	C	intergenic_region	MODIFIER	0.000480048
Bvchr1_un.sca013	159289	155001	165001	G	A	intergenic_region	MODIFIER	0.00049272
Bvchr1_un.sca013	160430	155001	165001	T	G	intergenic_region	MODIFIER	0.000528787
Bvchr1_un.sca013	160641	155001	165001	T	C	intergenic_region	MODIFIER	0.000411624
Bvchr1_un.sca013	160788	155001	165001	A	G	intergenic_region	MODIFIER	0.000484194
Bvchr1_un.sca013	160894	155001	165001	C	A	intergenic_region	MODIFIER	0.000514706
Bvchr1_un.sca013	160978	155001	165001	T	G	intergenic_region	MODIFIER	0.000504788
Bvchr1_un.sca013	160998	155001	165001	C	T	intergenic_region	MODIFIER	0.000501008
Bvchr1_un.sca013	161201	155001	165001	C	A	intergenic_region	MODIFIER	0.000950916
Bvchr1_un.sca013	161257	155001	165001	T	C	intergenic_region	MODIFIER	0.000687936
Bvchr1_un.sca013	161493	155001	165001	G	A	intergenic_region	MODIFIER	0.000686591
Bvchr1_un.sca013	161550	155001	165001	C	G	intergenic_region	MODIFIER	0.000681026
Bvchr1_un.sca013	161958	155001	165001	A	T	intergenic_region	MODIFIER	0.000458791
Bvchr1_un.sca013	161990	155001	165001	G	T	intergenic_region	MODIFIER	0.000540575
Bvchr1_un.sca013	161991	155001	165001	G	T	intergenic_region	MODIFIER	0.000529594
Bvchr1_un.sca013	162681	155001	165001	T	A	intergenic_region	MODIFIER	0.000553195
Bvchr1_un.sca013	163433	155001	165001	T	A	intergenic_region	MODIFIER	0.000493473
Bvchr1_un.sca013	163438	155001	165001	T	C	intergenic_region	MODIFIER	0.00056406
Bvchr1_un.sca013	163833	155001	165001	A	G	intergenic_region	MODIFIER	0.000539334
Bvchr1_un.sca013	187656	187501	192501	T	A	intergenic_region	MODIFIER	0.00053355
Bvchr1_un.sca013	187662	187501	192501	A	G	intergenic_region	MODIFIER	0.000503899
Bvchr1_un.sca013	187988	187501	192501	A	T	intergenic_region	MODIFIER	0.000532727
Bvchr1_un.sca013	188065	187501	192501	G	A	intergenic_region	MODIFIER	0.00058003
Bvchr1_un.sca013	189159	187501	192501	G	A	intergenic_region	MODIFIER	0.00050154
Bvchr1_un.sca013	189347	187501	192501	G	A	intergenic_region	MODIFIER	0.00063974
Bvchr1_un.sca013	189350	187501	192501	A	G	intergenic_region	MODIFIER	0.00054568
Bvchr1_un.sca013	189613	187501	192501	T	C	intergenic_region	MODIFIER	0.000508639
Bvchr1_un.sca013	189665	187501	192501	T	G	intergenic_region	MODIFIER	0.000458751
Bvchr1_un.sca013	189728	187501	192501	T	C	intergenic_region	MODIFIER	0.000556201
Bvchr1_un.sca013	189753	187501	192501	T	C	intergenic_region	MODIFIER	0.000587444
Bvchr1_un.sca013	189908	187501	192501	A	C	intergenic_region	MODIFIER	0.000465076
Bvchr1_un.sca013	190239	187501	192501	G	T	intergenic_region	MODIFIER	0.000490901
Bvchr1_un.sca013	190446	187501	192501	T	C	intergenic_region	MODIFIER	0.000532331
Bvchr1_un.sca013	190902	187501	192501	G	A	intergenic_region	MODIFIER	0.000485946
Bvchr1_un.sca013	190929	187501	192501	G	A	intergenic_region	MODIFIER	0.000554648
Bvchr1_un.sca013	190946	187501	192501	T	C	intergenic_region	MODIFIER	0.00050602
Bvchr1_un.sca013	191210	187501	192501	T	C	intergenic_region	MODIFIER	0.000530565
Bvchr1_un.sca013	295039	295001	302501	A	C	intergenic_region	MODIFIER	0.00168688
Bvchr1_un.sca013	295614	295001	302501	A	T	intergenic_region	MODIFIER	0.000450689
Bvchr1_un.sca013	296039	295001	302501	T	C	intergenic_region	MODIFIER	0.000532057
Bvchr1_un.sca013	296410	295001	302501	A	G	intergenic_region	MODIFIER	0.000528354
Bvchr1_un.sca013	296526	295001	302501	A	C	intergenic_region	MODIFIER	0.000503884
Bvchr1_un.sca013	296629	295001	302501	A	T	intergenic_region	MODIFIER	0.000540105
Bvchr1_un.sca013	296839	295001	302501	C	T	intergenic_region	MODIFIER	0.000509092
Bvchr1_un.sca013	297648	295001	302501	T	C	intergenic_region	MODIFIER	0.000548126
Bvchr1_un.sca013	298403	295001	302501	G	A	intergenic_region	MODIFIER	0.000535751
Bvchr1_un.sca013	298410	295001	302501	G	C	intergenic_region	MODIFIER	0.00106451
Bvchr1_un.sca013	298453	295001	302501	T	C	intergenic_region	MODIFIER	0.00044543
Bvchr1_un.sca013	298669	295001	302501	C	T	intergenic_region	MODIFIER	0.00047724
Bvchr1_un.sca013	298682	295001	302501	A	T	intergenic_region	MODIFIER	0.000525108
Bvchr1_un.sca013	298744	295001	302501	T	G	intergenic_region	MODIFIER	0.000604708
Bvchr1_un.sca013	298851	295001	302501	C	T	intergenic_region	MODIFIER	0.000510339
Bvchr1_un.sca013	299098	295001	302501	A	T	intergenic_region	MODIFIER	0.000553778
Bvchr1_un.sca013	299101	295001	302501	G	A	intergenic_region	MODIFIER	0.00058855
Bvchr1_un.sca013	299453	295001	302501	C	T	intergenic_region	MODIFIER	0.000481213
Bvchr1_un.sca013	299745	295001	302501	C	A	intergenic_region	MODIFIER	0.000462759
Bvchr1_un.sca013	299795	295001	302501	A	G	intergenic_region	MODIFIER	0.000973913
Bvchr1_un.sca013	300695	295001	302501	A	G	intergenic_region	MODIFIER	0.000462143
Bvchr1_un.sca014	27307	25001	40001	C	G	intron_variant	MODIFIER	0.000497341	Bv1_021850_tdax	transcription factor	transcription factor bHLH93
Bvchr1_un.sca014	28043	25001	40001	C	T	intron_variant	MODIFIER	0.000489198	Bv1_021850_tdax	transcription factor	transcription factor bHLH93
Bvchr1_un.sca014	28333	25001	40001	C	T	intron_variant	MODIFIER	0.000469297	Bv1_021850_tdax	transcription factor	transcription factor bHLH93
Bvchr1_un.sca014	28355	25001	40001	C	T	intron_variant	MODIFIER	0.000448855	Bv1_021850_tdax	transcription factor	transcription factor bHLH93
Bvchr1_un.sca014	28645	25001	40001	AT	A	intron_variant	MODIFIER	0.000457886	Bv1_021850_tdax	transcription factor	transcription factor bHLH93
Bvchr1_un.sca014	28672	25001	40001	T	TA	splice_donor_variant&intron_variant	HIGH	0.000449521	Bv1_021850_tdax	transcription factor	transcription factor bHLH93
Bvchr1_un.sca014	29047	25001	40001	G	A	intron_variant	MODIFIER	0.00106544	Bv1_021850_tdax	transcription factor	transcription factor bHLH93
Bvchr1_un.sca014	29048	25001	40001	G	A	intron_variant	MODIFIER	0.00105372	Bv1_021850_tdax	transcription factor	transcription factor bHLH93
Bvchr1_un.sca014	29216	25001	40001	A	T	intron_variant	MODIFIER	0.00179579	Bv1_021850_tdax	transcription factor	transcription factor bHLH93
Bvchr1_un.sca014	29260	25001	40001	A	G	intron_variant	MODIFIER	0.00120179	Bv1_021850_tdax	transcription factor	transcription factor bHLH93
Bvchr1_un.sca014	29266	25001	40001	A	T	intron_variant	MODIFIER	0.0011727	Bv1_021850_tdax	transcription factor	transcription factor bHLH93
Bvchr1_un.sca014	29276	25001	40001	A	T	intron_variant	MODIFIER	0.00168315	Bv1_021850_tdax	transcription factor	transcription factor bHLH93
Bvchr1_un.sca014	29606	25001	40001	A	G	synonymous_variant	LOW	0.00120886	Bv1_021850_tdax	transcription factor	transcription factor bHLH93
Bvchr1_un.sca014	30048	25001	40001	G	A	upstream_gene_variant	MODIFIER	0.00117206	Bv1_021850_tdax	transcription factor	transcription factor bHLH93
Bvchr1_un.sca014	30105	25001	40001	A	G	upstream_gene_variant	MODIFIER	0.0010636	Bv1_021850_tdax	transcription factor	transcription factor bHLH93
Bvchr1_un.sca014	30348	25001	40001	T	A	upstream_gene_variant	MODIFIER	0.000541674	Bv1_021850_tdax	transcription factor	transcription factor bHLH93
Bvchr1_un.sca014	30350	25001	40001	TC	T	upstream_gene_variant	MODIFIER	0.00085735	Bv1_021850_tdax	transcription factor	transcription factor bHLH93
Bvchr1_un.sca014	30392	25001	40001	T	C	upstream_gene_variant	MODIFIER	0.00134383	Bv1_021850_tdax	transcription factor	transcription factor bHLH93
Bvchr1_un.sca014	30502	25001	40001	A	G	upstream_gene_variant	MODIFIER	0.00064052	Bv1_021850_tdax	transcription factor	transcription factor bHLH93
Bvchr1_un.sca014	30602	25001	40001	C	T	upstream_gene_variant	MODIFIER	0.00103477	Bv1_021850_tdax	transcription factor	transcription factor bHLH93
Bvchr1_un.sca014	30634	25001	40001	C	T	upstream_gene_variant	MODIFIER	0.00134618	Bv1_021850_tdax	transcription factor	transcription factor bHLH93
Bvchr1_un.sca014	30849	25001	40001	T	C	upstream_gene_variant	MODIFIER	0.000571686	Bv1_021850_tdax	transcription factor	transcription factor bHLH93
Bvchr1_un.sca014	30893	25001	40001	T	C	upstream_gene_variant	MODIFIER	0.00120895	Bv1_021850_tdax	transcription factor	transcription factor bHLH93
Bvchr1_un.sca014	30915	25001	40001	G	A	upstream_gene_variant	MODIFIER	0.000561776	Bv1_021850_tdax	transcription factor	transcription factor bHLH93
Bvchr1_un.sca014	32234	25001	40001	C	CTAGT	intergenic_region	MODIFIER	0.000476865
Bvchr1_un.sca014	32265	25001	40001	G	A	intergenic_region	MODIFIER	0.000577316
Bvchr1_un.sca014	33897	25001	40001	GGACA	G	intergenic_region	MODIFIER	0.000592027
Bvchr1_un.sca014	34404	25001	40001	A	G	intergenic_region	MODIFIER	0.00052839
Bvchr1_un.sca014	34553	25001	40001	C	T	intergenic_region	MODIFIER	0.000673536
Bvchr1_un.sca014	35762	25001	40001	T	G	intergenic_region	MODIFIER	0.000469813
Bvchr1_un.sca014	36170	25001	40001	T	C	intergenic_region	MODIFIER	0.00186087
Bvchr1_un.sca014	36943	25001	40001	T	C	intergenic_region	MODIFIER	0.00127792
Bvchr1_un.sca014	37279	25001	40001	T	C	intergenic_region	MODIFIER	0.0006202
Bvchr1_un.sca014	37348	25001	40001	A	G	intergenic_region	MODIFIER	0.000580499
Bvchr1_un.sca014	37602	25001	40001	T	C	intergenic_region	MODIFIER	0.00106376
Bvchr1_un.sca014	37763	25001	40001	C	A	intergenic_region	MODIFIER	0.00116605
Bvchr1_un.sca014	37771	25001	40001	T	C	intergenic_region	MODIFIER	0.00106454
Bvchr1_un.sca014	37812	25001	40001	T	G	intergenic_region	MODIFIER	0.000981194
Bvchr1_un.sca014	37948	25001	40001	G	A	intergenic_region	MODIFIER	0.000658601
Bvchr1_un.sca014	38078	25001	40001	G	A	intergenic_region	MODIFIER	0.00126247
Bvchr1_un.sca014	39765	25001	40001	C	T	intergenic_region	MODIFIER	0.000588327
Bvchr1_un.sca014	39791	25001	40001	T	C	intergenic_region	MODIFIER	0.000572809
Bvchr1_un.sca014	39941	25001	40001	A	G	intergenic_region	MODIFIER	0.000522056
Bvchr1_un.sca014	68188	67501	75001	T	C	intergenic_region	MODIFIER	0.000584649
Bvchr1_un.sca014	69669	67501	75001	C	G	intergenic_region	MODIFIER	0.00048475
Bvchr1_un.sca014	70307	67501	75001	A	G	intergenic_region	MODIFIER	0.000531644
Bvchr1_un.sca014	70312	67501	75001	AGGTGTTTGTTG	A	intergenic_region	MODIFIER	0.0005176
Bvchr1_un.sca014	70619	67501	75001	A	G	intergenic_region	MODIFIER	0.00111484
Bvchr1_un.sca014	70716	67501	75001	T	G	intergenic_region	MODIFIER	0.00112383
Bvchr1_un.sca014	71140	67501	75001	T	C	intergenic_region	MODIFIER	0.000564769
Bvchr1_un.sca014	71247	67501	75001	G	A	intergenic_region	MODIFIER	0.0018711
Bvchr1_un.sca014	71357	67501	75001	G	A	intergenic_region	MODIFIER	0.00107789
Bvchr1_un.sca014	71509	67501	75001	A	G	intergenic_region	MODIFIER	0.000604624
Bvchr1_un.sca014	71685	67501	75001	G	A	intergenic_region	MODIFIER	0.00111854
Bvchr1_un.sca014	72131	67501	75001	TC	T	upstream_gene_variant	MODIFIER	0.00117907	Bv1_021860_kqdf	DNA-dependent RNA polymerase catalyzes the transcription of DNA into RNA using the four ribonucleoside triphosphates as substrate	DNA-directed RNA polymerase III subunit 1 isoform X1	GO:0000428,GO:0001056,GO:0003674,GO:0003676,GO:0003677,GO:0003824,GO:0003899,GO:0005488,GO:0005575,GO:0005622,GO:0005623,GO:0005634,GO:0005654,GO:0005666,GO:0006139,GO:0006351,GO:0006383,GO:0006399,GO:0006725,GO:0006807,GO:0008150,GO:0008152,GO:0009058,GO:0009059,GO:0009304,GO:0009987,GO:0010467,GO:0016070,GO:0016740,GO:0016772,GO:0016779,GO:0018130,GO:0019438,GO:0030880,GO:0031974,GO:0031981,GO:…
Bvchr1_un.sca014	72245	67501	75001	T	C	upstream_gene_variant	MODIFIER	0.00109079	Bv1_021860_kqdf	DNA-dependent RNA polymerase catalyzes the transcription of DNA into RNA using the four ribonucleoside triphosphates as substrate	DNA-directed RNA polymerase III subunit 1 isoform X1	GO:0000428,GO:0001056,GO:0003674,GO:0003676,GO:0003677,GO:0003824,GO:0003899,GO:0005488,GO:0005575,GO:0005622,GO:0005623,GO:0005634,GO:0005654,GO:0005666,GO:0006139,GO:0006351,GO:0006383,GO:0006399,GO:0006725,GO:0006807,GO:0008150,GO:0008152,GO:0009058,GO:0009059,GO:0009304,GO:0009987,GO:0010467,GO:0016070,GO:0016740,GO:0016772,GO:0016779,GO:0018130,GO:0019438,GO:0030880,GO:0031974,GO:0031981,GO:…
Bvchr1_un.sca014	72264	67501	75001	A	G	upstream_gene_variant	MODIFIER	0.000845766	Bv1_021860_kqdf	DNA-dependent RNA polymerase catalyzes the transcription of DNA into RNA using the four ribonucleoside triphosphates as substrate	DNA-directed RNA polymerase III subunit 1 isoform X1	GO:0000428,GO:0001056,GO:0003674,GO:0003676,GO:0003677,GO:0003824,GO:0003899,GO:0005488,GO:0005575,GO:0005622,GO:0005623,GO:0005634,GO:0005654,GO:0005666,GO:0006139,GO:0006351,GO:0006383,GO:0006399,GO:0006725,GO:0006807,GO:0008150,GO:0008152,GO:0009058,GO:0009059,GO:0009304,GO:0009987,GO:0010467,GO:0016070,GO:0016740,GO:0016772,GO:0016779,GO:0018130,GO:0019438,GO:0030880,GO:0031974,GO:0031981,GO:…
Bvchr1_un.sca014	72537	67501	75001	A	G	upstream_gene_variant	MODIFIER	0.00138877	Bv1_021860_kqdf	DNA-dependent RNA polymerase catalyzes the transcription of DNA into RNA using the four ribonucleoside triphosphates as substrate	DNA-directed RNA polymerase III subunit 1 isoform X1	GO:0000428,GO:0001056,GO:0003674,GO:0003676,GO:0003677,GO:0003824,GO:0003899,GO:0005488,GO:0005575,GO:0005622,GO:0005623,GO:0005634,GO:0005654,GO:0005666,GO:0006139,GO:0006351,GO:0006383,GO:0006399,GO:0006725,GO:0006807,GO:0008150,GO:0008152,GO:0009058,GO:0009059,GO:0009304,GO:0009987,GO:0010467,GO:0016070,GO:0016740,GO:0016772,GO:0016779,GO:0018130,GO:0019438,GO:0030880,GO:0031974,GO:0031981,GO:…
Bvchr1_un.sca014	72566	67501	75001	C	T	upstream_gene_variant	MODIFIER	0.0010667	Bv1_021860_kqdf	DNA-dependent RNA polymerase catalyzes the transcription of DNA into RNA using the four ribonucleoside triphosphates as substrate	DNA-directed RNA polymerase III subunit 1 isoform X1	GO:0000428,GO:0001056,GO:0003674,GO:0003676,GO:0003677,GO:0003824,GO:0003899,GO:0005488,GO:0005575,GO:0005622,GO:0005623,GO:0005634,GO:0005654,GO:0005666,GO:0006139,GO:0006351,GO:0006383,GO:0006399,GO:0006725,GO:0006807,GO:0008150,GO:0008152,GO:0009058,GO:0009059,GO:0009304,GO:0009987,GO:0010467,GO:0016070,GO:0016740,GO:0016772,GO:0016779,GO:0018130,GO:0019438,GO:0030880,GO:0031974,GO:0031981,GO:…
Bvchr1_un.sca014	73026	67501	75001	A	T	missense_variant	MODERATE	0.000716619	Bv1_021860_kqdf	DNA-dependent RNA polymerase catalyzes the transcription of DNA into RNA using the four ribonucleoside triphosphates as substrate	DNA-directed RNA polymerase III subunit 1 isoform X1	GO:0000428,GO:0001056,GO:0003674,GO:0003676,GO:0003677,GO:0003824,GO:0003899,GO:0005488,GO:0005575,GO:0005622,GO:0005623,GO:0005634,GO:0005654,GO:0005666,GO:0006139,GO:0006351,GO:0006383,GO:0006399,GO:0006725,GO:0006807,GO:0008150,GO:0008152,GO:0009058,GO:0009059,GO:0009304,GO:0009987,GO:0010467,GO:0016070,GO:0016740,GO:0016772,GO:0016779,GO:0018130,GO:0019438,GO:0030880,GO:0031974,GO:0031981,GO:…
Bvchr1_un.sca014	73839	67501	75001	A	G	downstream_gene_variant	MODIFIER	0.000577796	Bv1_021860_kqdf	DNA-dependent RNA polymerase catalyzes the transcription of DNA into RNA using the four ribonucleoside triphosphates as substrate	DNA-directed RNA polymerase III subunit 1 isoform X1	GO:0000428,GO:0001056,GO:0003674,GO:0003676,GO:0003677,GO:0003824,GO:0003899,GO:0005488,GO:0005575,GO:0005622,GO:0005623,GO:0005634,GO:0005654,GO:0005666,GO:0006139,GO:0006351,GO:0006383,GO:0006399,GO:0006725,GO:0006807,GO:0008150,GO:0008152,GO:0009058,GO:0009059,GO:0009304,GO:0009987,GO:0010467,GO:0016070,GO:0016740,GO:0016772,GO:0016779,GO:0018130,GO:0019438,GO:0030880,GO:0031974,GO:0031981,GO:…
Bvchr1_un.sca014	97639	97501	105001	A	G	intron_variant	MODIFIER	0.0011462	Bv1_021870_zzne	DNA-dependent RNA polymerase catalyzes the transcription of DNA into RNA using the four ribonucleoside triphosphates as substrates	DNA-directed RNA polymerase III subunit 1 isoform X1	GO:0000428,GO:0001056,GO:0003674,GO:0003676,GO:0003677,GO:0003824,GO:0003899,GO:0005488,GO:0005575,GO:0005622,GO:0005623,GO:0005634,GO:0005654,GO:0005666,GO:0006139,GO:0006351,GO:0006383,GO:0006399,GO:0006725,GO:0006807,GO:0008150,GO:0008152,GO:0009058,GO:0009059,GO:0009304,GO:0009987,GO:0010467,GO:0016070,GO:0016740,GO:0016772,GO:0016779,GO:0018130,GO:0019438,GO:0030880,GO:0031974,GO:0031981,GO:…
Bvchr1_un.sca014	97801	97501	105001	T	C	intron_variant	MODIFIER	0.00121661	Bv1_021870_zzne	DNA-dependent RNA polymerase catalyzes the transcription of DNA into RNA using the four ribonucleoside triphosphates as substrates	DNA-directed RNA polymerase III subunit 1 isoform X1	GO:0000428,GO:0001056,GO:0003674,GO:0003676,GO:0003677,GO:0003824,GO:0003899,GO:0005488,GO:0005575,GO:0005622,GO:0005623,GO:0005634,GO:0005654,GO:0005666,GO:0006139,GO:0006351,GO:0006383,GO:0006399,GO:0006725,GO:0006807,GO:0008150,GO:0008152,GO:0009058,GO:0009059,GO:0009304,GO:0009987,GO:0010467,GO:0016070,GO:0016740,GO:0016772,GO:0016779,GO:0018130,GO:0019438,GO:0030880,GO:0031974,GO:0031981,GO:…
Bvchr1_un.sca014	97815	97501	105001	C	A	intron_variant	MODIFIER	0.000589383	Bv1_021870_zzne	DNA-dependent RNA polymerase catalyzes the transcription of DNA into RNA using the four ribonucleoside triphosphates as substrates	DNA-directed RNA polymerase III subunit 1 isoform X1	GO:0000428,GO:0001056,GO:0003674,GO:0003676,GO:0003677,GO:0003824,GO:0003899,GO:0005488,GO:0005575,GO:0005622,GO:0005623,GO:0005634,GO:0005654,GO:0005666,GO:0006139,GO:0006351,GO:0006383,GO:0006399,GO:0006725,GO:0006807,GO:0008150,GO:0008152,GO:0009058,GO:0009059,GO:0009304,GO:0009987,GO:0010467,GO:0016070,GO:0016740,GO:0016772,GO:0016779,GO:0018130,GO:0019438,GO:0030880,GO:0031974,GO:0031981,GO:…
Bvchr1_un.sca014	98966	97501	105001	G	A	intron_variant	MODIFIER	0.00192931	Bv1_021870_zzne	DNA-dependent RNA polymerase catalyzes the transcription of DNA into RNA using the four ribonucleoside triphosphates as substrates	DNA-directed RNA polymerase III subunit 1 isoform X1	GO:0000428,GO:0001056,GO:0003674,GO:0003676,GO:0003677,GO:0003824,GO:0003899,GO:0005488,GO:0005575,GO:0005622,GO:0005623,GO:0005634,GO:0005654,GO:0005666,GO:0006139,GO:0006351,GO:0006383,GO:0006399,GO:0006725,GO:0006807,GO:0008150,GO:0008152,GO:0009058,GO:0009059,GO:0009304,GO:0009987,GO:0010467,GO:0016070,GO:0016740,GO:0016772,GO:0016779,GO:0018130,GO:0019438,GO:0030880,GO:0031974,GO:0031981,GO:…
Bvchr1_un.sca014	99654	97501	105001	G	A	intron_variant	MODIFIER	0.0012294	Bv1_021870_zzne	DNA-dependent RNA polymerase catalyzes the transcription of DNA into RNA using the four ribonucleoside triphosphates as substrates	DNA-directed RNA polymerase III subunit 1 isoform X1	GO:0000428,GO:0001056,GO:0003674,GO:0003676,GO:0003677,GO:0003824,GO:0003899,GO:0005488,GO:0005575,GO:0005622,GO:0005623,GO:0005634,GO:0005654,GO:0005666,GO:0006139,GO:0006351,GO:0006383,GO:0006399,GO:0006725,GO:0006807,GO:0008150,GO:0008152,GO:0009058,GO:0009059,GO:0009304,GO:0009987,GO:0010467,GO:0016070,GO:0016740,GO:0016772,GO:0016779,GO:0018130,GO:0019438,GO:0030880,GO:0031974,GO:0031981,GO:…
Bvchr1_un.sca014	100724	97501	105001	T	A	intron_variant	MODIFIER	0.00118769	Bv1_021870_zzne	DNA-dependent RNA polymerase catalyzes the transcription of DNA into RNA using the four ribonucleoside triphosphates as substrates	DNA-directed RNA polymerase III subunit 1 isoform X1	GO:0000428,GO:0001056,GO:0003674,GO:0003676,GO:0003677,GO:0003824,GO:0003899,GO:0005488,GO:0005575,GO:0005622,GO:0005623,GO:0005634,GO:0005654,GO:0005666,GO:0006139,GO:0006351,GO:0006383,GO:0006399,GO:0006725,GO:0006807,GO:0008150,GO:0008152,GO:0009058,GO:0009059,GO:0009304,GO:0009987,GO:0010467,GO:0016070,GO:0016740,GO:0016772,GO:0016779,GO:0018130,GO:0019438,GO:0030880,GO:0031974,GO:0031981,GO:…
Bvchr1_un.sca014	100733	97501	105001	G	A	intron_variant	MODIFIER	0.00113875	Bv1_021870_zzne	DNA-dependent RNA polymerase catalyzes the transcription of DNA into RNA using the four ribonucleoside triphosphates as substrates	DNA-directed RNA polymerase III subunit 1 isoform X1	GO:0000428,GO:0001056,GO:0003674,GO:0003676,GO:0003677,GO:0003824,GO:0003899,GO:0005488,GO:0005575,GO:0005622,GO:0005623,GO:0005634,GO:0005654,GO:0005666,GO:0006139,GO:0006351,GO:0006383,GO:0006399,GO:0006725,GO:0006807,GO:0008150,GO:0008152,GO:0009058,GO:0009059,GO:0009304,GO:0009987,GO:0010467,GO:0016070,GO:0016740,GO:0016772,GO:0016779,GO:0018130,GO:0019438,GO:0030880,GO:0031974,GO:0031981,GO:…
Bvchr1_un.sca014	101082	97501	105001	T	C	intron_variant	MODIFIER	0.00123422	Bv1_021870_zzne	DNA-dependent RNA polymerase catalyzes the transcription of DNA into RNA using the four ribonucleoside triphosphates as substrates	DNA-directed RNA polymerase III subunit 1 isoform X1	GO:0000428,GO:0001056,GO:0003674,GO:0003676,GO:0003677,GO:0003824,GO:0003899,GO:0005488,GO:0005575,GO:0005622,GO:0005623,GO:0005634,GO:0005654,GO:0005666,GO:0006139,GO:0006351,GO:0006383,GO:0006399,GO:0006725,GO:0006807,GO:0008150,GO:0008152,GO:0009058,GO:0009059,GO:0009304,GO:0009987,GO:0010467,GO:0016070,GO:0016740,GO:0016772,GO:0016779,GO:0018130,GO:0019438,GO:0030880,GO:0031974,GO:0031981,GO:…
Bvchr1_un.sca014	101344	97501	105001	A	C	intron_variant	MODIFIER	0.00122528	Bv1_021870_zzne	DNA-dependent RNA polymerase catalyzes the transcription of DNA into RNA using the four ribonucleoside triphosphates as substrates	DNA-directed RNA polymerase III subunit 1 isoform X1	GO:0000428,GO:0001056,GO:0003674,GO:0003676,GO:0003677,GO:0003824,GO:0003899,GO:0005488,GO:0005575,GO:0005622,GO:0005623,GO:0005634,GO:0005654,GO:0005666,GO:0006139,GO:0006351,GO:0006383,GO:0006399,GO:0006725,GO:0006807,GO:0008150,GO:0008152,GO:0009058,GO:0009059,GO:0009304,GO:0009987,GO:0010467,GO:0016070,GO:0016740,GO:0016772,GO:0016779,GO:0018130,GO:0019438,GO:0030880,GO:0031974,GO:0031981,GO:…
Bvchr1_un.sca014	101377	97501	105001	A	G	intron_variant	MODIFIER	0.00123495	Bv1_021870_zzne	DNA-dependent RNA polymerase catalyzes the transcription of DNA into RNA using the four ribonucleoside triphosphates as substrates	DNA-directed RNA polymerase III subunit 1 isoform X1	GO:0000428,GO:0001056,GO:0003674,GO:0003676,GO:0003677,GO:0003824,GO:0003899,GO:0005488,GO:0005575,GO:0005622,GO:0005623,GO:0005634,GO:0005654,GO:0005666,GO:0006139,GO:0006351,GO:0006383,GO:0006399,GO:0006725,GO:0006807,GO:0008150,GO:0008152,GO:0009058,GO:0009059,GO:0009304,GO:0009987,GO:0010467,GO:0016070,GO:0016740,GO:0016772,GO:0016779,GO:0018130,GO:0019438,GO:0030880,GO:0031974,GO:0031981,GO:…
Bvchr1_un.sca014	101847	97501	105001	C	G	missense_variant	MODERATE	0.00127591	Bv1_021870_zzne	DNA-dependent RNA polymerase catalyzes the transcription of DNA into RNA using the four ribonucleoside triphosphates as substrates	DNA-directed RNA polymerase III subunit 1 isoform X1	GO:0000428,GO:0001056,GO:0003674,GO:0003676,GO:0003677,GO:0003824,GO:0003899,GO:0005488,GO:0005575,GO:0005622,GO:0005623,GO:0005634,GO:0005654,GO:0005666,GO:0006139,GO:0006351,GO:0006383,GO:0006399,GO:0006725,GO:0006807,GO:0008150,GO:0008152,GO:0009058,GO:0009059,GO:0009304,GO:0009987,GO:0010467,GO:0016070,GO:0016740,GO:0016772,GO:0016779,GO:0018130,GO:0019438,GO:0030880,GO:0031974,GO:0031981,GO:…
Bvchr1_un.sca014	102045	97501	105001	T	G	missense_variant	MODERATE	0.00113058	Bv1_021870_zzne	DNA-dependent RNA polymerase catalyzes the transcription of DNA into RNA using the four ribonucleoside triphosphates as substrates	DNA-directed RNA polymerase III subunit 1 isoform X1	GO:0000428,GO:0001056,GO:0003674,GO:0003676,GO:0003677,GO:0003824,GO:0003899,GO:0005488,GO:0005575,GO:0005622,GO:0005623,GO:0005634,GO:0005654,GO:0005666,GO:0006139,GO:0006351,GO:0006383,GO:0006399,GO:0006725,GO:0006807,GO:0008150,GO:0008152,GO:0009058,GO:0009059,GO:0009304,GO:0009987,GO:0010467,GO:0016070,GO:0016740,GO:0016772,GO:0016779,GO:0018130,GO:0019438,GO:0030880,GO:0031974,GO:0031981,GO:…
Bvchr1_un.sca014	102046	97501	105001	C	T	missense_variant	MODERATE	0.00156829	Bv1_021870_zzne	DNA-dependent RNA polymerase catalyzes the transcription of DNA into RNA using the four ribonucleoside triphosphates as substrates	DNA-directed RNA polymerase III subunit 1 isoform X1	GO:0000428,GO:0001056,GO:0003674,GO:0003676,GO:0003677,GO:0003824,GO:0003899,GO:0005488,GO:0005575,GO:0005622,GO:0005623,GO:0005634,GO:0005654,GO:0005666,GO:0006139,GO:0006351,GO:0006383,GO:0006399,GO:0006725,GO:0006807,GO:0008150,GO:0008152,GO:0009058,GO:0009059,GO:0009304,GO:0009987,GO:0010467,GO:0016070,GO:0016740,GO:0016772,GO:0016779,GO:0018130,GO:0019438,GO:0030880,GO:0031974,GO:0031981,GO:…
Bvchr1_un.sca014	102357	97501	105001	C	T	intron_variant	MODIFIER	0.00141035	Bv1_021870_zzne	DNA-dependent RNA polymerase catalyzes the transcription of DNA into RNA using the four ribonucleoside triphosphates as substrates	DNA-directed RNA polymerase III subunit 1 isoform X1	GO:0000428,GO:0001056,GO:0003674,GO:0003676,GO:0003677,GO:0003824,GO:0003899,GO:0005488,GO:0005575,GO:0005622,GO:0005623,GO:0005634,GO:0005654,GO:0005666,GO:0006139,GO:0006351,GO:0006383,GO:0006399,GO:0006725,GO:0006807,GO:0008150,GO:0008152,GO:0009058,GO:0009059,GO:0009304,GO:0009987,GO:0010467,GO:0016070,GO:0016740,GO:0016772,GO:0016779,GO:0018130,GO:0019438,GO:0030880,GO:0031974,GO:0031981,GO:…
Bvchr1_un.sca014	102664	97501	105001	G	A	intron_variant	MODIFIER	0.0010455	Bv1_021870_zzne	DNA-dependent RNA polymerase catalyzes the transcription of DNA into RNA using the four ribonucleoside triphosphates as substrates	DNA-directed RNA polymerase III subunit 1 isoform X1	GO:0000428,GO:0001056,GO:0003674,GO:0003676,GO:0003677,GO:0003824,GO:0003899,GO:0005488,GO:0005575,GO:0005622,GO:0005623,GO:0005634,GO:0005654,GO:0005666,GO:0006139,GO:0006351,GO:0006383,GO:0006399,GO:0006725,GO:0006807,GO:0008150,GO:0008152,GO:0009058,GO:0009059,GO:0009304,GO:0009987,GO:0010467,GO:0016070,GO:0016740,GO:0016772,GO:0016779,GO:0018130,GO:0019438,GO:0030880,GO:0031974,GO:0031981,GO:…
Bvchr1_un.sca014	103078	97501	105001	T	C	intron_variant	MODIFIER	0.00233232	Bv1_021870_zzne	DNA-dependent RNA polymerase catalyzes the transcription of DNA into RNA using the four ribonucleoside triphosphates as substrates	DNA-directed RNA polymerase III subunit 1 isoform X1	GO:0000428,GO:0001056,GO:0003674,GO:0003676,GO:0003677,GO:0003824,GO:0003899,GO:0005488,GO:0005575,GO:0005622,GO:0005623,GO:0005634,GO:0005654,GO:0005666,GO:0006139,GO:0006351,GO:0006383,GO:0006399,GO:0006725,GO:0006807,GO:0008150,GO:0008152,GO:0009058,GO:0009059,GO:0009304,GO:0009987,GO:0010467,GO:0016070,GO:0016740,GO:0016772,GO:0016779,GO:0018130,GO:0019438,GO:0030880,GO:0031974,GO:0031981,GO:…
Bvchr1_un.sca014	103378	97501	105001	C	T	intron_variant	MODIFIER	0.0011914	Bv1_021870_zzne	DNA-dependent RNA polymerase catalyzes the transcription of DNA into RNA using the four ribonucleoside triphosphates as substrates	DNA-directed RNA polymerase III subunit 1 isoform X1	GO:0000428,GO:0001056,GO:0003674,GO:0003676,GO:0003677,GO:0003824,GO:0003899,GO:0005488,GO:0005575,GO:0005622,GO:0005623,GO:0005634,GO:0005654,GO:0005666,GO:0006139,GO:0006351,GO:0006383,GO:0006399,GO:0006725,GO:0006807,GO:0008150,GO:0008152,GO:0009058,GO:0009059,GO:0009304,GO:0009987,GO:0010467,GO:0016070,GO:0016740,GO:0016772,GO:0016779,GO:0018130,GO:0019438,GO:0030880,GO:0031974,GO:0031981,GO:…
Bvchr1_un.sca014	103867	97501	105001	AG	A	intron_variant	MODIFIER	0.00118019	Bv1_021870_zzne	DNA-dependent RNA polymerase catalyzes the transcription of DNA into RNA using the four ribonucleoside triphosphates as substrates	DNA-directed RNA polymerase III subunit 1 isoform X1	GO:0000428,GO:0001056,GO:0003674,GO:0003676,GO:0003677,GO:0003824,GO:0003899,GO:0005488,GO:0005575,GO:0005622,GO:0005623,GO:0005634,GO:0005654,GO:0005666,GO:0006139,GO:0006351,GO:0006383,GO:0006399,GO:0006725,GO:0006807,GO:0008150,GO:0008152,GO:0009058,GO:0009059,GO:0009304,GO:0009987,GO:0010467,GO:0016070,GO:0016740,GO:0016772,GO:0016779,GO:0018130,GO:0019438,GO:0030880,GO:0031974,GO:0031981,GO:…
Bvchr1_un.sca014	104805	97501	105001	A	T	intron_variant	MODIFIER	0.00120228	Bv1_021870_zzne	DNA-dependent RNA polymerase catalyzes the transcription of DNA into RNA using the four ribonucleoside triphosphates as substrates	DNA-directed RNA polymerase III subunit 1 isoform X1	GO:0000428,GO:0001056,GO:0003674,GO:0003676,GO:0003677,GO:0003824,GO:0003899,GO:0005488,GO:0005575,GO:0005622,GO:0005623,GO:0005634,GO:0005654,GO:0005666,GO:0006139,GO:0006351,GO:0006383,GO:0006399,GO:0006725,GO:0006807,GO:0008150,GO:0008152,GO:0009058,GO:0009059,GO:0009304,GO:0009987,GO:0010467,GO:0016070,GO:0016740,GO:0016772,GO:0016779,GO:0018130,GO:0019438,GO:0030880,GO:0031974,GO:0031981,GO:…
Bvchr1_un.sca014	108741	107501	127501	T	A	intron_variant	MODIFIER	0.000658034	Bv1_021870_zzne	DNA-dependent RNA polymerase catalyzes the transcription of DNA into RNA using the four ribonucleoside triphosphates as substrates	DNA-directed RNA polymerase III subunit 1 isoform X1	GO:0000428,GO:0001056,GO:0003674,GO:0003676,GO:0003677,GO:0003824,GO:0003899,GO:0005488,GO:0005575,GO:0005622,GO:0005623,GO:0005634,GO:0005654,GO:0005666,GO:0006139,GO:0006351,GO:0006383,GO:0006399,GO:0006725,GO:0006807,GO:0008150,GO:0008152,GO:0009058,GO:0009059,GO:0009304,GO:0009987,GO:0010467,GO:0016070,GO:0016740,GO:0016772,GO:0016779,GO:0018130,GO:0019438,GO:0030880,GO:0031974,GO:0031981,GO:…
Bvchr1_un.sca014	109510	107501	127501	T	A	intron_variant	MODIFIER	0.0015986	Bv1_021870_zzne	DNA-dependent RNA polymerase catalyzes the transcription of DNA into RNA using the four ribonucleoside triphosphates as substrates	DNA-directed RNA polymerase III subunit 1 isoform X1	GO:0000428,GO:0001056,GO:0003674,GO:0003676,GO:0003677,GO:0003824,GO:0003899,GO:0005488,GO:0005575,GO:0005622,GO:0005623,GO:0005634,GO:0005654,GO:0005666,GO:0006139,GO:0006351,GO:0006383,GO:0006399,GO:0006725,GO:0006807,GO:0008150,GO:0008152,GO:0009058,GO:0009059,GO:0009304,GO:0009987,GO:0010467,GO:0016070,GO:0016740,GO:0016772,GO:0016779,GO:0018130,GO:0019438,GO:0030880,GO:0031974,GO:0031981,GO:…
Bvchr1_un.sca014	109523	107501	127501	T	C	intron_variant	MODIFIER	0.00112208	Bv1_021870_zzne	DNA-dependent RNA polymerase catalyzes the transcription of DNA into RNA using the four ribonucleoside triphosphates as substrates	DNA-directed RNA polymerase III subunit 1 isoform X1	GO:0000428,GO:0001056,GO:0003674,GO:0003676,GO:0003677,GO:0003824,GO:0003899,GO:0005488,GO:0005575,GO:0005622,GO:0005623,GO:0005634,GO:0005654,GO:0005666,GO:0006139,GO:0006351,GO:0006383,GO:0006399,GO:0006725,GO:0006807,GO:0008150,GO:0008152,GO:0009058,GO:0009059,GO:0009304,GO:0009987,GO:0010467,GO:0016070,GO:0016740,GO:0016772,GO:0016779,GO:0018130,GO:0019438,GO:0030880,GO:0031974,GO:0031981,GO:…
Bvchr1_un.sca014	109568	107501	127501	C	A	intron_variant	MODIFIER	0.000740612	Bv1_021870_zzne	DNA-dependent RNA polymerase catalyzes the transcription of DNA into RNA using the four ribonucleoside triphosphates as substrates	DNA-directed RNA polymerase III subunit 1 isoform X1	GO:0000428,GO:0001056,GO:0003674,GO:0003676,GO:0003677,GO:0003824,GO:0003899,GO:0005488,GO:0005575,GO:0005622,GO:0005623,GO:0005634,GO:0005654,GO:0005666,GO:0006139,GO:0006351,GO:0006383,GO:0006399,GO:0006725,GO:0006807,GO:0008150,GO:0008152,GO:0009058,GO:0009059,GO:0009304,GO:0009987,GO:0010467,GO:0016070,GO:0016740,GO:0016772,GO:0016779,GO:0018130,GO:0019438,GO:0030880,GO:0031974,GO:0031981,GO:…
Bvchr1_un.sca014	109791	107501	127501	T	C	intron_variant	MODIFIER	0.00105302	Bv1_021870_zzne	DNA-dependent RNA polymerase catalyzes the transcription of DNA into RNA using the four ribonucleoside triphosphates as substrates	DNA-directed RNA polymerase III subunit 1 isoform X1	GO:0000428,GO:0001056,GO:0003674,GO:0003676,GO:0003677,GO:0003824,GO:0003899,GO:0005488,GO:0005575,GO:0005622,GO:0005623,GO:0005634,GO:0005654,GO:0005666,GO:0006139,GO:0006351,GO:0006383,GO:0006399,GO:0006725,GO:0006807,GO:0008150,GO:0008152,GO:0009058,GO:0009059,GO:0009304,GO:0009987,GO:0010467,GO:0016070,GO:0016740,GO:0016772,GO:0016779,GO:0018130,GO:0019438,GO:0030880,GO:0031974,GO:0031981,GO:…
Bvchr1_un.sca014	109990	107501	127501	A	C	intron_variant	MODIFIER	0.00067336	Bv1_021870_zzne	DNA-dependent RNA polymerase catalyzes the transcription of DNA into RNA using the four ribonucleoside triphosphates as substrates	DNA-directed RNA polymerase III subunit 1 isoform X1	GO:0000428,GO:0001056,GO:0003674,GO:0003676,GO:0003677,GO:0003824,GO:0003899,GO:0005488,GO:0005575,GO:0005622,GO:0005623,GO:0005634,GO:0005654,GO:0005666,GO:0006139,GO:0006351,GO:0006383,GO:0006399,GO:0006725,GO:0006807,GO:0008150,GO:0008152,GO:0009058,GO:0009059,GO:0009304,GO:0009987,GO:0010467,GO:0016070,GO:0016740,GO:0016772,GO:0016779,GO:0018130,GO:0019438,GO:0030880,GO:0031974,GO:0031981,GO:…
Bvchr1_un.sca014	110840	107501	127501	A	G	intron_variant	MODIFIER	0.00118131	Bv1_021870_zzne	DNA-dependent RNA polymerase catalyzes the transcription of DNA into RNA using the four ribonucleoside triphosphates as substrates	DNA-directed RNA polymerase III subunit 1 isoform X1	GO:0000428,GO:0001056,GO:0003674,GO:0003676,GO:0003677,GO:0003824,GO:0003899,GO:0005488,GO:0005575,GO:0005622,GO:0005623,GO:0005634,GO:0005654,GO:0005666,GO:0006139,GO:0006351,GO:0006383,GO:0006399,GO:0006725,GO:0006807,GO:0008150,GO:0008152,GO:0009058,GO:0009059,GO:0009304,GO:0009987,GO:0010467,GO:0016070,GO:0016740,GO:0016772,GO:0016779,GO:0018130,GO:0019438,GO:0030880,GO:0031974,GO:0031981,GO:…
Bvchr1_un.sca014	110973	107501	127501	T	TA	intron_variant	MODIFIER	0.00113627	Bv1_021870_zzne	DNA-dependent RNA polymerase catalyzes the transcription of DNA into RNA using the four ribonucleoside triphosphates as substrates	DNA-directed RNA polymerase III subunit 1 isoform X1	GO:0000428,GO:0001056,GO:0003674,GO:0003676,GO:0003677,GO:0003824,GO:0003899,GO:0005488,GO:0005575,GO:0005622,GO:0005623,GO:0005634,GO:0005654,GO:0005666,GO:0006139,GO:0006351,GO:0006383,GO:0006399,GO:0006725,GO:0006807,GO:0008150,GO:0008152,GO:0009058,GO:0009059,GO:0009304,GO:0009987,GO:0010467,GO:0016070,GO:0016740,GO:0016772,GO:0016779,GO:0018130,GO:0019438,GO:0030880,GO:0031974,GO:0031981,GO:…
Bvchr1_un.sca014	111848	107501	127501	G	A	intron_variant	MODIFIER	0.00113325	Bv1_021870_zzne	DNA-dependent RNA polymerase catalyzes the transcription of DNA into RNA using the four ribonucleoside triphosphates as substrates	DNA-directed RNA polymerase III subunit 1 isoform X1	GO:0000428,GO:0001056,GO:0003674,GO:0003676,GO:0003677,GO:0003824,GO:0003899,GO:0005488,GO:0005575,GO:0005622,GO:0005623,GO:0005634,GO:0005654,GO:0005666,GO:0006139,GO:0006351,GO:0006383,GO:0006399,GO:0006725,GO:0006807,GO:0008150,GO:0008152,GO:0009058,GO:0009059,GO:0009304,GO:0009987,GO:0010467,GO:0016070,GO:0016740,GO:0016772,GO:0016779,GO:0018130,GO:0019438,GO:0030880,GO:0031974,GO:0031981,GO:…
Bvchr1_un.sca014	112344	107501	127501	A	T	intron_variant	MODIFIER	0.00177479	Bv1_021870_zzne	DNA-dependent RNA polymerase catalyzes the transcription of DNA into RNA using the four ribonucleoside triphosphates as substrates	DNA-directed RNA polymerase III subunit 1 isoform X1	GO:0000428,GO:0001056,GO:0003674,GO:0003676,GO:0003677,GO:0003824,GO:0003899,GO:0005488,GO:0005575,GO:0005622,GO:0005623,GO:0005634,GO:0005654,GO:0005666,GO:0006139,GO:0006351,GO:0006383,GO:0006399,GO:0006725,GO:0006807,GO:0008150,GO:0008152,GO:0009058,GO:0009059,GO:0009304,GO:0009987,GO:0010467,GO:0016070,GO:0016740,GO:0016772,GO:0016779,GO:0018130,GO:0019438,GO:0030880,GO:0031974,GO:0031981,GO:…
Bvchr1_un.sca014	113381	107501	127501	C	T	intron_variant	MODIFIER	0.00118173	Bv1_021870_zzne	DNA-dependent RNA polymerase catalyzes the transcription of DNA into RNA using the four ribonucleoside triphosphates as substrates	DNA-directed RNA polymerase III subunit 1 isoform X1	GO:0000428,GO:0001056,GO:0003674,GO:0003676,GO:0003677,GO:0003824,GO:0003899,GO:0005488,GO:0005575,GO:0005622,GO:0005623,GO:0005634,GO:0005654,GO:0005666,GO:0006139,GO:0006351,GO:0006383,GO:0006399,GO:0006725,GO:0006807,GO:0008150,GO:0008152,GO:0009058,GO:0009059,GO:0009304,GO:0009987,GO:0010467,GO:0016070,GO:0016740,GO:0016772,GO:0016779,GO:0018130,GO:0019438,GO:0030880,GO:0031974,GO:0031981,GO:…
Bvchr1_un.sca014	113644	107501	127501	A	G	intron_variant	MODIFIER	0.00109306	Bv1_021870_zzne	DNA-dependent RNA polymerase catalyzes the transcription of DNA into RNA using the four ribonucleoside triphosphates as substrates	DNA-directed RNA polymerase III subunit 1 isoform X1	GO:0000428,GO:0001056,GO:0003674,GO:0003676,GO:0003677,GO:0003824,GO:0003899,GO:0005488,GO:0005575,GO:0005622,GO:0005623,GO:0005634,GO:0005654,GO:0005666,GO:0006139,GO:0006351,GO:0006383,GO:0006399,GO:0006725,GO:0006807,GO:0008150,GO:0008152,GO:0009058,GO:0009059,GO:0009304,GO:0009987,GO:0010467,GO:0016070,GO:0016740,GO:0016772,GO:0016779,GO:0018130,GO:0019438,GO:0030880,GO:0031974,GO:0031981,GO:…
Bvchr1_un.sca014	114447	107501	127501	AC	A	intron_variant	MODIFIER	0.000693116	Bv1_021870_zzne	DNA-dependent RNA polymerase catalyzes the transcription of DNA into RNA using the four ribonucleoside triphosphates as substrates	DNA-directed RNA polymerase III subunit 1 isoform X1	GO:0000428,GO:0001056,GO:0003674,GO:0003676,GO:0003677,GO:0003824,GO:0003899,GO:0005488,GO:0005575,GO:0005622,GO:0005623,GO:0005634,GO:0005654,GO:0005666,GO:0006139,GO:0006351,GO:0006383,GO:0006399,GO:0006725,GO:0006807,GO:0008150,GO:0008152,GO:0009058,GO:0009059,GO:0009304,GO:0009987,GO:0010467,GO:0016070,GO:0016740,GO:0016772,GO:0016779,GO:0018130,GO:0019438,GO:0030880,GO:0031974,GO:0031981,GO:…
Bvchr1_un.sca014	115463	107501	127501	C	T	synonymous_variant	LOW	0.00119532	Bv1_021870_zzne	DNA-dependent RNA polymerase catalyzes the transcription of DNA into RNA using the four ribonucleoside triphosphates as substrates	DNA-directed RNA polymerase III subunit 1 isoform X1	GO:0000428,GO:0001056,GO:0003674,GO:0003676,GO:0003677,GO:0003824,GO:0003899,GO:0005488,GO:0005575,GO:0005622,GO:0005623,GO:0005634,GO:0005654,GO:0005666,GO:0006139,GO:0006351,GO:0006383,GO:0006399,GO:0006725,GO:0006807,GO:0008150,GO:0008152,GO:0009058,GO:0009059,GO:0009304,GO:0009987,GO:0010467,GO:0016070,GO:0016740,GO:0016772,GO:0016779,GO:0018130,GO:0019438,GO:0030880,GO:0031974,GO:0031981,GO:…
Bvchr1_un.sca014	115751	107501	127501	A	T	intron_variant	MODIFIER	0.000687666	Bv1_021870_zzne	DNA-dependent RNA polymerase catalyzes the transcription of DNA into RNA using the four ribonucleoside triphosphates as substrates	DNA-directed RNA polymerase III subunit 1 isoform X1	GO:0000428,GO:0001056,GO:0003674,GO:0003676,GO:0003677,GO:0003824,GO:0003899,GO:0005488,GO:0005575,GO:0005622,GO:0005623,GO:0005634,GO:0005654,GO:0005666,GO:0006139,GO:0006351,GO:0006383,GO:0006399,GO:0006725,GO:0006807,GO:0008150,GO:0008152,GO:0009058,GO:0009059,GO:0009304,GO:0009987,GO:0010467,GO:0016070,GO:0016740,GO:0016772,GO:0016779,GO:0018130,GO:0019438,GO:0030880,GO:0031974,GO:0031981,GO:…
Bvchr1_un.sca014	115810	107501	127501	A	T	intron_variant	MODIFIER	0.000648739	Bv1_021870_zzne	DNA-dependent RNA polymerase catalyzes the transcription of DNA into RNA using the four ribonucleoside triphosphates as substrates	DNA-directed RNA polymerase III subunit 1 isoform X1	GO:0000428,GO:0001056,GO:0003674,GO:0003676,GO:0003677,GO:0003824,GO:0003899,GO:0005488,GO:0005575,GO:0005622,GO:0005623,GO:0005634,GO:0005654,GO:0005666,GO:0006139,GO:0006351,GO:0006383,GO:0006399,GO:0006725,GO:0006807,GO:0008150,GO:0008152,GO:0009058,GO:0009059,GO:0009304,GO:0009987,GO:0010467,GO:0016070,GO:0016740,GO:0016772,GO:0016779,GO:0018130,GO:0019438,GO:0030880,GO:0031974,GO:0031981,GO:…
Bvchr1_un.sca014	115823	107501	127501	T	C	intron_variant	MODIFIER	0.000925193	Bv1_021870_zzne	DNA-dependent RNA polymerase catalyzes the transcription of DNA into RNA using the four ribonucleoside triphosphates as substrates	DNA-directed RNA polymerase III subunit 1 isoform X1	GO:0000428,GO:0001056,GO:0003674,GO:0003676,GO:0003677,GO:0003824,GO:0003899,GO:0005488,GO:0005575,GO:0005622,GO:0005623,GO:0005634,GO:0005654,GO:0005666,GO:0006139,GO:0006351,GO:0006383,GO:0006399,GO:0006725,GO:0006807,GO:0008150,GO:0008152,GO:0009058,GO:0009059,GO:0009304,GO:0009987,GO:0010467,GO:0016070,GO:0016740,GO:0016772,GO:0016779,GO:0018130,GO:0019438,GO:0030880,GO:0031974,GO:0031981,GO:…
Bvchr1_un.sca014	115861	107501	127501	A	G	intron_variant	MODIFIER	0.000673991	Bv1_021870_zzne	DNA-dependent RNA polymerase catalyzes the transcription of DNA into RNA using the four ribonucleoside triphosphates as substrates	DNA-directed RNA polymerase III subunit 1 isoform X1	GO:0000428,GO:0001056,GO:0003674,GO:0003676,GO:0003677,GO:0003824,GO:0003899,GO:0005488,GO:0005575,GO:0005622,GO:0005623,GO:0005634,GO:0005654,GO:0005666,GO:0006139,GO:0006351,GO:0006383,GO:0006399,GO:0006725,GO:0006807,GO:0008150,GO:0008152,GO:0009058,GO:0009059,GO:0009304,GO:0009987,GO:0010467,GO:0016070,GO:0016740,GO:0016772,GO:0016779,GO:0018130,GO:0019438,GO:0030880,GO:0031974,GO:0031981,GO:…
Bvchr1_un.sca014	115990	107501	127501	G	C	intron_variant	MODIFIER	0.000497077	Bv1_021870_zzne	DNA-dependent RNA polymerase catalyzes the transcription of DNA into RNA using the four ribonucleoside triphosphates as substrates	DNA-directed RNA polymerase III subunit 1 isoform X1	GO:0000428,GO:0001056,GO:0003674,GO:0003676,GO:0003677,GO:0003824,GO:0003899,GO:0005488,GO:0005575,GO:0005622,GO:0005623,GO:0005634,GO:0005654,GO:0005666,GO:0006139,GO:0006351,GO:0006383,GO:0006399,GO:0006725,GO:0006807,GO:0008150,GO:0008152,GO:0009058,GO:0009059,GO:0009304,GO:0009987,GO:0010467,GO:0016070,GO:0016740,GO:0016772,GO:0016779,GO:0018130,GO:0019438,GO:0030880,GO:0031974,GO:0031981,GO:…
Bvchr1_un.sca014	116297	107501	127501	GACAT	G	intron_variant	MODIFIER	0.000575975	Bv1_021870_zzne	DNA-dependent RNA polymerase catalyzes the transcription of DNA into RNA using the four ribonucleoside triphosphates as substrates	DNA-directed RNA polymerase III subunit 1 isoform X1	GO:0000428,GO:0001056,GO:0003674,GO:0003676,GO:0003677,GO:0003824,GO:0003899,GO:0005488,GO:0005575,GO:0005622,GO:0005623,GO:0005634,GO:0005654,GO:0005666,GO:0006139,GO:0006351,GO:0006383,GO:0006399,GO:0006725,GO:0006807,GO:0008150,GO:0008152,GO:0009058,GO:0009059,GO:0009304,GO:0009987,GO:0010467,GO:0016070,GO:0016740,GO:0016772,GO:0016779,GO:0018130,GO:0019438,GO:0030880,GO:0031974,GO:0031981,GO:…
Bvchr1_un.sca014	116372	107501	127501	G	C	intron_variant	MODIFIER	0.0005376	Bv1_021870_zzne	DNA-dependent RNA polymerase catalyzes the transcription of DNA into RNA using the four ribonucleoside triphosphates as substrates	DNA-directed RNA polymerase III subunit 1 isoform X1	GO:0000428,GO:0001056,GO:0003674,GO:0003676,GO:0003677,GO:0003824,GO:0003899,GO:0005488,GO:0005575,GO:0005622,GO:0005623,GO:0005634,GO:0005654,GO:0005666,GO:0006139,GO:0006351,GO:0006383,GO:0006399,GO:0006725,GO:0006807,GO:0008150,GO:0008152,GO:0009058,GO:0009059,GO:0009304,GO:0009987,GO:0010467,GO:0016070,GO:0016740,GO:0016772,GO:0016779,GO:0018130,GO:0019438,GO:0030880,GO:0031974,GO:0031981,GO:…
Bvchr1_un.sca014	116574	107501	127501	G	A	synonymous_variant	LOW	0.000480514	Bv1_021870_zzne	DNA-dependent RNA polymerase catalyzes the transcription of DNA into RNA using the four ribonucleoside triphosphates as substrates	DNA-directed RNA polymerase III subunit 1 isoform X1	GO:0000428,GO:0001056,GO:0003674,GO:0003676,GO:0003677,GO:0003824,GO:0003899,GO:0005488,GO:0005575,GO:0005622,GO:0005623,GO:0005634,GO:0005654,GO:0005666,GO:0006139,GO:0006351,GO:0006383,GO:0006399,GO:0006725,GO:0006807,GO:0008150,GO:0008152,GO:0009058,GO:0009059,GO:0009304,GO:0009987,GO:0010467,GO:0016070,GO:0016740,GO:0016772,GO:0016779,GO:0018130,GO:0019438,GO:0030880,GO:0031974,GO:0031981,GO:…
Bvchr1_un.sca014	117009	107501	127501	T	C	intron_variant	MODIFIER	0.000434444	Bv1_021870_zzne	DNA-dependent RNA polymerase catalyzes the transcription of DNA into RNA using the four ribonucleoside triphosphates as substrates	DNA-directed RNA polymerase III subunit 1 isoform X1	GO:0000428,GO:0001056,GO:0003674,GO:0003676,GO:0003677,GO:0003824,GO:0003899,GO:0005488,GO:0005575,GO:0005622,GO:0005623,GO:0005634,GO:0005654,GO:0005666,GO:0006139,GO:0006351,GO:0006383,GO:0006399,GO:0006725,GO:0006807,GO:0008150,GO:0008152,GO:0009058,GO:0009059,GO:0009304,GO:0009987,GO:0010467,GO:0016070,GO:0016740,GO:0016772,GO:0016779,GO:0018130,GO:0019438,GO:0030880,GO:0031974,GO:0031981,GO:…
Bvchr1_un.sca014	117018	107501	127501	T	C	intron_variant	MODIFIER	0.000466135	Bv1_021870_zzne	DNA-dependent RNA polymerase catalyzes the transcription of DNA into RNA using the four ribonucleoside triphosphates as substrates	DNA-directed RNA polymerase III subunit 1 isoform X1	GO:0000428,GO:0001056,GO:0003674,GO:0003676,GO:0003677,GO:0003824,GO:0003899,GO:0005488,GO:0005575,GO:0005622,GO:0005623,GO:0005634,GO:0005654,GO:0005666,GO:0006139,GO:0006351,GO:0006383,GO:0006399,GO:0006725,GO:0006807,GO:0008150,GO:0008152,GO:0009058,GO:0009059,GO:0009304,GO:0009987,GO:0010467,GO:0016070,GO:0016740,GO:0016772,GO:0016779,GO:0018130,GO:0019438,GO:0030880,GO:0031974,GO:0031981,GO:…
Bvchr1_un.sca014	117104	107501	127501	T	G	intron_variant	MODIFIER	0.001113	Bv1_021870_zzne	DNA-dependent RNA polymerase catalyzes the transcription of DNA into RNA using the four ribonucleoside triphosphates as substrates	DNA-directed RNA polymerase III subunit 1 isoform X1	GO:0000428,GO:0001056,GO:0003674,GO:0003676,GO:0003677,GO:0003824,GO:0003899,GO:0005488,GO:0005575,GO:0005622,GO:0005623,GO:0005634,GO:0005654,GO:0005666,GO:0006139,GO:0006351,GO:0006383,GO:0006399,GO:0006725,GO:0006807,GO:0008150,GO:0008152,GO:0009058,GO:0009059,GO:0009304,GO:0009987,GO:0010467,GO:0016070,GO:0016740,GO:0016772,GO:0016779,GO:0018130,GO:0019438,GO:0030880,GO:0031974,GO:0031981,GO:…
Bvchr1_un.sca014	117152	107501	127501	G	A	intron_variant	MODIFIER	0.00125203	Bv1_021870_zzne	DNA-dependent RNA polymerase catalyzes the transcription of DNA into RNA using the four ribonucleoside triphosphates as substrates	DNA-directed RNA polymerase III subunit 1 isoform X1	GO:0000428,GO:0001056,GO:0003674,GO:0003676,GO:0003677,GO:0003824,GO:0003899,GO:0005488,GO:0005575,GO:0005622,GO:0005623,GO:0005634,GO:0005654,GO:0005666,GO:0006139,GO:0006351,GO:0006383,GO:0006399,GO:0006725,GO:0006807,GO:0008150,GO:0008152,GO:0009058,GO:0009059,GO:0009304,GO:0009987,GO:0010467,GO:0016070,GO:0016740,GO:0016772,GO:0016779,GO:0018130,GO:0019438,GO:0030880,GO:0031974,GO:0031981,GO:…
Bvchr1_un.sca014	117244	107501	127501	C	T	intron_variant	MODIFIER	0.000524503	Bv1_021870_zzne	DNA-dependent RNA polymerase catalyzes the transcription of DNA into RNA using the four ribonucleoside triphosphates as substrates	DNA-directed RNA polymerase III subunit 1 isoform X1	GO:0000428,GO:0001056,GO:0003674,GO:0003676,GO:0003677,GO:0003824,GO:0003899,GO:0005488,GO:0005575,GO:0005622,GO:0005623,GO:0005634,GO:0005654,GO:0005666,GO:0006139,GO:0006351,GO:0006383,GO:0006399,GO:0006725,GO:0006807,GO:0008150,GO:0008152,GO:0009058,GO:0009059,GO:0009304,GO:0009987,GO:0010467,GO:0016070,GO:0016740,GO:0016772,GO:0016779,GO:0018130,GO:0019438,GO:0030880,GO:0031974,GO:0031981,GO:…
Bvchr1_un.sca014	117255	107501	127501	C	T	intron_variant	MODIFIER	0.000495558	Bv1_021870_zzne	DNA-dependent RNA polymerase catalyzes the transcription of DNA into RNA using the four ribonucleoside triphosphates as substrates	DNA-directed RNA polymerase III subunit 1 isoform X1	GO:0000428,GO:0001056,GO:0003674,GO:0003676,GO:0003677,GO:0003824,GO:0003899,GO:0005488,GO:0005575,GO:0005622,GO:0005623,GO:0005634,GO:0005654,GO:0005666,GO:0006139,GO:0006351,GO:0006383,GO:0006399,GO:0006725,GO:0006807,GO:0008150,GO:0008152,GO:0009058,GO:0009059,GO:0009304,GO:0009987,GO:0010467,GO:0016070,GO:0016740,GO:0016772,GO:0016779,GO:0018130,GO:0019438,GO:0030880,GO:0031974,GO:0031981,GO:…
Bvchr1_un.sca014	117292	107501	127501	A	C	missense_variant	MODERATE	0.00164156	Bv1_021870_zzne	DNA-dependent RNA polymerase catalyzes the transcription of DNA into RNA using the four ribonucleoside triphosphates as substrates	DNA-directed RNA polymerase III subunit 1 isoform X1	GO:0000428,GO:0001056,GO:0003674,GO:0003676,GO:0003677,GO:0003824,GO:0003899,GO:0005488,GO:0005575,GO:0005622,GO:0005623,GO:0005634,GO:0005654,GO:0005666,GO:0006139,GO:0006351,GO:0006383,GO:0006399,GO:0006725,GO:0006807,GO:0008150,GO:0008152,GO:0009058,GO:0009059,GO:0009304,GO:0009987,GO:0010467,GO:0016070,GO:0016740,GO:0016772,GO:0016779,GO:0018130,GO:0019438,GO:0030880,GO:0031974,GO:0031981,GO:…
Bvchr1_un.sca014	117773	107501	127501	G	A	intron_variant	MODIFIER	0.00105143	Bv1_021870_zzne	DNA-dependent RNA polymerase catalyzes the transcription of DNA into RNA using the four ribonucleoside triphosphates as substrates	DNA-directed RNA polymerase III subunit 1 isoform X1	GO:0000428,GO:0001056,GO:0003674,GO:0003676,GO:0003677,GO:0003824,GO:0003899,GO:0005488,GO:0005575,GO:0005622,GO:0005623,GO:0005634,GO:0005654,GO:0005666,GO:0006139,GO:0006351,GO:0006383,GO:0006399,GO:0006725,GO:0006807,GO:0008150,GO:0008152,GO:0009058,GO:0009059,GO:0009304,GO:0009987,GO:0010467,GO:0016070,GO:0016740,GO:0016772,GO:0016779,GO:0018130,GO:0019438,GO:0030880,GO:0031974,GO:0031981,GO:…
Bvchr1_un.sca014	117787	107501	127501	T	C	intron_variant	MODIFIER	0.0012118	Bv1_021870_zzne	DNA-dependent RNA polymerase catalyzes the transcription of DNA into RNA using the four ribonucleoside triphosphates as substrates	DNA-directed RNA polymerase III subunit 1 isoform X1	GO:0000428,GO:0001056,GO:0003674,GO:0003676,GO:0003677,GO:0003824,GO:0003899,GO:0005488,GO:0005575,GO:0005622,GO:0005623,GO:0005634,GO:0005654,GO:0005666,GO:0006139,GO:0006351,GO:0006383,GO:0006399,GO:0006725,GO:0006807,GO:0008150,GO:0008152,GO:0009058,GO:0009059,GO:0009304,GO:0009987,GO:0010467,GO:0016070,GO:0016740,GO:0016772,GO:0016779,GO:0018130,GO:0019438,GO:0030880,GO:0031974,GO:0031981,GO:…
Bvchr1_un.sca014	117828	107501	127501	T	C	intron_variant	MODIFIER	0.000674671	Bv1_021870_zzne	DNA-dependent RNA polymerase catalyzes the transcription of DNA into RNA using the four ribonucleoside triphosphates as substrates	DNA-directed RNA polymerase III subunit 1 isoform X1	GO:0000428,GO:0001056,GO:0003674,GO:0003676,GO:0003677,GO:0003824,GO:0003899,GO:0005488,GO:0005575,GO:0005622,GO:0005623,GO:0005634,GO:0005654,GO:0005666,GO:0006139,GO:0006351,GO:0006383,GO:0006399,GO:0006725,GO:0006807,GO:0008150,GO:0008152,GO:0009058,GO:0009059,GO:0009304,GO:0009987,GO:0010467,GO:0016070,GO:0016740,GO:0016772,GO:0016779,GO:0018130,GO:0019438,GO:0030880,GO:0031974,GO:0031981,GO:…
Bvchr1_un.sca014	117852	107501	127501	A	C	intron_variant	MODIFIER	0.000485428	Bv1_021870_zzne	DNA-dependent RNA polymerase catalyzes the transcription of DNA into RNA using the four ribonucleoside triphosphates as substrates	DNA-directed RNA polymerase III subunit 1 isoform X1	GO:0000428,GO:0001056,GO:0003674,GO:0003676,GO:0003677,GO:0003824,GO:0003899,GO:0005488,GO:0005575,GO:0005622,GO:0005623,GO:0005634,GO:0005654,GO:0005666,GO:0006139,GO:0006351,GO:0006383,GO:0006399,GO:0006725,GO:0006807,GO:0008150,GO:0008152,GO:0009058,GO:0009059,GO:0009304,GO:0009987,GO:0010467,GO:0016070,GO:0016740,GO:0016772,GO:0016779,GO:0018130,GO:0019438,GO:0030880,GO:0031974,GO:0031981,GO:…
Bvchr1_un.sca014	118301	107501	127501	T	C	intron_variant	MODIFIER	0.000525871	Bv1_021870_zzne	DNA-dependent RNA polymerase catalyzes the transcription of DNA into RNA using the four ribonucleoside triphosphates as substrates	DNA-directed RNA polymerase III subunit 1 isoform X1	GO:0000428,GO:0001056,GO:0003674,GO:0003676,GO:0003677,GO:0003824,GO:0003899,GO:0005488,GO:0005575,GO:0005622,GO:0005623,GO:0005634,GO:0005654,GO:0005666,GO:0006139,GO:0006351,GO:0006383,GO:0006399,GO:0006725,GO:0006807,GO:0008150,GO:0008152,GO:0009058,GO:0009059,GO:0009304,GO:0009987,GO:0010467,GO:0016070,GO:0016740,GO:0016772,GO:0016779,GO:0018130,GO:0019438,GO:0030880,GO:0031974,GO:0031981,GO:…
Bvchr1_un.sca014	118716	107501	127501	G	C	intron_variant	MODIFIER	0.000717745	Bv1_021870_zzne	DNA-dependent RNA polymerase catalyzes the transcription of DNA into RNA using the four ribonucleoside triphosphates as substrates	DNA-directed RNA polymerase III subunit 1 isoform X1	GO:0000428,GO:0001056,GO:0003674,GO:0003676,GO:0003677,GO:0003824,GO:0003899,GO:0005488,GO:0005575,GO:0005622,GO:0005623,GO:0005634,GO:0005654,GO:0005666,GO:0006139,GO:0006351,GO:0006383,GO:0006399,GO:0006725,GO:0006807,GO:0008150,GO:0008152,GO:0009058,GO:0009059,GO:0009304,GO:0009987,GO:0010467,GO:0016070,GO:0016740,GO:0016772,GO:0016779,GO:0018130,GO:0019438,GO:0030880,GO:0031974,GO:0031981,GO:…
Bvchr1_un.sca014	118926	107501	127501	C	T	intron_variant	MODIFIER	0.000503239	Bv1_021870_zzne	DNA-dependent RNA polymerase catalyzes the transcription of DNA into RNA using the four ribonucleoside triphosphates as substrates	DNA-directed RNA polymerase III subunit 1 isoform X1	GO:0000428,GO:0001056,GO:0003674,GO:0003676,GO:0003677,GO:0003824,GO:0003899,GO:0005488,GO:0005575,GO:0005622,GO:0005623,GO:0005634,GO:0005654,GO:0005666,GO:0006139,GO:0006351,GO:0006383,GO:0006399,GO:0006725,GO:0006807,GO:0008150,GO:0008152,GO:0009058,GO:0009059,GO:0009304,GO:0009987,GO:0010467,GO:0016070,GO:0016740,GO:0016772,GO:0016779,GO:0018130,GO:0019438,GO:0030880,GO:0031974,GO:0031981,GO:…
Bvchr1_un.sca014	119019	107501	127501	G	A	intron_variant	MODIFIER	0.000467741	Bv1_021870_zzne	DNA-dependent RNA polymerase catalyzes the transcription of DNA into RNA using the four ribonucleoside triphosphates as substrates	DNA-directed RNA polymerase III subunit 1 isoform X1	GO:0000428,GO:0001056,GO:0003674,GO:0003676,GO:0003677,GO:0003824,GO:0003899,GO:0005488,GO:0005575,GO:0005622,GO:0005623,GO:0005634,GO:0005654,GO:0005666,GO:0006139,GO:0006351,GO:0006383,GO:0006399,GO:0006725,GO:0006807,GO:0008150,GO:0008152,GO:0009058,GO:0009059,GO:0009304,GO:0009987,GO:0010467,GO:0016070,GO:0016740,GO:0016772,GO:0016779,GO:0018130,GO:0019438,GO:0030880,GO:0031974,GO:0031981,GO:…
Bvchr1_un.sca014	119161	107501	127501	T	C	intron_variant	MODIFIER	0.00100734	Bv1_021870_zzne	DNA-dependent RNA polymerase catalyzes the transcription of DNA into RNA using the four ribonucleoside triphosphates as substrates	DNA-directed RNA polymerase III subunit 1 isoform X1	GO:0000428,GO:0001056,GO:0003674,GO:0003676,GO:0003677,GO:0003824,GO:0003899,GO:0005488,GO:0005575,GO:0005622,GO:0005623,GO:0005634,GO:0005654,GO:0005666,GO:0006139,GO:0006351,GO:0006383,GO:0006399,GO:0006725,GO:0006807,GO:0008150,GO:0008152,GO:0009058,GO:0009059,GO:0009304,GO:0009987,GO:0010467,GO:0016070,GO:0016740,GO:0016772,GO:0016779,GO:0018130,GO:0019438,GO:0030880,GO:0031974,GO:0031981,GO:…
Bvchr1_un.sca014	119327	107501	127501	C	T	intron_variant	MODIFIER	0.0005244	Bv1_021870_zzne	DNA-dependent RNA polymerase catalyzes the transcription of DNA into RNA using the four ribonucleoside triphosphates as substrates	DNA-directed RNA polymerase III subunit 1 isoform X1	GO:0000428,GO:0001056,GO:0003674,GO:0003676,GO:0003677,GO:0003824,GO:0003899,GO:0005488,GO:0005575,GO:0005622,GO:0005623,GO:0005634,GO:0005654,GO:0005666,GO:0006139,GO:0006351,GO:0006383,GO:0006399,GO:0006725,GO:0006807,GO:0008150,GO:0008152,GO:0009058,GO:0009059,GO:0009304,GO:0009987,GO:0010467,GO:0016070,GO:0016740,GO:0016772,GO:0016779,GO:0018130,GO:0019438,GO:0030880,GO:0031974,GO:0031981,GO:…
Bvchr1_un.sca014	119551	107501	127501	A	G	intron_variant	MODIFIER	0.00118906	Bv1_021870_zzne	DNA-dependent RNA polymerase catalyzes the transcription of DNA into RNA using the four ribonucleoside triphosphates as substrates	DNA-directed RNA polymerase III subunit 1 isoform X1	GO:0000428,GO:0001056,GO:0003674,GO:0003676,GO:0003677,GO:0003824,GO:0003899,GO:0005488,GO:0005575,GO:0005622,GO:0005623,GO:0005634,GO:0005654,GO:0005666,GO:0006139,GO:0006351,GO:0006383,GO:0006399,GO:0006725,GO:0006807,GO:0008150,GO:0008152,GO:0009058,GO:0009059,GO:0009304,GO:0009987,GO:0010467,GO:0016070,GO:0016740,GO:0016772,GO:0016779,GO:0018130,GO:0019438,GO:0030880,GO:0031974,GO:0031981,GO:…
Bvchr1_un.sca014	119820	107501	127501	G	A	intron_variant	MODIFIER	0.000492934	Bv1_021870_zzne	DNA-dependent RNA polymerase catalyzes the transcription of DNA into RNA using the four ribonucleoside triphosphates as substrates	DNA-directed RNA polymerase III subunit 1 isoform X1	GO:0000428,GO:0001056,GO:0003674,GO:0003676,GO:0003677,GO:0003824,GO:0003899,GO:0005488,GO:0005575,GO:0005622,GO:0005623,GO:0005634,GO:0005654,GO:0005666,GO:0006139,GO:0006351,GO:0006383,GO:0006399,GO:0006725,GO:0006807,GO:0008150,GO:0008152,GO:0009058,GO:0009059,GO:0009304,GO:0009987,GO:0010467,GO:0016070,GO:0016740,GO:0016772,GO:0016779,GO:0018130,GO:0019438,GO:0030880,GO:0031974,GO:0031981,GO:…
Bvchr1_un.sca014	119996	107501	127501	T	A	intron_variant	MODIFIER	0.000647156	Bv1_021870_zzne	DNA-dependent RNA polymerase catalyzes the transcription of DNA into RNA using the four ribonucleoside triphosphates as substrates	DNA-directed RNA polymerase III subunit 1 isoform X1	GO:0000428,GO:0001056,GO:0003674,GO:0003676,GO:0003677,GO:0003824,GO:0003899,GO:0005488,GO:0005575,GO:0005622,GO:0005623,GO:0005634,GO:0005654,GO:0005666,GO:0006139,GO:0006351,GO:0006383,GO:0006399,GO:0006725,GO:0006807,GO:0008150,GO:0008152,GO:0009058,GO:0009059,GO:0009304,GO:0009987,GO:0010467,GO:0016070,GO:0016740,GO:0016772,GO:0016779,GO:0018130,GO:0019438,GO:0030880,GO:0031974,GO:0031981,GO:…
Bvchr1_un.sca014	120438	107501	127501	A	C	intron_variant	MODIFIER	0.000473331	Bv1_021870_zzne	DNA-dependent RNA polymerase catalyzes the transcription of DNA into RNA using the four ribonucleoside triphosphates as substrates	DNA-directed RNA polymerase III subunit 1 isoform X1	GO:0000428,GO:0001056,GO:0003674,GO:0003676,GO:0003677,GO:0003824,GO:0003899,GO:0005488,GO:0005575,GO:0005622,GO:0005623,GO:0005634,GO:0005654,GO:0005666,GO:0006139,GO:0006351,GO:0006383,GO:0006399,GO:0006725,GO:0006807,GO:0008150,GO:0008152,GO:0009058,GO:0009059,GO:0009304,GO:0009987,GO:0010467,GO:0016070,GO:0016740,GO:0016772,GO:0016779,GO:0018130,GO:0019438,GO:0030880,GO:0031974,GO:0031981,GO:…
Bvchr1_un.sca014	120581	107501	127501	C	A	intron_variant	MODIFIER	0.000579552	Bv1_021870_zzne	DNA-dependent RNA polymerase catalyzes the transcription of DNA into RNA using the four ribonucleoside triphosphates as substrates	DNA-directed RNA polymerase III subunit 1 isoform X1	GO:0000428,GO:0001056,GO:0003674,GO:0003676,GO:0003677,GO:0003824,GO:0003899,GO:0005488,GO:0005575,GO:0005622,GO:0005623,GO:0005634,GO:0005654,GO:0005666,GO:0006139,GO:0006351,GO:0006383,GO:0006399,GO:0006725,GO:0006807,GO:0008150,GO:0008152,GO:0009058,GO:0009059,GO:0009304,GO:0009987,GO:0010467,GO:0016070,GO:0016740,GO:0016772,GO:0016779,GO:0018130,GO:0019438,GO:0030880,GO:0031974,GO:0031981,GO:…
Bvchr1_un.sca014	120777	107501	127501	A	T	intron_variant	MODIFIER	0.00111272	Bv1_021870_zzne	DNA-dependent RNA polymerase catalyzes the transcription of DNA into RNA using the four ribonucleoside triphosphates as substrates	DNA-directed RNA polymerase III subunit 1 isoform X1	GO:0000428,GO:0001056,GO:0003674,GO:0003676,GO:0003677,GO:0003824,GO:0003899,GO:0005488,GO:0005575,GO:0005622,GO:0005623,GO:0005634,GO:0005654,GO:0005666,GO:0006139,GO:0006351,GO:0006383,GO:0006399,GO:0006725,GO:0006807,GO:0008150,GO:0008152,GO:0009058,GO:0009059,GO:0009304,GO:0009987,GO:0010467,GO:0016070,GO:0016740,GO:0016772,GO:0016779,GO:0018130,GO:0019438,GO:0030880,GO:0031974,GO:0031981,GO:…
Bvchr1_un.sca014	120927	107501	127501	C	G	intron_variant	MODIFIER	0.000459991	Bv1_021870_zzne	DNA-dependent RNA polymerase catalyzes the transcription of DNA into RNA using the four ribonucleoside triphosphates as substrates	DNA-directed RNA polymerase III subunit 1 isoform X1	GO:0000428,GO:0001056,GO:0003674,GO:0003676,GO:0003677,GO:0003824,GO:0003899,GO:0005488,GO:0005575,GO:0005622,GO:0005623,GO:0005634,GO:0005654,GO:0005666,GO:0006139,GO:0006351,GO:0006383,GO:0006399,GO:0006725,GO:0006807,GO:0008150,GO:0008152,GO:0009058,GO:0009059,GO:0009304,GO:0009987,GO:0010467,GO:0016070,GO:0016740,GO:0016772,GO:0016779,GO:0018130,GO:0019438,GO:0030880,GO:0031974,GO:0031981,GO:…
Bvchr1_un.sca014	121045	107501	127501	A	G	intron_variant	MODIFIER	0.00112033	Bv1_021870_zzne	DNA-dependent RNA polymerase catalyzes the transcription of DNA into RNA using the four ribonucleoside triphosphates as substrates	DNA-directed RNA polymerase III subunit 1 isoform X1	GO:0000428,GO:0001056,GO:0003674,GO:0003676,GO:0003677,GO:0003824,GO:0003899,GO:0005488,GO:0005575,GO:0005622,GO:0005623,GO:0005634,GO:0005654,GO:0005666,GO:0006139,GO:0006351,GO:0006383,GO:0006399,GO:0006725,GO:0006807,GO:0008150,GO:0008152,GO:0009058,GO:0009059,GO:0009304,GO:0009987,GO:0010467,GO:0016070,GO:0016740,GO:0016772,GO:0016779,GO:0018130,GO:0019438,GO:0030880,GO:0031974,GO:0031981,GO:…
Bvchr1_un.sca014	121093	107501	127501	C	A	intron_variant	MODIFIER	0.00113211	Bv1_021870_zzne	DNA-dependent RNA polymerase catalyzes the transcription of DNA into RNA using the four ribonucleoside triphosphates as substrates	DNA-directed RNA polymerase III subunit 1 isoform X1	GO:0000428,GO:0001056,GO:0003674,GO:0003676,GO:0003677,GO:0003824,GO:0003899,GO:0005488,GO:0005575,GO:0005622,GO:0005623,GO:0005634,GO:0005654,GO:0005666,GO:0006139,GO:0006351,GO:0006383,GO:0006399,GO:0006725,GO:0006807,GO:0008150,GO:0008152,GO:0009058,GO:0009059,GO:0009304,GO:0009987,GO:0010467,GO:0016070,GO:0016740,GO:0016772,GO:0016779,GO:0018130,GO:0019438,GO:0030880,GO:0031974,GO:0031981,GO:…
Bvchr1_un.sca014	121385	107501	127501	A	C	intron_variant	MODIFIER	0.000545451	Bv1_021870_zzne	DNA-dependent RNA polymerase catalyzes the transcription of DNA into RNA using the four ribonucleoside triphosphates as substrates	DNA-directed RNA polymerase III subunit 1 isoform X1	GO:0000428,GO:0001056,GO:0003674,GO:0003676,GO:0003677,GO:0003824,GO:0003899,GO:0005488,GO:0005575,GO:0005622,GO:0005623,GO:0005634,GO:0005654,GO:0005666,GO:0006139,GO:0006351,GO:0006383,GO:0006399,GO:0006725,GO:0006807,GO:0008150,GO:0008152,GO:0009058,GO:0009059,GO:0009304,GO:0009987,GO:0010467,GO:0016070,GO:0016740,GO:0016772,GO:0016779,GO:0018130,GO:0019438,GO:0030880,GO:0031974,GO:0031981,GO:…
Bvchr1_un.sca014	121406	107501	127501	A	G	intron_variant	MODIFIER	0.000442129	Bv1_021870_zzne	DNA-dependent RNA polymerase catalyzes the transcription of DNA into RNA using the four ribonucleoside triphosphates as substrates	DNA-directed RNA polymerase III subunit 1 isoform X1	GO:0000428,GO:0001056,GO:0003674,GO:0003676,GO:0003677,GO:0003824,GO:0003899,GO:0005488,GO:0005575,GO:0005622,GO:0005623,GO:0005634,GO:0005654,GO:0005666,GO:0006139,GO:0006351,GO:0006383,GO:0006399,GO:0006725,GO:0006807,GO:0008150,GO:0008152,GO:0009058,GO:0009059,GO:0009304,GO:0009987,GO:0010467,GO:0016070,GO:0016740,GO:0016772,GO:0016779,GO:0018130,GO:0019438,GO:0030880,GO:0031974,GO:0031981,GO:…
Bvchr1_un.sca014	121470	107501	127501	T	C	intron_variant	MODIFIER	0.000468641	Bv1_021870_zzne	DNA-dependent RNA polymerase catalyzes the transcription of DNA into RNA using the four ribonucleoside triphosphates as substrates	DNA-directed RNA polymerase III subunit 1 isoform X1	GO:0000428,GO:0001056,GO:0003674,GO:0003676,GO:0003677,GO:0003824,GO:0003899,GO:0005488,GO:0005575,GO:0005622,GO:0005623,GO:0005634,GO:0005654,GO:0005666,GO:0006139,GO:0006351,GO:0006383,GO:0006399,GO:0006725,GO:0006807,GO:0008150,GO:0008152,GO:0009058,GO:0009059,GO:0009304,GO:0009987,GO:0010467,GO:0016070,GO:0016740,GO:0016772,GO:0016779,GO:0018130,GO:0019438,GO:0030880,GO:0031974,GO:0031981,GO:…
Bvchr1_un.sca014	121926	107501	127501	G	A	intron_variant	MODIFIER	0.000606587	Bv1_021870_zzne	DNA-dependent RNA polymerase catalyzes the transcription of DNA into RNA using the four ribonucleoside triphosphates as substrates	DNA-directed RNA polymerase III subunit 1 isoform X1	GO:0000428,GO:0001056,GO:0003674,GO:0003676,GO:0003677,GO:0003824,GO:0003899,GO:0005488,GO:0005575,GO:0005622,GO:0005623,GO:0005634,GO:0005654,GO:0005666,GO:0006139,GO:0006351,GO:0006383,GO:0006399,GO:0006725,GO:0006807,GO:0008150,GO:0008152,GO:0009058,GO:0009059,GO:0009304,GO:0009987,GO:0010467,GO:0016070,GO:0016740,GO:0016772,GO:0016779,GO:0018130,GO:0019438,GO:0030880,GO:0031974,GO:0031981,GO:…
Bvchr1_un.sca014	122525	107501	127501	AGTC	A	intron_variant	MODIFIER	0.000980678	Bv1_021870_zzne	DNA-dependent RNA polymerase catalyzes the transcription of DNA into RNA using the four ribonucleoside triphosphates as substrates	DNA-directed RNA polymerase III subunit 1 isoform X1	GO:0000428,GO:0001056,GO:0003674,GO:0003676,GO:0003677,GO:0003824,GO:0003899,GO:0005488,GO:0005575,GO:0005622,GO:0005623,GO:0005634,GO:0005654,GO:0005666,GO:0006139,GO:0006351,GO:0006383,GO:0006399,GO:0006725,GO:0006807,GO:0008150,GO:0008152,GO:0009058,GO:0009059,GO:0009304,GO:0009987,GO:0010467,GO:0016070,GO:0016740,GO:0016772,GO:0016779,GO:0018130,GO:0019438,GO:0030880,GO:0031974,GO:0031981,GO:…
Bvchr1_un.sca014	122529	107501	127501	G	A	intron_variant	MODIFIER	0.000528965	Bv1_021870_zzne	DNA-dependent RNA polymerase catalyzes the transcription of DNA into RNA using the four ribonucleoside triphosphates as substrates	DNA-directed RNA polymerase III subunit 1 isoform X1	GO:0000428,GO:0001056,GO:0003674,GO:0003676,GO:0003677,GO:0003824,GO:0003899,GO:0005488,GO:0005575,GO:0005622,GO:0005623,GO:0005634,GO:0005654,GO:0005666,GO:0006139,GO:0006351,GO:0006383,GO:0006399,GO:0006725,GO:0006807,GO:0008150,GO:0008152,GO:0009058,GO:0009059,GO:0009304,GO:0009987,GO:0010467,GO:0016070,GO:0016740,GO:0016772,GO:0016779,GO:0018130,GO:0019438,GO:0030880,GO:0031974,GO:0031981,GO:…
Bvchr1_un.sca014	123026	107501	127501	C	T	intron_variant	MODIFIER	0.00062349	Bv1_021870_zzne	DNA-dependent RNA polymerase catalyzes the transcription of DNA into RNA using the four ribonucleoside triphosphates as substrates	DNA-directed RNA polymerase III subunit 1 isoform X1	GO:0000428,GO:0001056,GO:0003674,GO:0003676,GO:0003677,GO:0003824,GO:0003899,GO:0005488,GO:0005575,GO:0005622,GO:0005623,GO:0005634,GO:0005654,GO:0005666,GO:0006139,GO:0006351,GO:0006383,GO:0006399,GO:0006725,GO:0006807,GO:0008150,GO:0008152,GO:0009058,GO:0009059,GO:0009304,GO:0009987,GO:0010467,GO:0016070,GO:0016740,GO:0016772,GO:0016779,GO:0018130,GO:0019438,GO:0030880,GO:0031974,GO:0031981,GO:…
Bvchr1_un.sca014	123221	107501	127501	A	G	intron_variant	MODIFIER	0.000580845	Bv1_021870_zzne	DNA-dependent RNA polymerase catalyzes the transcription of DNA into RNA using the four ribonucleoside triphosphates as substrates	DNA-directed RNA polymerase III subunit 1 isoform X1	GO:0000428,GO:0001056,GO:0003674,GO:0003676,GO:0003677,GO:0003824,GO:0003899,GO:0005488,GO:0005575,GO:0005622,GO:0005623,GO:0005634,GO:0005654,GO:0005666,GO:0006139,GO:0006351,GO:0006383,GO:0006399,GO:0006725,GO:0006807,GO:0008150,GO:0008152,GO:0009058,GO:0009059,GO:0009304,GO:0009987,GO:0010467,GO:0016070,GO:0016740,GO:0016772,GO:0016779,GO:0018130,GO:0019438,GO:0030880,GO:0031974,GO:0031981,GO:…
Bvchr1_un.sca014	123595	107501	127501	A	G	intron_variant	MODIFIER	0.000549794	Bv1_021870_zzne	DNA-dependent RNA polymerase catalyzes the transcription of DNA into RNA using the four ribonucleoside triphosphates as substrates	DNA-directed RNA polymerase III subunit 1 isoform X1	GO:0000428,GO:0001056,GO:0003674,GO:0003676,GO:0003677,GO:0003824,GO:0003899,GO:0005488,GO:0005575,GO:0005622,GO:0005623,GO:0005634,GO:0005654,GO:0005666,GO:0006139,GO:0006351,GO:0006383,GO:0006399,GO:0006725,GO:0006807,GO:0008150,GO:0008152,GO:0009058,GO:0009059,GO:0009304,GO:0009987,GO:0010467,GO:0016070,GO:0016740,GO:0016772,GO:0016779,GO:0018130,GO:0019438,GO:0030880,GO:0031974,GO:0031981,GO:…
Bvchr1_un.sca014	124015	107501	127501	T	C	downstream_gene_variant	MODIFIER	0.000520559	Bv1_021870_zzne	DNA-dependent RNA polymerase catalyzes the transcription of DNA into RNA using the four ribonucleoside triphosphates as substrates	DNA-directed RNA polymerase III subunit 1 isoform X1	GO:0000428,GO:0001056,GO:0003674,GO:0003676,GO:0003677,GO:0003824,GO:0003899,GO:0005488,GO:0005575,GO:0005622,GO:0005623,GO:0005634,GO:0005654,GO:0005666,GO:0006139,GO:0006351,GO:0006383,GO:0006399,GO:0006725,GO:0006807,GO:0008150,GO:0008152,GO:0009058,GO:0009059,GO:0009304,GO:0009987,GO:0010467,GO:0016070,GO:0016740,GO:0016772,GO:0016779,GO:0018130,GO:0019438,GO:0030880,GO:0031974,GO:0031981,GO:…
Bvchr1_un.sca014	124616	107501	127501	A	C	downstream_gene_variant	MODIFIER	0.000506018	Bv1_021870_zzne	DNA-dependent RNA polymerase catalyzes the transcription of DNA into RNA using the four ribonucleoside triphosphates as substrates	DNA-directed RNA polymerase III subunit 1 isoform X1	GO:0000428,GO:0001056,GO:0003674,GO:0003676,GO:0003677,GO:0003824,GO:0003899,GO:0005488,GO:0005575,GO:0005622,GO:0005623,GO:0005634,GO:0005654,GO:0005666,GO:0006139,GO:0006351,GO:0006383,GO:0006399,GO:0006725,GO:0006807,GO:0008150,GO:0008152,GO:0009058,GO:0009059,GO:0009304,GO:0009987,GO:0010467,GO:0016070,GO:0016740,GO:0016772,GO:0016779,GO:0018130,GO:0019438,GO:0030880,GO:0031974,GO:0031981,GO:…
Bvchr1_un.sca014	124617	107501	127501	A	G	downstream_gene_variant	MODIFIER	0.000540756	Bv1_021870_zzne	DNA-dependent RNA polymerase catalyzes the transcription of DNA into RNA using the four ribonucleoside triphosphates as substrates	DNA-directed RNA polymerase III subunit 1 isoform X1	GO:0000428,GO:0001056,GO:0003674,GO:0003676,GO:0003677,GO:0003824,GO:0003899,GO:0005488,GO:0005575,GO:0005622,GO:0005623,GO:0005634,GO:0005654,GO:0005666,GO:0006139,GO:0006351,GO:0006383,GO:0006399,GO:0006725,GO:0006807,GO:0008150,GO:0008152,GO:0009058,GO:0009059,GO:0009304,GO:0009987,GO:0010467,GO:0016070,GO:0016740,GO:0016772,GO:0016779,GO:0018130,GO:0019438,GO:0030880,GO:0031974,GO:0031981,GO:…
Bvchr1_un.sca014	124636	107501	127501	T	G	downstream_gene_variant	MODIFIER	0.000549034	Bv1_021870_zzne	DNA-dependent RNA polymerase catalyzes the transcription of DNA into RNA using the four ribonucleoside triphosphates as substrates	DNA-directed RNA polymerase III subunit 1 isoform X1	GO:0000428,GO:0001056,GO:0003674,GO:0003676,GO:0003677,GO:0003824,GO:0003899,GO:0005488,GO:0005575,GO:0005622,GO:0005623,GO:0005634,GO:0005654,GO:0005666,GO:0006139,GO:0006351,GO:0006383,GO:0006399,GO:0006725,GO:0006807,GO:0008150,GO:0008152,GO:0009058,GO:0009059,GO:0009304,GO:0009987,GO:0010467,GO:0016070,GO:0016740,GO:0016772,GO:0016779,GO:0018130,GO:0019438,GO:0030880,GO:0031974,GO:0031981,GO:…
Bvchr1_un.sca014	124660	107501	127501	A	T	downstream_gene_variant	MODIFIER	0.000500896	Bv1_021870_zzne	DNA-dependent RNA polymerase catalyzes the transcription of DNA into RNA using the four ribonucleoside triphosphates as substrates	DNA-directed RNA polymerase III subunit 1 isoform X1	GO:0000428,GO:0001056,GO:0003674,GO:0003676,GO:0003677,GO:0003824,GO:0003899,GO:0005488,GO:0005575,GO:0005622,GO:0005623,GO:0005634,GO:0005654,GO:0005666,GO:0006139,GO:0006351,GO:0006383,GO:0006399,GO:0006725,GO:0006807,GO:0008150,GO:0008152,GO:0009058,GO:0009059,GO:0009304,GO:0009987,GO:0010467,GO:0016070,GO:0016740,GO:0016772,GO:0016779,GO:0018130,GO:0019438,GO:0030880,GO:0031974,GO:0031981,GO:…
Bvchr1_un.sca014	124953	107501	127501	T	C	intergenic_region	MODIFIER	0.00110361
Bvchr1_un.sca014	124965	107501	127501	A	G	intergenic_region	MODIFIER	0.000562235
Bvchr1_un.sca014	125030	107501	127501	G	A	intergenic_region	MODIFIER	0.000435835
Bvchr1_un.sca014	125514	107501	127501	A	T	intergenic_region	MODIFIER	0.000530682
Bvchr1_un.sca014	125594	107501	127501	A	G	intergenic_region	MODIFIER	0.000550983
Bvchr1_un.sca014	126385	107501	127501	T	TGTAA	intergenic_region	MODIFIER	0.000474192
Bvchr1_un.sca014	126939	107501	127501	G	A	intergenic_region	MODIFIER	0.000489919
Bvchr1_un.sca014	127438	107501	127501	A	G	intergenic_region	MODIFIER	0.000506856
Bvchr1_un.sca014	139335	137501	152501	T	A	intergenic_region	MODIFIER	0.0004293
Bvchr1_un.sca014	139393	137501	152501	GT	G	intergenic_region	MODIFIER	0.000564884
Bvchr1_un.sca014	139396	137501	152501	C	CAA	intergenic_region	MODIFIER	0.000705206
Bvchr1_un.sca014	139535	137501	152501	T	A	intergenic_region	MODIFIER	0.00054546
Bvchr1_un.sca014	139732	137501	152501	A	G	intergenic_region	MODIFIER	0.000586439
Bvchr1_un.sca014	139799	137501	152501	T	C	intergenic_region	MODIFIER	0.00114147
Bvchr1_un.sca014	139873	137501	152501	C	G	intergenic_region	MODIFIER	0.000542787
Bvchr1_un.sca014	140123	137501	152501	T	A	intergenic_region	MODIFIER	0.000608588
Bvchr1_un.sca014	140149	137501	152501	A	G	intergenic_region	MODIFIER	0.00112114
Bvchr1_un.sca014	140173	137501	152501	C	T	intergenic_region	MODIFIER	0.00058164
Bvchr1_un.sca014	140207	137501	152501	G	A	intergenic_region	MODIFIER	0.00045255
Bvchr1_un.sca014	140679	137501	152501	G	T	upstream_gene_variant	MODIFIER	0.000529388	Bv1_021880_jeoj	Phosphoglycerate mutase-like protein	REDICTED: phosphoglycerate mutase-like protein 1 isoform X1 (removed)
Bvchr1_un.sca014	140765	137501	152501	CT	C	upstream_gene_variant	MODIFIER	0.00133237	Bv1_021880_jeoj	Phosphoglycerate mutase-like protein	REDICTED: phosphoglycerate mutase-like protein 1 isoform X1 (removed)
Bvchr1_un.sca014	140806	137501	152501	A	C	upstream_gene_variant	MODIFIER	0.00169983	Bv1_021880_jeoj	Phosphoglycerate mutase-like protein	REDICTED: phosphoglycerate mutase-like protein 1 isoform X1 (removed)
Bvchr1_un.sca014	141028	137501	152501	A	G	upstream_gene_variant	MODIFIER	0.0012175	Bv1_021880_jeoj	Phosphoglycerate mutase-like protein	REDICTED: phosphoglycerate mutase-like protein 1 isoform X1 (removed)
Bvchr1_un.sca014	141071	137501	152501	G	T	upstream_gene_variant	MODIFIER	0.000496726	Bv1_021880_jeoj	Phosphoglycerate mutase-like protein	REDICTED: phosphoglycerate mutase-like protein 1 isoform X1 (removed)
Bvchr1_un.sca014	141168	137501	152501	T	C	upstream_gene_variant	MODIFIER	0.00114685	Bv1_021880_jeoj	Phosphoglycerate mutase-like protein	REDICTED: phosphoglycerate mutase-like protein 1 isoform X1 (removed)
Bvchr1_un.sca014	141266	137501	152501	A	G	upstream_gene_variant	MODIFIER	0.000964738	Bv1_021880_jeoj	Phosphoglycerate mutase-like protein	REDICTED: phosphoglycerate mutase-like protein 1 isoform X1 (removed)
Bvchr1_un.sca014	141387	137501	152501	T	TAAC	upstream_gene_variant	MODIFIER	0.000453171	Bv1_021880_jeoj	Phosphoglycerate mutase-like protein	REDICTED: phosphoglycerate mutase-like protein 1 isoform X1 (removed)
Bvchr1_un.sca014	141530	137501	152501	C	T	upstream_gene_variant	MODIFIER	0.00110277	Bv1_021880_jeoj	Phosphoglycerate mutase-like protein	REDICTED: phosphoglycerate mutase-like protein 1 isoform X1 (removed)
Bvchr1_un.sca014	141732	137501	152501	A	C	5_prime_UTR_variant	MODIFIER	0.000514901	Bv1_021880_jeoj	Phosphoglycerate mutase-like protein	REDICTED: phosphoglycerate mutase-like protein 1 isoform X1 (removed)
Bvchr1_un.sca014	142214	137501	152501	T	A	intron_variant	MODIFIER	0.000635493	Bv1_021880_jeoj	Phosphoglycerate mutase-like protein	REDICTED: phosphoglycerate mutase-like protein 1 isoform X1 (removed)
Bvchr1_un.sca014	142233	137501	152501	C	T	intron_variant	MODIFIER	0.00056961	Bv1_021880_jeoj	Phosphoglycerate mutase-like protein	REDICTED: phosphoglycerate mutase-like protein 1 isoform X1 (removed)
Bvchr1_un.sca014	142247	137501	152501	CATT	C	intron_variant	MODIFIER	0.000932952	Bv1_021880_jeoj	Phosphoglycerate mutase-like protein	REDICTED: phosphoglycerate mutase-like protein 1 isoform X1 (removed)
Bvchr1_un.sca014	142674	137501	152501	T	C	intron_variant	MODIFIER	0.00144906	Bv1_021880_jeoj	Phosphoglycerate mutase-like protein	REDICTED: phosphoglycerate mutase-like protein 1 isoform X1 (removed)
Bvchr1_un.sca014	142678	137501	152501	T	TG	intron_variant	MODIFIER	0.00053745	Bv1_021880_jeoj	Phosphoglycerate mutase-like protein	REDICTED: phosphoglycerate mutase-like protein 1 isoform X1 (removed)
Bvchr1_un.sca014	142813	137501	152501	C	T	intron_variant	MODIFIER	0.000717816	Bv1_021880_jeoj	Phosphoglycerate mutase-like protein	REDICTED: phosphoglycerate mutase-like protein 1 isoform X1 (removed)
Bvchr1_un.sca014	142938	137501	152501	G	T	intron_variant	MODIFIER	0.00105405	Bv1_021880_jeoj	Phosphoglycerate mutase-like protein	REDICTED: phosphoglycerate mutase-like protein 1 isoform X1 (removed)
Bvchr1_un.sca014	143060	137501	152501	A	T	intron_variant	MODIFIER	0.000508283	Bv1_021880_jeoj	Phosphoglycerate mutase-like protein	REDICTED: phosphoglycerate mutase-like protein 1 isoform X1 (removed)
Bvchr1_un.sca014	143129	137501	152501	A	G	intron_variant	MODIFIER	0.00123485	Bv1_021880_jeoj	Phosphoglycerate mutase-like protein	REDICTED: phosphoglycerate mutase-like protein 1 isoform X1 (removed)
Bvchr1_un.sca014	143143	137501	152501	A	AT	intron_variant	MODIFIER	0.000622685	Bv1_021880_jeoj	Phosphoglycerate mutase-like protein	REDICTED: phosphoglycerate mutase-like protein 1 isoform X1 (removed)
Bvchr1_un.sca014	143152	137501	152501	T	C	intron_variant	MODIFIER	0.00057991	Bv1_021880_jeoj	Phosphoglycerate mutase-like protein	REDICTED: phosphoglycerate mutase-like protein 1 isoform X1 (removed)
Bvchr1_un.sca014	143189	137501	152501	T	C	intron_variant	MODIFIER	0.00118038	Bv1_021880_jeoj	Phosphoglycerate mutase-like protein	REDICTED: phosphoglycerate mutase-like protein 1 isoform X1 (removed)
Bvchr1_un.sca014	144112	137501	152501	A	T	intron_variant	MODIFIER	0.00059474	Bv1_021880_jeoj	Phosphoglycerate mutase-like protein	REDICTED: phosphoglycerate mutase-like protein 1 isoform X1 (removed)
Bvchr1_un.sca014	145816	137501	152501	T	A	intron_variant	MODIFIER	0.00101917	Bv1_021880_jeoj	Phosphoglycerate mutase-like protein	REDICTED: phosphoglycerate mutase-like protein 1 isoform X1 (removed)
Bvchr1_un.sca014	145941	137501	152501	G	C	missense_variant	MODERATE	0.00111355	Bv1_021880_jeoj	Phosphoglycerate mutase-like protein	REDICTED: phosphoglycerate mutase-like protein 1 isoform X1 (removed)
Bvchr1_un.sca014	146460	137501	152501	C	T	intron_variant	MODIFIER	0.000644966	Bv1_021880_jeoj	Phosphoglycerate mutase-like protein	REDICTED: phosphoglycerate mutase-like protein 1 isoform X1 (removed)
Bvchr1_un.sca014	146862	137501	152501	A	T	intron_variant	MODIFIER	0.00118953	Bv1_021880_jeoj	Phosphoglycerate mutase-like protein	REDICTED: phosphoglycerate mutase-like protein 1 isoform X1 (removed)
Bvchr1_un.sca014	147135	137501	152501	T	TGGTACTG	intron_variant	MODIFIER	0.00054533	Bv1_021880_jeoj	Phosphoglycerate mutase-like protein	REDICTED: phosphoglycerate mutase-like protein 1 isoform X1 (removed)
Bvchr1_un.sca014	147644	137501	152501	G	T	intron_variant	MODIFIER	0.00116506	Bv1_021880_jeoj	Phosphoglycerate mutase-like protein	REDICTED: phosphoglycerate mutase-like protein 1 isoform X1 (removed)
Bvchr1_un.sca014	147913	137501	152501	T	C	intron_variant	MODIFIER	0.00118458	Bv1_021880_jeoj	Phosphoglycerate mutase-like protein	REDICTED: phosphoglycerate mutase-like protein 1 isoform X1 (removed)
Bvchr1_un.sca014	148126	137501	152501	T	C	intron_variant	MODIFIER	0.000674167	Bv1_021880_jeoj	Phosphoglycerate mutase-like protein	REDICTED: phosphoglycerate mutase-like protein 1 isoform X1 (removed)
Bvchr1_un.sca014	148168	137501	152501	A	G	intron_variant	MODIFIER	0.000543236	Bv1_021880_jeoj	Phosphoglycerate mutase-like protein	REDICTED: phosphoglycerate mutase-like protein 1 isoform X1 (removed)
Bvchr1_un.sca014	148186	137501	152501	C	T	intron_variant	MODIFIER	0.00052781	Bv1_021880_jeoj	Phosphoglycerate mutase-like protein	REDICTED: phosphoglycerate mutase-like protein 1 isoform X1 (removed)
Bvchr1_un.sca014	148231	137501	152501	T	C	intron_variant	MODIFIER	0.000500467	Bv1_021880_jeoj	Phosphoglycerate mutase-like protein	REDICTED: phosphoglycerate mutase-like protein 1 isoform X1 (removed)
Bvchr1_un.sca014	148250	137501	152501	G	A	intron_variant	MODIFIER	0.000515406	Bv1_021880_jeoj	Phosphoglycerate mutase-like protein	REDICTED: phosphoglycerate mutase-like protein 1 isoform X1 (removed)
Bvchr1_un.sca014	148272	137501	152501	C	T	intron_variant	MODIFIER	0.000510965	Bv1_021880_jeoj	Phosphoglycerate mutase-like protein	REDICTED: phosphoglycerate mutase-like protein 1 isoform X1 (removed)
Bvchr1_un.sca014	148404	137501	152501	C	T	splice_donor_variant&splice_region_variant&intron_variant	HIGH	0.000473637	Bv1_021880_jeoj	Phosphoglycerate mutase-like protein	REDICTED: phosphoglycerate mutase-like protein 1 isoform X1 (removed)
Bvchr1_un.sca014	148406	137501	152501	AT	A	intron_variant	MODIFIER	0.00121041	Bv1_021880_jeoj	Phosphoglycerate mutase-like protein	REDICTED: phosphoglycerate mutase-like protein 1 isoform X1 (removed)
Bvchr1_un.sca014	148432	137501	152501	C	T	intron_variant	MODIFIER	0.000535054	Bv1_021880_jeoj	Phosphoglycerate mutase-like protein	REDICTED: phosphoglycerate mutase-like protein 1 isoform X1 (removed)
Bvchr1_un.sca014	148643	137501	152501	G	A	3_prime_UTR_variant	MODIFIER	0.000425491	Bv1_021880_jeoj	Phosphoglycerate mutase-like protein	REDICTED: phosphoglycerate mutase-like protein 1 isoform X1 (removed)
Bvchr1_un.sca014	148701	137501	152501	A	G	3_prime_UTR_variant	MODIFIER	0.00070163	Bv1_021880_jeoj	Phosphoglycerate mutase-like protein	REDICTED: phosphoglycerate mutase-like protein 1 isoform X1 (removed)
Bvchr1_un.sca014	148743	137501	152501	A	T	3_prime_UTR_variant	MODIFIER	0.000573665	Bv1_021880_jeoj	Phosphoglycerate mutase-like protein	REDICTED: phosphoglycerate mutase-like protein 1 isoform X1 (removed)
Bvchr1_un.sca014	148972	137501	152501	G	A	3_prime_UTR_variant	MODIFIER	0.00050852	Bv1_021880_jeoj	Phosphoglycerate mutase-like protein	REDICTED: phosphoglycerate mutase-like protein 1 isoform X1 (removed)
Bvchr1_un.sca014	178190	177501	205001	T	A	intergenic_region	MODIFIER	0.00131488
Bvchr1_un.sca014	178617	177501	205001	T	C	intergenic_region	MODIFIER	0.000521646
Bvchr1_un.sca014	178767	177501	205001	C	G	upstream_gene_variant	MODIFIER	0.00054811	Bv1_021890_cfdu	Phosphoglycerate mutase-like protein	REDICTED: phosphoglycerate mutase-like protein 1 isoform X1 (removed)
Bvchr1_un.sca014	178783	177501	205001	G	A	upstream_gene_variant	MODIFIER	0.000532671	Bv1_021890_cfdu	Phosphoglycerate mutase-like protein	REDICTED: phosphoglycerate mutase-like protein 1 isoform X1 (removed)
Bvchr1_un.sca014	178790	177501	205001	G	C	upstream_gene_variant	MODIFIER	0.000545054	Bv1_021890_cfdu	Phosphoglycerate mutase-like protein	REDICTED: phosphoglycerate mutase-like protein 1 isoform X1 (removed)
Bvchr1_un.sca014	178862	177501	205001	A	C	upstream_gene_variant	MODIFIER	0.000668515	Bv1_021890_cfdu	Phosphoglycerate mutase-like protein	REDICTED: phosphoglycerate mutase-like protein 1 isoform X1 (removed)
Bvchr1_un.sca014	178890	177501	205001	T	C	upstream_gene_variant	MODIFIER	0.000548925	Bv1_021890_cfdu	Phosphoglycerate mutase-like protein	REDICTED: phosphoglycerate mutase-like protein 1 isoform X1 (removed)
Bvchr1_un.sca014	178903	177501	205001	C	A	upstream_gene_variant	MODIFIER	0.000992973	Bv1_021890_cfdu	Phosphoglycerate mutase-like protein	REDICTED: phosphoglycerate mutase-like protein 1 isoform X1 (removed)
Bvchr1_un.sca014	178919	177501	205001	G	A	upstream_gene_variant	MODIFIER	0.000458025	Bv1_021890_cfdu	Phosphoglycerate mutase-like protein	REDICTED: phosphoglycerate mutase-like protein 1 isoform X1 (removed)
Bvchr1_un.sca014	180036	177501	205001	T	C	intron_variant	MODIFIER	0.000676493	Bv1_021890_cfdu	Phosphoglycerate mutase-like protein	REDICTED: phosphoglycerate mutase-like protein 1 isoform X1 (removed)
Bvchr1_un.sca014	180066	177501	205001	T	A	intron_variant	MODIFIER	0.000633073	Bv1_021890_cfdu	Phosphoglycerate mutase-like protein	REDICTED: phosphoglycerate mutase-like protein 1 isoform X1 (removed)
Bvchr1_un.sca014	180069	177501	205001	C	G	intron_variant	MODIFIER	0.000534818	Bv1_021890_cfdu	Phosphoglycerate mutase-like protein	REDICTED: phosphoglycerate mutase-like protein 1 isoform X1 (removed)
Bvchr1_un.sca014	180099	177501	205001	T	C	intron_variant	MODIFIER	0.000597106	Bv1_021890_cfdu	Phosphoglycerate mutase-like protein	REDICTED: phosphoglycerate mutase-like protein 1 isoform X1 (removed)
Bvchr1_un.sca014	180119	177501	205001	A	T	intron_variant	MODIFIER	0.000971531	Bv1_021890_cfdu	Phosphoglycerate mutase-like protein	REDICTED: phosphoglycerate mutase-like protein 1 isoform X1 (removed)
Bvchr1_un.sca014	180139	177501	205001	A	T	intron_variant	MODIFIER	0.00121135	Bv1_021890_cfdu	Phosphoglycerate mutase-like protein	REDICTED: phosphoglycerate mutase-like protein 1 isoform X1 (removed)
Bvchr1_un.sca014	180313	177501	205001	G	T	intron_variant	MODIFIER	0.00059024	Bv1_021890_cfdu	Phosphoglycerate mutase-like protein	REDICTED: phosphoglycerate mutase-like protein 1 isoform X1 (removed)
Bvchr1_un.sca014	180527	177501	205001	G	A	synonymous_variant	LOW	0.000417891	Bv1_021890_cfdu	Phosphoglycerate mutase-like protein	REDICTED: phosphoglycerate mutase-like protein 1 isoform X1 (removed)
Bvchr1_un.sca014	180634	177501	205001	A	G	intron_variant	MODIFIER	0.00101874	Bv1_021890_cfdu	Phosphoglycerate mutase-like protein	REDICTED: phosphoglycerate mutase-like protein 1 isoform X1 (removed)
Bvchr1_un.sca014	180635	177501	205001	C	A	intron_variant	MODIFIER	0.00226571	Bv1_021890_cfdu	Phosphoglycerate mutase-like protein	REDICTED: phosphoglycerate mutase-like protein 1 isoform X1 (removed)
Bvchr1_un.sca014	181044	177501	205001	G	C	intron_variant	MODIFIER	0.00103176	Bv1_021890_cfdu	Phosphoglycerate mutase-like protein	REDICTED: phosphoglycerate mutase-like protein 1 isoform X1 (removed)
Bvchr1_un.sca014	181423	177501	205001	T	A	intron_variant	MODIFIER	0.00168501	Bv1_021890_cfdu	Phosphoglycerate mutase-like protein	REDICTED: phosphoglycerate mutase-like protein 1 isoform X1 (removed)
Bvchr1_un.sca014	181426	177501	205001	G	A	intron_variant	MODIFIER	0.00113224	Bv1_021890_cfdu	Phosphoglycerate mutase-like protein	REDICTED: phosphoglycerate mutase-like protein 1 isoform X1 (removed)
Bvchr1_un.sca014	181484	177501	205001	G	A	intron_variant	MODIFIER	0.00119874	Bv1_021890_cfdu	Phosphoglycerate mutase-like protein	REDICTED: phosphoglycerate mutase-like protein 1 isoform X1 (removed)
Bvchr1_un.sca014	181490	177501	205001	T	C	intron_variant	MODIFIER	0.00153599	Bv1_021890_cfdu	Phosphoglycerate mutase-like protein	REDICTED: phosphoglycerate mutase-like protein 1 isoform X1 (removed)
Bvchr1_un.sca014	181522	177501	205001	C	T	intron_variant	MODIFIER	0.00100255	Bv1_021890_cfdu	Phosphoglycerate mutase-like protein	REDICTED: phosphoglycerate mutase-like protein 1 isoform X1 (removed)
Bvchr1_un.sca014	181830	177501	205001	G	A	missense_variant	MODERATE	0.00112811	Bv1_021890_cfdu	Phosphoglycerate mutase-like protein	REDICTED: phosphoglycerate mutase-like protein 1 isoform X1 (removed)
Bvchr1_un.sca014	181831	177501	205001	A	G	missense_variant	MODERATE	0.00125358	Bv1_021890_cfdu	Phosphoglycerate mutase-like protein	REDICTED: phosphoglycerate mutase-like protein 1 isoform X1 (removed)
Bvchr1_un.sca014	182046	177501	205001	A	G	intron_variant	MODIFIER	0.00109599	Bv1_021890_cfdu	Phosphoglycerate mutase-like protein	REDICTED: phosphoglycerate mutase-like protein 1 isoform X1 (removed)
Bvchr1_un.sca014	182056	177501	205001	A	C	intron_variant	MODIFIER	0.00164505	Bv1_021890_cfdu	Phosphoglycerate mutase-like protein	REDICTED: phosphoglycerate mutase-like protein 1 isoform X1 (removed)
Bvchr1_un.sca014	182311	177501	205001	T	G	intron_variant	MODIFIER	0.00059163	Bv1_021890_cfdu	Phosphoglycerate mutase-like protein	REDICTED: phosphoglycerate mutase-like protein 1 isoform X1 (removed)
Bvchr1_un.sca014	183052	177501	205001	CT	C	intron_variant	MODIFIER	0.0011247	Bv1_021890_cfdu	Phosphoglycerate mutase-like protein	REDICTED: phosphoglycerate mutase-like protein 1 isoform X1 (removed)
Bvchr1_un.sca014	183677	177501	205001	C	T	intron_variant	MODIFIER	0.000425227	Bv1_021890_cfdu	Phosphoglycerate mutase-like protein	REDICTED: phosphoglycerate mutase-like protein 1 isoform X1 (removed)
Bvchr1_un.sca014	184004	177501	205001	G	C	missense_variant	MODERATE	0.000498787	Bv1_021890_cfdu	Phosphoglycerate mutase-like protein	REDICTED: phosphoglycerate mutase-like protein 1 isoform X1 (removed)
Bvchr1_un.sca014	184204	177501	205001	C	G	3_prime_UTR_variant	MODIFIER	0.000525805	Bv1_021890_cfdu	Phosphoglycerate mutase-like protein	REDICTED: phosphoglycerate mutase-like protein 1 isoform X1 (removed)
Bvchr1_un.sca014	184257	177501	205001	A	G	3_prime_UTR_variant	MODIFIER	0.00058942	Bv1_021890_cfdu	Phosphoglycerate mutase-like protein	REDICTED: phosphoglycerate mutase-like protein 1 isoform X1 (removed)
Bvchr1_un.sca014	184293	177501	205001	G	A	3_prime_UTR_variant	MODIFIER	0.000537076	Bv1_021890_cfdu	Phosphoglycerate mutase-like protein	REDICTED: phosphoglycerate mutase-like protein 1 isoform X1 (removed)
Bvchr1_un.sca014	184313	177501	205001	T	C	3_prime_UTR_variant	MODIFIER	0.000486836	Bv1_021890_cfdu	Phosphoglycerate mutase-like protein	REDICTED: phosphoglycerate mutase-like protein 1 isoform X1 (removed)
Bvchr1_un.sca014	185761	177501	205001	C	A	downstream_gene_variant	MODIFIER	0.00104177	Bv1_021900_dsdq	Protein odr-4 homolog	uncharacterized protein LOC104905765	GO:0005575,GO:0016020,GO:0016021,GO:0031224,GO:004442
Bvchr1_un.sca014	185898	177501	205001	C	CTCT	downstream_gene_variant	MODIFIER	0.0010686	Bv1_021900_dsdq	Protein odr-4 homolog	uncharacterized protein LOC104905765	GO:0005575,GO:0016020,GO:0016021,GO:0031224,GO:004442
Bvchr1_un.sca014	185899	177501	205001	A	ATG	downstream_gene_variant	MODIFIER	0.00107608	Bv1_021900_dsdq	Protein odr-4 homolog	uncharacterized protein LOC104905765	GO:0005575,GO:0016020,GO:0016021,GO:0031224,GO:004442
Bvchr1_un.sca014	185947	177501	205001	T	C	downstream_gene_variant	MODIFIER	0.000509735	Bv1_021900_dsdq	Protein odr-4 homolog	uncharacterized protein LOC104905765	GO:0005575,GO:0016020,GO:0016021,GO:0031224,GO:004442
Bvchr1_un.sca014	185993	177501	205001	C	A	downstream_gene_variant	MODIFIER	0.000606709	Bv1_021900_dsdq	Protein odr-4 homolog	uncharacterized protein LOC104905765	GO:0005575,GO:0016020,GO:0016021,GO:0031224,GO:004442
Bvchr1_un.sca014	186013	177501	205001	A	T	downstream_gene_variant	MODIFIER	0.00112574	Bv1_021900_dsdq	Protein odr-4 homolog	uncharacterized protein LOC104905765	GO:0005575,GO:0016020,GO:0016021,GO:0031224,GO:004442
Bvchr1_un.sca014	186043	177501	205001	A	G	3_prime_UTR_variant	MODIFIER	0.0011657	Bv1_021900_dsdq	Protein odr-4 homolog	uncharacterized protein LOC104905765	GO:0005575,GO:0016020,GO:0016021,GO:0031224,GO:004442
Bvchr1_un.sca014	186719	177501	205001	A	G	intron_variant	MODIFIER	0.00100669	Bv1_021900_dsdq	Protein odr-4 homolog	uncharacterized protein LOC104905765	GO:0005575,GO:0016020,GO:0016021,GO:0031224,GO:004442
Bvchr1_un.sca014	186853	177501	205001	C	G	intron_variant	MODIFIER	0.000752002	Bv1_021900_dsdq	Protein odr-4 homolog	uncharacterized protein LOC104905765	GO:0005575,GO:0016020,GO:0016021,GO:0031224,GO:004442
Bvchr1_un.sca014	186898	177501	205001	C	T	intron_variant	MODIFIER	0.00249364	Bv1_021900_dsdq	Protein odr-4 homolog	uncharacterized protein LOC104905765	GO:0005575,GO:0016020,GO:0016021,GO:0031224,GO:004442
Bvchr1_un.sca014	186952	177501	205001	T	A	intron_variant	MODIFIER	0.0012694	Bv1_021900_dsdq	Protein odr-4 homolog	uncharacterized protein LOC104905765	GO:0005575,GO:0016020,GO:0016021,GO:0031224,GO:004442
Bvchr1_un.sca014	187085	177501	205001	C	T	intron_variant	MODIFIER	0.000648413	Bv1_021900_dsdq	Protein odr-4 homolog	uncharacterized protein LOC104905765	GO:0005575,GO:0016020,GO:0016021,GO:0031224,GO:004442
Bvchr1_un.sca014	187204	177501	205001	A	G	intron_variant	MODIFIER	0.00052335	Bv1_021900_dsdq	Protein odr-4 homolog	uncharacterized protein LOC104905765	GO:0005575,GO:0016020,GO:0016021,GO:0031224,GO:004442
Bvchr1_un.sca014	187235	177501	205001	T	C	intron_variant	MODIFIER	0.0015316	Bv1_021900_dsdq	Protein odr-4 homolog	uncharacterized protein LOC104905765	GO:0005575,GO:0016020,GO:0016021,GO:0031224,GO:004442
Bvchr1_un.sca014	187557	177501	205001	A	G	intron_variant	MODIFIER	0.00132762	Bv1_021900_dsdq	Protein odr-4 homolog	uncharacterized protein LOC104905765	GO:0005575,GO:0016020,GO:0016021,GO:0031224,GO:004442
Bvchr1_un.sca014	187634	177501	205001	A	G	intron_variant	MODIFIER	0.000552857	Bv1_021900_dsdq	Protein odr-4 homolog	uncharacterized protein LOC104905765	GO:0005575,GO:0016020,GO:0016021,GO:0031224,GO:004442
Bvchr1_un.sca014	187674	177501	205001	A	G	intron_variant	MODIFIER	0.000572786	Bv1_021900_dsdq	Protein odr-4 homolog	uncharacterized protein LOC104905765	GO:0005575,GO:0016020,GO:0016021,GO:0031224,GO:004442
Bvchr1_un.sca014	187677	177501	205001	C	T	intron_variant	MODIFIER	0.00105213	Bv1_021900_dsdq	Protein odr-4 homolog	uncharacterized protein LOC104905765	GO:0005575,GO:0016020,GO:0016021,GO:0031224,GO:004442
Bvchr1_un.sca014	187776	177501	205001	G	A	intron_variant	MODIFIER	0.00061114	Bv1_021900_dsdq	Protein odr-4 homolog	uncharacterized protein LOC104905765	GO:0005575,GO:0016020,GO:0016021,GO:0031224,GO:004442
Bvchr1_un.sca014	187779	177501	205001	A	G	intron_variant	MODIFIER	0.000532391	Bv1_021900_dsdq	Protein odr-4 homolog	uncharacterized protein LOC104905765	GO:0005575,GO:0016020,GO:0016021,GO:0031224,GO:004442
Bvchr1_un.sca014	187848	177501	205001	A	G	intron_variant	MODIFIER	0.00157135	Bv1_021900_dsdq	Protein odr-4 homolog	uncharacterized protein LOC104905765	GO:0005575,GO:0016020,GO:0016021,GO:0031224,GO:004442
Bvchr1_un.sca014	187925	177501	205001	C	G	intron_variant	MODIFIER	0.00125895	Bv1_021900_dsdq	Protein odr-4 homolog	uncharacterized protein LOC104905765	GO:0005575,GO:0016020,GO:0016021,GO:0031224,GO:004442
Bvchr1_un.sca014	187946	177501	205001	A	T	intron_variant	MODIFIER	0.000557512	Bv1_021900_dsdq	Protein odr-4 homolog	uncharacterized protein LOC104905765	GO:0005575,GO:0016020,GO:0016021,GO:0031224,GO:004442
Bvchr1_un.sca014	187957	177501	205001	G	A	intron_variant	MODIFIER	0.00112945	Bv1_021900_dsdq	Protein odr-4 homolog	uncharacterized protein LOC104905765	GO:0005575,GO:0016020,GO:0016021,GO:0031224,GO:004442
Bvchr1_un.sca014	188242	177501	205001	G	A	intron_variant	MODIFIER	0.000536059	Bv1_021900_dsdq	Protein odr-4 homolog	uncharacterized protein LOC104905765	GO:0005575,GO:0016020,GO:0016021,GO:0031224,GO:004442
Bvchr1_un.sca014	188279	177501	205001	C	T	intron_variant	MODIFIER	0.000736781	Bv1_021900_dsdq	Protein odr-4 homolog	uncharacterized protein LOC104905765	GO:0005575,GO:0016020,GO:0016021,GO:0031224,GO:004442
Bvchr1_un.sca014	189106	177501	205001	G	A	synonymous_variant	LOW	0.00140398	Bv1_021900_dsdq	Protein odr-4 homolog	uncharacterized protein LOC104905765	GO:0005575,GO:0016020,GO:0016021,GO:0031224,GO:004442
Bvchr1_un.sca014	189170	177501	205001	A	T	intron_variant	MODIFIER	0.000541931	Bv1_021900_dsdq	Protein odr-4 homolog	uncharacterized protein LOC104905765	GO:0005575,GO:0016020,GO:0016021,GO:0031224,GO:004442
Bvchr1_un.sca014	189172	177501	205001	A	T	intron_variant	MODIFIER	0.000725384	Bv1_021900_dsdq	Protein odr-4 homolog	uncharacterized protein LOC104905765	GO:0005575,GO:0016020,GO:0016021,GO:0031224,GO:004442
Bvchr1_un.sca014	189408	177501	205001	A	G	intron_variant	MODIFIER	0.00122928	Bv1_021900_dsdq	Protein odr-4 homolog	uncharacterized protein LOC104905765	GO:0005575,GO:0016020,GO:0016021,GO:0031224,GO:004442
Bvchr1_un.sca014	189483	177501	205001	T	G	intron_variant	MODIFIER	0.0013796	Bv1_021900_dsdq	Protein odr-4 homolog	uncharacterized protein LOC104905765	GO:0005575,GO:0016020,GO:0016021,GO:0031224,GO:004442
Bvchr1_un.sca014	189677	177501	205001	T	C	splice_acceptor_variant&splice_region_variant&intron_variant	HIGH	0.00113173	Bv1_021900_dsdq	Protein odr-4 homolog	uncharacterized protein LOC104905765	GO:0005575,GO:0016020,GO:0016021,GO:0031224,GO:004442
Bvchr1_un.sca014	189679	177501	205001	T	C	splice_acceptor_variant&intron_variant	HIGH	0.00125062	Bv1_021900_dsdq	Protein odr-4 homolog	uncharacterized protein LOC104905765	GO:0005575,GO:0016020,GO:0016021,GO:0031224,GO:004442
Bvchr1_un.sca014	189737	177501	205001	T	A	intron_variant	MODIFIER	0.000857682	Bv1_021900_dsdq	Protein odr-4 homolog	uncharacterized protein LOC104905765	GO:0005575,GO:0016020,GO:0016021,GO:0031224,GO:004442
Bvchr1_un.sca014	189827	177501	205001	G	A	synonymous_variant	LOW	0.00062463	Bv1_021900_dsdq	Protein odr-4 homolog	uncharacterized protein LOC104905765	GO:0005575,GO:0016020,GO:0016021,GO:0031224,GO:004442
Bvchr1_un.sca014	190006	177501	205001	G	A	intron_variant	MODIFIER	0.00170297	Bv1_021900_dsdq	Protein odr-4 homolog	uncharacterized protein LOC104905765	GO:0005575,GO:0016020,GO:0016021,GO:0031224,GO:004442
Bvchr1_un.sca014	190017	177501	205001	G	A	intron_variant	MODIFIER	0.00107756	Bv1_021900_dsdq	Protein odr-4 homolog	uncharacterized protein LOC104905765	GO:0005575,GO:0016020,GO:0016021,GO:0031224,GO:004442
Bvchr1_un.sca014	190152	177501	205001	A	C	intron_variant	MODIFIER	0.00123855	Bv1_021900_dsdq	Protein odr-4 homolog	uncharacterized protein LOC104905765	GO:0005575,GO:0016020,GO:0016021,GO:0031224,GO:004442
Bvchr1_un.sca014	190571	177501	205001	A	T	intron_variant	MODIFIER	0.00127589	Bv1_021900_dsdq	Protein odr-4 homolog	uncharacterized protein LOC104905765	GO:0005575,GO:0016020,GO:0016021,GO:0031224,GO:004442
Bvchr1_un.sca014	190598	177501	205001	G	A	intron_variant	MODIFIER	0.00110949	Bv1_021900_dsdq	Protein odr-4 homolog	uncharacterized protein LOC104905765	GO:0005575,GO:0016020,GO:0016021,GO:0031224,GO:004442
Bvchr1_un.sca014	190668	177501	205001	G	A	intron_variant	MODIFIER	0.000492317	Bv1_021900_dsdq	Protein odr-4 homolog	uncharacterized protein LOC104905765	GO:0005575,GO:0016020,GO:0016021,GO:0031224,GO:004442
Bvchr1_un.sca014	190779	177501	205001	A	T	intron_variant	MODIFIER	0.00185194	Bv1_021900_dsdq	Protein odr-4 homolog	uncharacterized protein LOC104905765	GO:0005575,GO:0016020,GO:0016021,GO:0031224,GO:004442
Bvchr1_un.sca014	190782	177501	205001	A	T	intron_variant	MODIFIER	0.000562578	Bv1_021900_dsdq	Protein odr-4 homolog	uncharacterized protein LOC104905765	GO:0005575,GO:0016020,GO:0016021,GO:0031224,GO:004442
Bvchr1_un.sca014	190905	177501	205001	A	G	intron_variant	MODIFIER	0.0012749	Bv1_021900_dsdq	Protein odr-4 homolog	uncharacterized protein LOC104905765	GO:0005575,GO:0016020,GO:0016021,GO:0031224,GO:004442
Bvchr1_un.sca014	191050	177501	205001	T	C	intron_variant	MODIFIER	0.000514715	Bv1_021900_dsdq	Protein odr-4 homolog	uncharacterized protein LOC104905765	GO:0005575,GO:0016020,GO:0016021,GO:0031224,GO:004442
Bvchr1_un.sca014	191058	177501	205001	A	T	intron_variant	MODIFIER	0.00108616	Bv1_021900_dsdq	Protein odr-4 homolog	uncharacterized protein LOC104905765	GO:0005575,GO:0016020,GO:0016021,GO:0031224,GO:004442
Bvchr1_un.sca014	191154	177501	205001	A	G	intron_variant	MODIFIER	0.000696146	Bv1_021900_dsdq	Protein odr-4 homolog	uncharacterized protein LOC104905765	GO:0005575,GO:0016020,GO:0016021,GO:0031224,GO:004442
Bvchr1_un.sca014	191181	177501	205001	T	A	intron_variant	MODIFIER	0.000499918	Bv1_021900_dsdq	Protein odr-4 homolog	uncharacterized protein LOC104905765	GO:0005575,GO:0016020,GO:0016021,GO:0031224,GO:004442
Bvchr1_un.sca014	191219	177501	205001	G	C	intron_variant	MODIFIER	0.00112575	Bv1_021900_dsdq	Protein odr-4 homolog	uncharacterized protein LOC104905765	GO:0005575,GO:0016020,GO:0016021,GO:0031224,GO:004442
Bvchr1_un.sca014	191302	177501	205001	C	T	intron_variant	MODIFIER	0.00104142	Bv1_021900_dsdq	Protein odr-4 homolog	uncharacterized protein LOC104905765	GO:0005575,GO:0016020,GO:0016021,GO:0031224,GO:004442
Bvchr1_un.sca014	191336	177501	205001	C	A	intron_variant	MODIFIER	0.00109056	Bv1_021900_dsdq	Protein odr-4 homolog	uncharacterized protein LOC104905765	GO:0005575,GO:0016020,GO:0016021,GO:0031224,GO:004442
Bvchr1_un.sca014	191354	177501	205001	T	C	intron_variant	MODIFIER	0.00160221	Bv1_021900_dsdq	Protein odr-4 homolog	uncharacterized protein LOC104905765	GO:0005575,GO:0016020,GO:0016021,GO:0031224,GO:004442
Bvchr1_un.sca014	191544	177501	205001	A	G	intron_variant	MODIFIER	0.000516497	Bv1_021900_dsdq	Protein odr-4 homolog	uncharacterized protein LOC104905765	GO:0005575,GO:0016020,GO:0016021,GO:0031224,GO:004442
Bvchr1_un.sca014	191547	177501	205001	C	T	intron_variant	MODIFIER	0.000655523	Bv1_021900_dsdq	Protein odr-4 homolog	uncharacterized protein LOC104905765	GO:0005575,GO:0016020,GO:0016021,GO:0031224,GO:004442
Bvchr1_un.sca014	191597	177501	205001	T	A	intron_variant	MODIFIER	0.000483487	Bv1_021900_dsdq	Protein odr-4 homolog	uncharacterized protein LOC104905765	GO:0005575,GO:0016020,GO:0016021,GO:0031224,GO:004442
Bvchr1_un.sca014	191690	177501	205001	G	T	intron_variant	MODIFIER	0.000533999	Bv1_021900_dsdq	Protein odr-4 homolog	uncharacterized protein LOC104905765	GO:0005575,GO:0016020,GO:0016021,GO:0031224,GO:004442
Bvchr1_un.sca014	191736	177501	205001	G	C	intron_variant	MODIFIER	0.000732604	Bv1_021900_dsdq	Protein odr-4 homolog	uncharacterized protein LOC104905765	GO:0005575,GO:0016020,GO:0016021,GO:0031224,GO:004442
Bvchr1_un.sca014	191890	177501	205001	T	A	missense_variant	MODERATE	0.00136746	Bv1_021900_dsdq	Protein odr-4 homolog	uncharacterized protein LOC104905765	GO:0005575,GO:0016020,GO:0016021,GO:0031224,GO:004442
Bvchr1_un.sca014	192176	177501	205001	G	C	intron_variant	MODIFIER	0.000503841	Bv1_021900_dsdq	Protein odr-4 homolog	uncharacterized protein LOC104905765	GO:0005575,GO:0016020,GO:0016021,GO:0031224,GO:004442
Bvchr1_un.sca014	192623	177501	205001	C	CA	intron_variant	MODIFIER	0.00123964	Bv1_021900_dsdq	Protein odr-4 homolog	uncharacterized protein LOC104905765	GO:0005575,GO:0016020,GO:0016021,GO:0031224,GO:004442
Bvchr1_un.sca014	192671	177501	205001	G	A	intron_variant	MODIFIER	0.00176633	Bv1_021900_dsdq	Protein odr-4 homolog	uncharacterized protein LOC104905765	GO:0005575,GO:0016020,GO:0016021,GO:0031224,GO:004442
Bvchr1_un.sca014	192946	177501	205001	C	T	intron_variant	MODIFIER	0.000666163	Bv1_021900_dsdq	Protein odr-4 homolog	uncharacterized protein LOC104905765	GO:0005575,GO:0016020,GO:0016021,GO:0031224,GO:004442
Bvchr1_un.sca014	193385	177501	205001	G	A	synonymous_variant	LOW	0.00104626	Bv1_021900_dsdq	Protein odr-4 homolog	uncharacterized protein LOC104905765	GO:0005575,GO:0016020,GO:0016021,GO:0031224,GO:004442
Bvchr1_un.sca014	193658	177501	205001	A	G	intron_variant	MODIFIER	0.000595044	Bv1_021900_dsdq	Protein odr-4 homolog	uncharacterized protein LOC104905765	GO:0005575,GO:0016020,GO:0016021,GO:0031224,GO:004442
Bvchr1_un.sca014	193697	177501	205001	T	C	intron_variant	MODIFIER	0.00121208	Bv1_021900_dsdq	Protein odr-4 homolog	uncharacterized protein LOC104905765	GO:0005575,GO:0016020,GO:0016021,GO:0031224,GO:004442
Bvchr1_un.sca014	193788	177501	205001	T	C	intron_variant	MODIFIER	0.00118336	Bv1_021900_dsdq	Protein odr-4 homolog	uncharacterized protein LOC104905765	GO:0005575,GO:0016020,GO:0016021,GO:0031224,GO:004442
Bvchr1_un.sca014	193951	177501	205001	A	T	intron_variant	MODIFIER	0.000525127	Bv1_021900_dsdq	Protein odr-4 homolog	uncharacterized protein LOC104905765	GO:0005575,GO:0016020,GO:0016021,GO:0031224,GO:004442
Bvchr1_un.sca014	193953	177501	205001	T	C	intron_variant	MODIFIER	0.000558682	Bv1_021900_dsdq	Protein odr-4 homolog	uncharacterized protein LOC104905765	GO:0005575,GO:0016020,GO:0016021,GO:0031224,GO:004442
Bvchr1_un.sca014	193981	177501	205001	A	C	intron_variant	MODIFIER	0.00055219	Bv1_021900_dsdq	Protein odr-4 homolog	uncharacterized protein LOC104905765	GO:0005575,GO:0016020,GO:0016021,GO:0031224,GO:004442
Bvchr1_un.sca014	194001	177501	205001	G	A	intron_variant	MODIFIER	0.000524893	Bv1_021900_dsdq	Protein odr-4 homolog	uncharacterized protein LOC104905765	GO:0005575,GO:0016020,GO:0016021,GO:0031224,GO:004442
Bvchr1_un.sca014	194072	177501	205001	A	G	intron_variant	MODIFIER	0.00102407	Bv1_021900_dsdq	Protein odr-4 homolog	uncharacterized protein LOC104905765	GO:0005575,GO:0016020,GO:0016021,GO:0031224,GO:004442
Bvchr1_un.sca014	194107	177501	205001	C	T	intron_variant	MODIFIER	0.0005422	Bv1_021900_dsdq	Protein odr-4 homolog	uncharacterized protein LOC104905765	GO:0005575,GO:0016020,GO:0016021,GO:0031224,GO:004442
Bvchr1_un.sca014	194324	177501	205001	G	C	intron_variant	MODIFIER	0.000583878	Bv1_021900_dsdq	Protein odr-4 homolog	uncharacterized protein LOC104905765	GO:0005575,GO:0016020,GO:0016021,GO:0031224,GO:004442
Bvchr1_un.sca014	194460	177501	205001	A	T	intron_variant	MODIFIER	0.000723455	Bv1_021900_dsdq	Protein odr-4 homolog	uncharacterized protein LOC104905765	GO:0005575,GO:0016020,GO:0016021,GO:0031224,GO:004442
Bvchr1_un.sca014	194468	177501	205001	C	A	intron_variant	MODIFIER	0.000565565	Bv1_021900_dsdq	Protein odr-4 homolog	uncharacterized protein LOC104905765	GO:0005575,GO:0016020,GO:0016021,GO:0031224,GO:004442
Bvchr1_un.sca014	194595	177501	205001	G	A	intron_variant	MODIFIER	0.000658404	Bv1_021900_dsdq	Protein odr-4 homolog	uncharacterized protein LOC104905765	GO:0005575,GO:0016020,GO:0016021,GO:0031224,GO:004442
Bvchr1_un.sca014	194865	177501	205001	A	T	intron_variant	MODIFIER	0.00052812	Bv1_021900_dsdq	Protein odr-4 homolog	uncharacterized protein LOC104905765	GO:0005575,GO:0016020,GO:0016021,GO:0031224,GO:004442
Bvchr1_un.sca014	194967	177501	205001	A	G	intron_variant	MODIFIER	0.00129275	Bv1_021900_dsdq	Protein odr-4 homolog	uncharacterized protein LOC104905765	GO:0005575,GO:0016020,GO:0016021,GO:0031224,GO:004442
Bvchr1_un.sca014	195046	177501	205001	C	T	intron_variant	MODIFIER	0.00124575	Bv1_021900_dsdq	Protein odr-4 homolog	uncharacterized protein LOC104905765	GO:0005575,GO:0016020,GO:0016021,GO:0031224,GO:004442
Bvchr1_un.sca014	195098	177501	205001	TA	T	intron_variant	MODIFIER	0.00128187	Bv1_021900_dsdq	Protein odr-4 homolog	uncharacterized protein LOC104905765	GO:0005575,GO:0016020,GO:0016021,GO:0031224,GO:004442
Bvchr1_un.sca014	195179	177501	205001	T	A	intron_variant	MODIFIER	0.000546163	Bv1_021900_dsdq	Protein odr-4 homolog	uncharacterized protein LOC104905765	GO:0005575,GO:0016020,GO:0016021,GO:0031224,GO:004442
Bvchr1_un.sca014	195272	177501	205001	T	G	intron_variant	MODIFIER	0.00130411	Bv1_021900_dsdq	Protein odr-4 homolog	uncharacterized protein LOC104905765	GO:0005575,GO:0016020,GO:0016021,GO:0031224,GO:004442
Bvchr1_un.sca014	195418	177501	205001	A	G	intron_variant	MODIFIER	0.000596186	Bv1_021900_dsdq	Protein odr-4 homolog	uncharacterized protein LOC104905765	GO:0005575,GO:0016020,GO:0016021,GO:0031224,GO:004442
Bvchr1_un.sca014	195428	177501	205001	T	G	intron_variant	MODIFIER	0.000631242	Bv1_021900_dsdq	Protein odr-4 homolog	uncharacterized protein LOC104905765	GO:0005575,GO:0016020,GO:0016021,GO:0031224,GO:004442
Bvchr1_un.sca014	195506	177501	205001	T	C	intron_variant	MODIFIER	0.000689945	Bv1_021900_dsdq	Protein odr-4 homolog	uncharacterized protein LOC104905765	GO:0005575,GO:0016020,GO:0016021,GO:0031224,GO:004442
Bvchr1_un.sca014	195675	177501	205001	T	G	intron_variant	MODIFIER	0.00158593	Bv1_021900_dsdq	Protein odr-4 homolog	uncharacterized protein LOC104905765	GO:0005575,GO:0016020,GO:0016021,GO:0031224,GO:004442
Bvchr1_un.sca014	195837	177501	205001	C	G	intron_variant	MODIFIER	0.00113574	Bv1_021900_dsdq	Protein odr-4 homolog	uncharacterized protein LOC104905765	GO:0005575,GO:0016020,GO:0016021,GO:0031224,GO:004442
Bvchr1_un.sca014	195860	177501	205001	C	T	intron_variant	MODIFIER	0.00104887	Bv1_021900_dsdq	Protein odr-4 homolog	uncharacterized protein LOC104905765	GO:0005575,GO:0016020,GO:0016021,GO:0031224,GO:004442
Bvchr1_un.sca014	195883	177501	205001	T	A	intron_variant	MODIFIER	0.000573334	Bv1_021900_dsdq	Protein odr-4 homolog	uncharacterized protein LOC104905765	GO:0005575,GO:0016020,GO:0016021,GO:0031224,GO:004442
Bvchr1_un.sca014	195902	177501	205001	T	G	intron_variant	MODIFIER	0.000554	Bv1_021900_dsdq	Protein odr-4 homolog	uncharacterized protein LOC104905765	GO:0005575,GO:0016020,GO:0016021,GO:0031224,GO:004442
Bvchr1_un.sca014	195958	177501	205001	A	G	intron_variant	MODIFIER	0.00104426	Bv1_021900_dsdq	Protein odr-4 homolog	uncharacterized protein LOC104905765	GO:0005575,GO:0016020,GO:0016021,GO:0031224,GO:004442
Bvchr1_un.sca014	196028	177501	205001	C	T	intron_variant	MODIFIER	0.00054326	Bv1_021900_dsdq	Protein odr-4 homolog	uncharacterized protein LOC104905765	GO:0005575,GO:0016020,GO:0016021,GO:0031224,GO:004442
Bvchr1_un.sca014	196053	177501	205001	C	G	intron_variant	MODIFIER	0.000508173	Bv1_021900_dsdq	Protein odr-4 homolog	uncharacterized protein LOC104905765	GO:0005575,GO:0016020,GO:0016021,GO:0031224,GO:004442
Bvchr1_un.sca014	196083	177501	205001	G	A	intron_variant	MODIFIER	0.000518543	Bv1_021900_dsdq	Protein odr-4 homolog	uncharacterized protein LOC104905765	GO:0005575,GO:0016020,GO:0016021,GO:0031224,GO:004442
Bvchr1_un.sca014	196159	177501	205001	G	A	intron_variant	MODIFIER	0.000491315	Bv1_021900_dsdq	Protein odr-4 homolog	uncharacterized protein LOC104905765	GO:0005575,GO:0016020,GO:0016021,GO:0031224,GO:004442
Bvchr1_un.sca014	196181	177501	205001	A	G	intron_variant	MODIFIER	0.000685344	Bv1_021900_dsdq	Protein odr-4 homolog	uncharacterized protein LOC104905765	GO:0005575,GO:0016020,GO:0016021,GO:0031224,GO:004442
Bvchr1_un.sca014	196196	177501	205001	A	G	intron_variant	MODIFIER	0.0012846	Bv1_021900_dsdq	Protein odr-4 homolog	uncharacterized protein LOC104905765	GO:0005575,GO:0016020,GO:0016021,GO:0031224,GO:004442
Bvchr1_un.sca014	196338	177501	205001	G	A	intron_variant	MODIFIER	0.000938233	Bv1_021900_dsdq	Protein odr-4 homolog	uncharacterized protein LOC104905765	GO:0005575,GO:0016020,GO:0016021,GO:0031224,GO:004442
Bvchr1_un.sca014	196406	177501	205001	A	G	intron_variant	MODIFIER	0.00101396	Bv1_021900_dsdq	Protein odr-4 homolog	uncharacterized protein LOC104905765	GO:0005575,GO:0016020,GO:0016021,GO:0031224,GO:004442
Bvchr1_un.sca014	196467	177501	205001	T	C	intron_variant	MODIFIER	0.000776687	Bv1_021900_dsdq	Protein odr-4 homolog	uncharacterized protein LOC104905765	GO:0005575,GO:0016020,GO:0016021,GO:0031224,GO:004442
Bvchr1_un.sca014	196559	177501	205001	A	G	intron_variant	MODIFIER	0.00114475	Bv1_021900_dsdq	Protein odr-4 homolog	uncharacterized protein LOC104905765	GO:0005575,GO:0016020,GO:0016021,GO:0031224,GO:004442
Bvchr1_un.sca014	196600	177501	205001	C	T	intron_variant	MODIFIER	0.00111716	Bv1_021900_dsdq	Protein odr-4 homolog	uncharacterized protein LOC104905765	GO:0005575,GO:0016020,GO:0016021,GO:0031224,GO:004442
Bvchr1_un.sca014	196760	177501	205001	C	G	intron_variant	MODIFIER	0.00103768	Bv1_021900_dsdq	Protein odr-4 homolog	uncharacterized protein LOC104905765	GO:0005575,GO:0016020,GO:0016021,GO:0031224,GO:004442
Bvchr1_un.sca014	196792	177501	205001	CT	C	intron_variant	MODIFIER	0.000584436	Bv1_021900_dsdq	Protein odr-4 homolog	uncharacterized protein LOC104905765	GO:0005575,GO:0016020,GO:0016021,GO:0031224,GO:004442
Bvchr1_un.sca014	196806	177501	205001	G	C	intron_variant	MODIFIER	0.000537588	Bv1_021900_dsdq	Protein odr-4 homolog	uncharacterized protein LOC104905765	GO:0005575,GO:0016020,GO:0016021,GO:0031224,GO:004442
Bvchr1_un.sca014	196831	177501	205001	G	A	intron_variant	MODIFIER	0.000999593	Bv1_021900_dsdq	Protein odr-4 homolog	uncharacterized protein LOC104905765	GO:0005575,GO:0016020,GO:0016021,GO:0031224,GO:004442
Bvchr1_un.sca014	196871	177501	205001	T	C	intron_variant	MODIFIER	0.00061436	Bv1_021900_dsdq	Protein odr-4 homolog	uncharacterized protein LOC104905765	GO:0005575,GO:0016020,GO:0016021,GO:0031224,GO:004442
Bvchr1_un.sca014	196872	177501	205001	A	C	intron_variant	MODIFIER	0.00114045	Bv1_021900_dsdq	Protein odr-4 homolog	uncharacterized protein LOC104905765	GO:0005575,GO:0016020,GO:0016021,GO:0031224,GO:004442
Bvchr1_un.sca014	196980	177501	205001	C	T	intron_variant	MODIFIER	0.00056771	Bv1_021900_dsdq	Protein odr-4 homolog	uncharacterized protein LOC104905765	GO:0005575,GO:0016020,GO:0016021,GO:0031224,GO:004442
Bvchr1_un.sca014	197066	177501	205001	A	G	intron_variant	MODIFIER	0.000569067	Bv1_021900_dsdq	Protein odr-4 homolog	uncharacterized protein LOC104905765	GO:0005575,GO:0016020,GO:0016021,GO:0031224,GO:004442
Bvchr1_un.sca014	197072	177501	205001	T	C	intron_variant	MODIFIER	0.000488932	Bv1_021900_dsdq	Protein odr-4 homolog	uncharacterized protein LOC104905765	GO:0005575,GO:0016020,GO:0016021,GO:0031224,GO:004442
Bvchr1_un.sca014	197076	177501	205001	G	A	intron_variant	MODIFIER	0.000644528	Bv1_021900_dsdq	Protein odr-4 homolog	uncharacterized protein LOC104905765	GO:0005575,GO:0016020,GO:0016021,GO:0031224,GO:004442
Bvchr1_un.sca014	197099	177501	205001	G	A	intron_variant	MODIFIER	0.000469903	Bv1_021900_dsdq	Protein odr-4 homolog	uncharacterized protein LOC104905765	GO:0005575,GO:0016020,GO:0016021,GO:0031224,GO:004442
Bvchr1_un.sca014	197134	177501	205001	A	G	intron_variant	MODIFIER	0.00116808	Bv1_021900_dsdq	Protein odr-4 homolog	uncharacterized protein LOC104905765	GO:0005575,GO:0016020,GO:0016021,GO:0031224,GO:004442
Bvchr1_un.sca014	197198	177501	205001	A	C	intron_variant	MODIFIER	0.00183792	Bv1_021900_dsdq	Protein odr-4 homolog	uncharacterized protein LOC104905765	GO:0005575,GO:0016020,GO:0016021,GO:0031224,GO:004442
Bvchr1_un.sca014	197353	177501	205001	C	A	intron_variant	MODIFIER	0.000678556	Bv1_021900_dsdq	Protein odr-4 homolog	uncharacterized protein LOC104905765	GO:0005575,GO:0016020,GO:0016021,GO:0031224,GO:004442
Bvchr1_un.sca014	197458	177501	205001	T	C	intron_variant	MODIFIER	0.00105797	Bv1_021900_dsdq	Protein odr-4 homolog	uncharacterized protein LOC104905765	GO:0005575,GO:0016020,GO:0016021,GO:0031224,GO:004442
Bvchr1_un.sca014	197898	177501	205001	A	G	intron_variant	MODIFIER	0.0010124	Bv1_021900_dsdq	Protein odr-4 homolog	uncharacterized protein LOC104905765	GO:0005575,GO:0016020,GO:0016021,GO:0031224,GO:004442
Bvchr1_un.sca014	198159	177501	205001	TA	T	intron_variant	MODIFIER	0.00054965	Bv1_021900_dsdq	Protein odr-4 homolog	uncharacterized protein LOC104905765	GO:0005575,GO:0016020,GO:0016021,GO:0031224,GO:004442
Bvchr1_un.sca014	198240	177501	205001	T	C	intron_variant	MODIFIER	0.000518421	Bv1_021900_dsdq	Protein odr-4 homolog	uncharacterized protein LOC104905765	GO:0005575,GO:0016020,GO:0016021,GO:0031224,GO:004442
Bvchr1_un.sca014	198261	177501	205001	A	G	intron_variant	MODIFIER	0.00105105	Bv1_021900_dsdq	Protein odr-4 homolog	uncharacterized protein LOC104905765	GO:0005575,GO:0016020,GO:0016021,GO:0031224,GO:004442
Bvchr1_un.sca014	198557	177501	205001	TC	T	intron_variant	MODIFIER	0.000816084	Bv1_021900_dsdq	Protein odr-4 homolog	uncharacterized protein LOC104905765	GO:0005575,GO:0016020,GO:0016021,GO:0031224,GO:004442
Bvchr1_un.sca014	198711	177501	205001	C	A	intron_variant	MODIFIER	0.00102046	Bv1_021900_dsdq	Protein odr-4 homolog	uncharacterized protein LOC104905765	GO:0005575,GO:0016020,GO:0016021,GO:0031224,GO:004442
Bvchr1_un.sca014	198731	177501	205001	A	T	intron_variant	MODIFIER	0.000555618	Bv1_021900_dsdq	Protein odr-4 homolog	uncharacterized protein LOC104905765	GO:0005575,GO:0016020,GO:0016021,GO:0031224,GO:004442
Bvchr1_un.sca014	198949	177501	205001	T	C	intron_variant	MODIFIER	0.000515856	Bv1_021900_dsdq	Protein odr-4 homolog	uncharacterized protein LOC104905765	GO:0005575,GO:0016020,GO:0016021,GO:0031224,GO:004442
Bvchr1_un.sca014	199101	177501	205001	T	TA	intron_variant	MODIFIER	0.00154974	Bv1_021900_dsdq	Protein odr-4 homolog	uncharacterized protein LOC104905765	GO:0005575,GO:0016020,GO:0016021,GO:0031224,GO:004442
Bvchr1_un.sca014	199241	177501	205001	T	G	intron_variant	MODIFIER	0.000536855	Bv1_021900_dsdq	Protein odr-4 homolog	uncharacterized protein LOC104905765	GO:0005575,GO:0016020,GO:0016021,GO:0031224,GO:004442
Bvchr1_un.sca014	199266	177501	205001	C	T	intron_variant	MODIFIER	0.000583544	Bv1_021900_dsdq	Protein odr-4 homolog	uncharacterized protein LOC104905765	GO:0005575,GO:0016020,GO:0016021,GO:0031224,GO:004442
Bvchr1_un.sca014	199332	177501	205001	A	G	synonymous_variant	LOW	0.000561707	Bv1_021900_dsdq	Protein odr-4 homolog	uncharacterized protein LOC104905765	GO:0005575,GO:0016020,GO:0016021,GO:0031224,GO:004442
Bvchr1_un.sca014	199339	177501	205001	G	C	missense_variant	MODERATE	0.00108599	Bv1_021900_dsdq	Protein odr-4 homolog	uncharacterized protein LOC104905765	GO:0005575,GO:0016020,GO:0016021,GO:0031224,GO:004442
Bvchr1_un.sca014	199412	177501	205001	A	T	intron_variant	MODIFIER	0.0005027	Bv1_021900_dsdq	Protein odr-4 homolog	uncharacterized protein LOC104905765	GO:0005575,GO:0016020,GO:0016021,GO:0031224,GO:004442
Bvchr1_un.sca014	199413	177501	205001	T	C	intron_variant	MODIFIER	0.000458989	Bv1_021900_dsdq	Protein odr-4 homolog	uncharacterized protein LOC104905765	GO:0005575,GO:0016020,GO:0016021,GO:0031224,GO:004442
Bvchr1_un.sca014	199428	177501	205001	C	CA	intron_variant	MODIFIER	0.00104637	Bv1_021900_dsdq	Protein odr-4 homolog	uncharacterized protein LOC104905765	GO:0005575,GO:0016020,GO:0016021,GO:0031224,GO:004442
Bvchr1_un.sca014	199433	177501	205001	ATGCCAAT	A	intron_variant	MODIFIER	0.000469144	Bv1_021900_dsdq	Protein odr-4 homolog	uncharacterized protein LOC104905765	GO:0005575,GO:0016020,GO:0016021,GO:0031224,GO:004442
Bvchr1_un.sca014	199465	177501	205001	C	A	intron_variant	MODIFIER	0.00055308	Bv1_021900_dsdq	Protein odr-4 homolog	uncharacterized protein LOC104905765	GO:0005575,GO:0016020,GO:0016021,GO:0031224,GO:004442
Bvchr1_un.sca014	199491	177501	205001	CT	C	intron_variant	MODIFIER	0.000469012	Bv1_021900_dsdq	Protein odr-4 homolog	uncharacterized protein LOC104905765	GO:0005575,GO:0016020,GO:0016021,GO:0031224,GO:004442
Bvchr1_un.sca014	199498	177501	205001	A	T	intron_variant	MODIFIER	0.00049054	Bv1_021900_dsdq	Protein odr-4 homolog	uncharacterized protein LOC104905765	GO:0005575,GO:0016020,GO:0016021,GO:0031224,GO:004442
Bvchr1_un.sca014	199516	177501	205001	T	C	intron_variant	MODIFIER	0.000980003	Bv1_021900_dsdq	Protein odr-4 homolog	uncharacterized protein LOC104905765	GO:0005575,GO:0016020,GO:0016021,GO:0031224,GO:004442
Bvchr1_un.sca014	199526	177501	205001	C	T	intron_variant	MODIFIER	0.000511099	Bv1_021900_dsdq	Protein odr-4 homolog	uncharacterized protein LOC104905765	GO:0005575,GO:0016020,GO:0016021,GO:0031224,GO:004442
Bvchr1_un.sca014	199765	177501	205001	A	C	missense_variant	MODERATE	0.000759713	Bv1_021900_dsdq	Protein odr-4 homolog	uncharacterized protein LOC104905765	GO:0005575,GO:0016020,GO:0016021,GO:0031224,GO:004442
Bvchr1_un.sca014	200096	177501	205001	C	G	5_prime_UTR_variant	MODIFIER	0.00116917	Bv1_021900_dsdq	Protein odr-4 homolog	uncharacterized protein LOC104905765	GO:0005575,GO:0016020,GO:0016021,GO:0031224,GO:004442
Bvchr1_un.sca014	200186	177501	205001	T	C	upstream_gene_variant	MODIFIER	0.000528812	Bv1_021900_dsdq	Protein odr-4 homolog	uncharacterized protein LOC104905765	GO:0005575,GO:0016020,GO:0016021,GO:0031224,GO:004442
Bvchr1_un.sca014	201180	177501	205001	T	C	intergenic_region	MODIFIER	0.00055453
Bvchr1_un.sca014	201352	177501	205001	A	T	intergenic_region	MODIFIER	0.00116776
Bvchr1_un.sca014	201390	177501	205001	T	G	intergenic_region	MODIFIER	0.000546391
Bvchr1_un.sca014	201485	177501	205001	T	C	intergenic_region	MODIFIER	0.00104976
Bvchr1_un.sca014	201545	177501	205001	T	C	intergenic_region	MODIFIER	0.00105905
Bvchr1_un.sca014	201667	177501	205001	A	C	intergenic_region	MODIFIER	0.000510459
Bvchr1_un.sca014	201714	177501	205001	T	C	intergenic_region	MODIFIER	0.000559121
Bvchr1_un.sca014	203013	177501	205001	A	G	downstream_gene_variant	MODIFIER	0.000519747	Bv1_021910_cuwx
Bvchr1_un.sca014	203097	177501	205001	T	C	downstream_gene_variant	MODIFIER	0.000693285	Bv1_021910_cuwx
Bvchr1_un.sca014	203366	177501	205001	G	A	downstream_gene_variant	MODIFIER	0.000966372	Bv1_021910_cuwx
Bvchr1_un.sca014	203572	177501	205001	A	G	downstream_gene_variant	MODIFIER	0.000495014	Bv1_021910_cuwx
Bvchr1_un.sca014	204493	177501	205001	A	G	intron_variant	MODIFIER	0.00117435	Bv1_021910_cuwx
Bvchr1_un.sca014	204661	177501	205001	C	T	intron_variant	MODIFIER	0.00118938	Bv1_021910_cuwx
Bvchr1_un.sca014	204727	177501	205001	G	A	intron_variant	MODIFIER	0.00118655	Bv1_021910_cuwx
Bvchr1_un.sca014	233449	232501	237501	G	C	intron_variant	MODIFIER	0.000475336	Bv1_021940_qrno	IQ-domain	protein IQ-DOMAIN 32 isoform X3	GO:0001101,GO:0005575,GO:0005622,GO:0005623,GO:0005634,GO:0005737,GO:0005829,GO:0005856,GO:0005875,GO:0005886,GO:0008150,GO:0009507,GO:0009526,GO:0009536,GO:0009719,GO:0009725,GO:0009737,GO:0009941,GO:0010033,GO:0015630,GO:0016020,GO:0031967,GO:0031975,GO:0032991,GO:0033993,GO:0042221,GO:0043226,GO:0043227,GO:0043228,GO:0043229,GO:0043231,GO:0043232,GO:0044422,GO:0044424,GO:0044430,GO:0044434,GO:…
Bvchr1_un.sca014	233472	232501	237501	C	G	intron_variant	MODIFIER	0.000581451	Bv1_021940_qrno	IQ-domain	protein IQ-DOMAIN 32 isoform X3	GO:0001101,GO:0005575,GO:0005622,GO:0005623,GO:0005634,GO:0005737,GO:0005829,GO:0005856,GO:0005875,GO:0005886,GO:0008150,GO:0009507,GO:0009526,GO:0009536,GO:0009719,GO:0009725,GO:0009737,GO:0009941,GO:0010033,GO:0015630,GO:0016020,GO:0031967,GO:0031975,GO:0032991,GO:0033993,GO:0042221,GO:0043226,GO:0043227,GO:0043228,GO:0043229,GO:0043231,GO:0043232,GO:0044422,GO:0044424,GO:0044430,GO:0044434,GO:…
Bvchr1_un.sca014	233683	232501	237501	A	G	intron_variant	MODIFIER	0.000517262	Bv1_021940_qrno	IQ-domain	protein IQ-DOMAIN 32 isoform X3	GO:0001101,GO:0005575,GO:0005622,GO:0005623,GO:0005634,GO:0005737,GO:0005829,GO:0005856,GO:0005875,GO:0005886,GO:0008150,GO:0009507,GO:0009526,GO:0009536,GO:0009719,GO:0009725,GO:0009737,GO:0009941,GO:0010033,GO:0015630,GO:0016020,GO:0031967,GO:0031975,GO:0032991,GO:0033993,GO:0042221,GO:0043226,GO:0043227,GO:0043228,GO:0043229,GO:0043231,GO:0043232,GO:0044422,GO:0044424,GO:0044430,GO:0044434,GO:…
Bvchr1_un.sca014	233708	232501	237501	A	AT	intron_variant	MODIFIER	0.0005215	Bv1_021940_qrno	IQ-domain	protein IQ-DOMAIN 32 isoform X3	GO:0001101,GO:0005575,GO:0005622,GO:0005623,GO:0005634,GO:0005737,GO:0005829,GO:0005856,GO:0005875,GO:0005886,GO:0008150,GO:0009507,GO:0009526,GO:0009536,GO:0009719,GO:0009725,GO:0009737,GO:0009941,GO:0010033,GO:0015630,GO:0016020,GO:0031967,GO:0031975,GO:0032991,GO:0033993,GO:0042221,GO:0043226,GO:0043227,GO:0043228,GO:0043229,GO:0043231,GO:0043232,GO:0044422,GO:0044424,GO:0044430,GO:0044434,GO:…
Bvchr1_un.sca014	233729	232501	237501	T	A	intron_variant	MODIFIER	0.000552072	Bv1_021940_qrno	IQ-domain	protein IQ-DOMAIN 32 isoform X3	GO:0001101,GO:0005575,GO:0005622,GO:0005623,GO:0005634,GO:0005737,GO:0005829,GO:0005856,GO:0005875,GO:0005886,GO:0008150,GO:0009507,GO:0009526,GO:0009536,GO:0009719,GO:0009725,GO:0009737,GO:0009941,GO:0010033,GO:0015630,GO:0016020,GO:0031967,GO:0031975,GO:0032991,GO:0033993,GO:0042221,GO:0043226,GO:0043227,GO:0043228,GO:0043229,GO:0043231,GO:0043232,GO:0044422,GO:0044424,GO:0044430,GO:0044434,GO:…
Bvchr1_un.sca014	233776	232501	237501	C	A	intron_variant	MODIFIER	0.0004911	Bv1_021940_qrno	IQ-domain	protein IQ-DOMAIN 32 isoform X3	GO:0001101,GO:0005575,GO:0005622,GO:0005623,GO:0005634,GO:0005737,GO:0005829,GO:0005856,GO:0005875,GO:0005886,GO:0008150,GO:0009507,GO:0009526,GO:0009536,GO:0009719,GO:0009725,GO:0009737,GO:0009941,GO:0010033,GO:0015630,GO:0016020,GO:0031967,GO:0031975,GO:0032991,GO:0033993,GO:0042221,GO:0043226,GO:0043227,GO:0043228,GO:0043229,GO:0043231,GO:0043232,GO:0044422,GO:0044424,GO:0044430,GO:0044434,GO:…
Bvchr1_un.sca014	233811	232501	237501	C	CT	intron_variant	MODIFIER	0.000563656	Bv1_021940_qrno	IQ-domain	protein IQ-DOMAIN 32 isoform X3	GO:0001101,GO:0005575,GO:0005622,GO:0005623,GO:0005634,GO:0005737,GO:0005829,GO:0005856,GO:0005875,GO:0005886,GO:0008150,GO:0009507,GO:0009526,GO:0009536,GO:0009719,GO:0009725,GO:0009737,GO:0009941,GO:0010033,GO:0015630,GO:0016020,GO:0031967,GO:0031975,GO:0032991,GO:0033993,GO:0042221,GO:0043226,GO:0043227,GO:0043228,GO:0043229,GO:0043231,GO:0043232,GO:0044422,GO:0044424,GO:0044430,GO:0044434,GO:…
Bvchr1_un.sca014	233822	232501	237501	G	A	intron_variant	MODIFIER	0.000562372	Bv1_021940_qrno	IQ-domain	protein IQ-DOMAIN 32 isoform X3	GO:0001101,GO:0005575,GO:0005622,GO:0005623,GO:0005634,GO:0005737,GO:0005829,GO:0005856,GO:0005875,GO:0005886,GO:0008150,GO:0009507,GO:0009526,GO:0009536,GO:0009719,GO:0009725,GO:0009737,GO:0009941,GO:0010033,GO:0015630,GO:0016020,GO:0031967,GO:0031975,GO:0032991,GO:0033993,GO:0042221,GO:0043226,GO:0043227,GO:0043228,GO:0043229,GO:0043231,GO:0043232,GO:0044422,GO:0044424,GO:0044430,GO:0044434,GO:…
Bvchr1_un.sca014	234336	232501	237501	G	A	intron_variant	MODIFIER	0.000477677	Bv1_021940_qrno	IQ-domain	protein IQ-DOMAIN 32 isoform X3	GO:0001101,GO:0005575,GO:0005622,GO:0005623,GO:0005634,GO:0005737,GO:0005829,GO:0005856,GO:0005875,GO:0005886,GO:0008150,GO:0009507,GO:0009526,GO:0009536,GO:0009719,GO:0009725,GO:0009737,GO:0009941,GO:0010033,GO:0015630,GO:0016020,GO:0031967,GO:0031975,GO:0032991,GO:0033993,GO:0042221,GO:0043226,GO:0043227,GO:0043228,GO:0043229,GO:0043231,GO:0043232,GO:0044422,GO:0044424,GO:0044430,GO:0044434,GO:…
Bvchr1_un.sca014	234570	232501	237501	A	T	intron_variant	MODIFIER	0.000458259	Bv1_021940_qrno	IQ-domain	protein IQ-DOMAIN 32 isoform X3	GO:0001101,GO:0005575,GO:0005622,GO:0005623,GO:0005634,GO:0005737,GO:0005829,GO:0005856,GO:0005875,GO:0005886,GO:0008150,GO:0009507,GO:0009526,GO:0009536,GO:0009719,GO:0009725,GO:0009737,GO:0009941,GO:0010033,GO:0015630,GO:0016020,GO:0031967,GO:0031975,GO:0032991,GO:0033993,GO:0042221,GO:0043226,GO:0043227,GO:0043228,GO:0043229,GO:0043231,GO:0043232,GO:0044422,GO:0044424,GO:0044430,GO:0044434,GO:…
Bvchr1_un.sca014	234704	232501	237501	A	G	intron_variant	MODIFIER	0.00105723	Bv1_021940_qrno	IQ-domain	protein IQ-DOMAIN 32 isoform X3	GO:0001101,GO:0005575,GO:0005622,GO:0005623,GO:0005634,GO:0005737,GO:0005829,GO:0005856,GO:0005875,GO:0005886,GO:0008150,GO:0009507,GO:0009526,GO:0009536,GO:0009719,GO:0009725,GO:0009737,GO:0009941,GO:0010033,GO:0015630,GO:0016020,GO:0031967,GO:0031975,GO:0032991,GO:0033993,GO:0042221,GO:0043226,GO:0043227,GO:0043228,GO:0043229,GO:0043231,GO:0043232,GO:0044422,GO:0044424,GO:0044430,GO:0044434,GO:…
Bvchr1_un.sca014	235009	232501	237501	G	A	intron_variant	MODIFIER	0.000481301	Bv1_021940_qrno	IQ-domain	protein IQ-DOMAIN 32 isoform X3	GO:0001101,GO:0005575,GO:0005622,GO:0005623,GO:0005634,GO:0005737,GO:0005829,GO:0005856,GO:0005875,GO:0005886,GO:0008150,GO:0009507,GO:0009526,GO:0009536,GO:0009719,GO:0009725,GO:0009737,GO:0009941,GO:0010033,GO:0015630,GO:0016020,GO:0031967,GO:0031975,GO:0032991,GO:0033993,GO:0042221,GO:0043226,GO:0043227,GO:0043228,GO:0043229,GO:0043231,GO:0043232,GO:0044422,GO:0044424,GO:0044430,GO:0044434,GO:…
Bvchr1_un.sca014	235095	232501	237501	TAGA	T	intron_variant	MODIFIER	0.000562842	Bv1_021940_qrno	IQ-domain	protein IQ-DOMAIN 32 isoform X3	GO:0001101,GO:0005575,GO:0005622,GO:0005623,GO:0005634,GO:0005737,GO:0005829,GO:0005856,GO:0005875,GO:0005886,GO:0008150,GO:0009507,GO:0009526,GO:0009536,GO:0009719,GO:0009725,GO:0009737,GO:0009941,GO:0010033,GO:0015630,GO:0016020,GO:0031967,GO:0031975,GO:0032991,GO:0033993,GO:0042221,GO:0043226,GO:0043227,GO:0043228,GO:0043229,GO:0043231,GO:0043232,GO:0044422,GO:0044424,GO:0044430,GO:0044434,GO:…
Bvchr1_un.sca014	235157	232501	237501	T	C	intron_variant	MODIFIER	0.000476881	Bv1_021940_qrno	IQ-domain	protein IQ-DOMAIN 32 isoform X3	GO:0001101,GO:0005575,GO:0005622,GO:0005623,GO:0005634,GO:0005737,GO:0005829,GO:0005856,GO:0005875,GO:0005886,GO:0008150,GO:0009507,GO:0009526,GO:0009536,GO:0009719,GO:0009725,GO:0009737,GO:0009941,GO:0010033,GO:0015630,GO:0016020,GO:0031967,GO:0031975,GO:0032991,GO:0033993,GO:0042221,GO:0043226,GO:0043227,GO:0043228,GO:0043229,GO:0043231,GO:0043232,GO:0044422,GO:0044424,GO:0044430,GO:0044434,GO:…
Bvchr1_un.sca014	235293	232501	237501	G	A	intron_variant	MODIFIER	0.00050763	Bv1_021940_qrno	IQ-domain	protein IQ-DOMAIN 32 isoform X3	GO:0001101,GO:0005575,GO:0005622,GO:0005623,GO:0005634,GO:0005737,GO:0005829,GO:0005856,GO:0005875,GO:0005886,GO:0008150,GO:0009507,GO:0009526,GO:0009536,GO:0009719,GO:0009725,GO:0009737,GO:0009941,GO:0010033,GO:0015630,GO:0016020,GO:0031967,GO:0031975,GO:0032991,GO:0033993,GO:0042221,GO:0043226,GO:0043227,GO:0043228,GO:0043229,GO:0043231,GO:0043232,GO:0044422,GO:0044424,GO:0044430,GO:0044434,GO:…
Bvchr1_un.sca014	235372	232501	237501	T	A	intron_variant	MODIFIER	0.000461796	Bv1_021940_qrno	IQ-domain	protein IQ-DOMAIN 32 isoform X3	GO:0001101,GO:0005575,GO:0005622,GO:0005623,GO:0005634,GO:0005737,GO:0005829,GO:0005856,GO:0005875,GO:0005886,GO:0008150,GO:0009507,GO:0009526,GO:0009536,GO:0009719,GO:0009725,GO:0009737,GO:0009941,GO:0010033,GO:0015630,GO:0016020,GO:0031967,GO:0031975,GO:0032991,GO:0033993,GO:0042221,GO:0043226,GO:0043227,GO:0043228,GO:0043229,GO:0043231,GO:0043232,GO:0044422,GO:0044424,GO:0044430,GO:0044434,GO:…
Bvchr1_un.sca014	235625	232501	237501	A	G	missense_variant	MODERATE	0.00049572	Bv1_021940_qrno	IQ-domain	protein IQ-DOMAIN 32 isoform X3	GO:0001101,GO:0005575,GO:0005622,GO:0005623,GO:0005634,GO:0005737,GO:0005829,GO:0005856,GO:0005875,GO:0005886,GO:0008150,GO:0009507,GO:0009526,GO:0009536,GO:0009719,GO:0009725,GO:0009737,GO:0009941,GO:0010033,GO:0015630,GO:0016020,GO:0031967,GO:0031975,GO:0032991,GO:0033993,GO:0042221,GO:0043226,GO:0043227,GO:0043228,GO:0043229,GO:0043231,GO:0043232,GO:0044422,GO:0044424,GO:0044430,GO:0044434,GO:…
Bvchr1_un.sca014	235968	232501	237501	G	T	missense_variant	MODERATE	0.000765212	Bv1_021940_qrno	IQ-domain	protein IQ-DOMAIN 32 isoform X3	GO:0001101,GO:0005575,GO:0005622,GO:0005623,GO:0005634,GO:0005737,GO:0005829,GO:0005856,GO:0005875,GO:0005886,GO:0008150,GO:0009507,GO:0009526,GO:0009536,GO:0009719,GO:0009725,GO:0009737,GO:0009941,GO:0010033,GO:0015630,GO:0016020,GO:0031967,GO:0031975,GO:0032991,GO:0033993,GO:0042221,GO:0043226,GO:0043227,GO:0043228,GO:0043229,GO:0043231,GO:0043232,GO:0044422,GO:0044424,GO:0044430,GO:0044434,GO:…
Bvchr1_un.sca014	236945	232501	237501	T	C	intron_variant	MODIFIER	0.000546841	Bv1_021940_qrno	IQ-domain	protein IQ-DOMAIN 32 isoform X3	GO:0001101,GO:0005575,GO:0005622,GO:0005623,GO:0005634,GO:0005737,GO:0005829,GO:0005856,GO:0005875,GO:0005886,GO:0008150,GO:0009507,GO:0009526,GO:0009536,GO:0009719,GO:0009725,GO:0009737,GO:0009941,GO:0010033,GO:0015630,GO:0016020,GO:0031967,GO:0031975,GO:0032991,GO:0033993,GO:0042221,GO:0043226,GO:0043227,GO:0043228,GO:0043229,GO:0043231,GO:0043232,GO:0044422,GO:0044424,GO:0044430,GO:0044434,GO:…
Bvchr1_un.sca014	237484	232501	237501	T	C	intron_variant	MODIFIER	0.000524924	Bv1_021940_qrno	IQ-domain	protein IQ-DOMAIN 32 isoform X3	GO:0001101,GO:0005575,GO:0005622,GO:0005623,GO:0005634,GO:0005737,GO:0005829,GO:0005856,GO:0005875,GO:0005886,GO:0008150,GO:0009507,GO:0009526,GO:0009536,GO:0009719,GO:0009725,GO:0009737,GO:0009941,GO:0010033,GO:0015630,GO:0016020,GO:0031967,GO:0031975,GO:0032991,GO:0033993,GO:0042221,GO:0043226,GO:0043227,GO:0043228,GO:0043229,GO:0043231,GO:0043232,GO:0044422,GO:0044424,GO:0044430,GO:0044434,GO:…
Bvchr1_un.sca014	344777	342501	352501	A	G	intron_variant	MODIFIER	0.000500352	Bv1_021990_sapz	Belongs to the protein kinase superfamily. Ser Thr protein kinase family	BRASSINOSTEROID INSENSITIVE 1-associated receptor kinase 1 isoform X1	O:0000166,GO:0003674,GO:0003824,GO:0004672,GO:0004674,GO:0004675,GO:0004713,GO:0004714,GO:0004888,GO:0005102,GO:0005488,GO:0005515,GO:0005524,GO:0005575,GO:0005622,GO:0005623,GO:0005737,GO:0005768,GO:0005886,GO:0006464,GO:0006468,GO:0006793,GO:0006796,GO:0006807,GO:0006950,GO:0006952,GO:0007154,GO:0007165,GO:0007166,GO:0007167,GO:0007178,GO:0008144,GO:0008150,GO:0008152,GO:0008219,GO:0009719,GO:0…
Bvchr1_un.sca014	344934	342501	352501	T	C	intron_variant	MODIFIER	0.00124557	Bv1_021990_sapz	Belongs to the protein kinase superfamily. Ser Thr protein kinase family	BRASSINOSTEROID INSENSITIVE 1-associated receptor kinase 1 isoform X1	O:0000166,GO:0003674,GO:0003824,GO:0004672,GO:0004674,GO:0004675,GO:0004713,GO:0004714,GO:0004888,GO:0005102,GO:0005488,GO:0005515,GO:0005524,GO:0005575,GO:0005622,GO:0005623,GO:0005737,GO:0005768,GO:0005886,GO:0006464,GO:0006468,GO:0006793,GO:0006796,GO:0006807,GO:0006950,GO:0006952,GO:0007154,GO:0007165,GO:0007166,GO:0007167,GO:0007178,GO:0008144,GO:0008150,GO:0008152,GO:0008219,GO:0009719,GO:0…
Bvchr1_un.sca014	344971	342501	352501	GACTA	G	intron_variant	MODIFIER	0.000494823	Bv1_021990_sapz	Belongs to the protein kinase superfamily. Ser Thr protein kinase family	BRASSINOSTEROID INSENSITIVE 1-associated receptor kinase 1 isoform X1	O:0000166,GO:0003674,GO:0003824,GO:0004672,GO:0004674,GO:0004675,GO:0004713,GO:0004714,GO:0004888,GO:0005102,GO:0005488,GO:0005515,GO:0005524,GO:0005575,GO:0005622,GO:0005623,GO:0005737,GO:0005768,GO:0005886,GO:0006464,GO:0006468,GO:0006793,GO:0006796,GO:0006807,GO:0006950,GO:0006952,GO:0007154,GO:0007165,GO:0007166,GO:0007167,GO:0007178,GO:0008144,GO:0008150,GO:0008152,GO:0008219,GO:0009719,GO:0…
Bvchr1_un.sca014	345154	342501	352501	G	C	5_prime_UTR_variant	MODIFIER	0.000545781	Bv1_021990_sapz	Belongs to the protein kinase superfamily. Ser Thr protein kinase family	BRASSINOSTEROID INSENSITIVE 1-associated receptor kinase 1 isoform X1	O:0000166,GO:0003674,GO:0003824,GO:0004672,GO:0004674,GO:0004675,GO:0004713,GO:0004714,GO:0004888,GO:0005102,GO:0005488,GO:0005515,GO:0005524,GO:0005575,GO:0005622,GO:0005623,GO:0005737,GO:0005768,GO:0005886,GO:0006464,GO:0006468,GO:0006793,GO:0006796,GO:0006807,GO:0006950,GO:0006952,GO:0007154,GO:0007165,GO:0007166,GO:0007167,GO:0007178,GO:0008144,GO:0008150,GO:0008152,GO:0008219,GO:0009719,GO:0…
Bvchr1_un.sca014	345282	342501	352501	T	C	intron_variant	MODIFIER	0.000607422	Bv1_021990_sapz	Belongs to the protein kinase superfamily. Ser Thr protein kinase family	BRASSINOSTEROID INSENSITIVE 1-associated receptor kinase 1 isoform X1	O:0000166,GO:0003674,GO:0003824,GO:0004672,GO:0004674,GO:0004675,GO:0004713,GO:0004714,GO:0004888,GO:0005102,GO:0005488,GO:0005515,GO:0005524,GO:0005575,GO:0005622,GO:0005623,GO:0005737,GO:0005768,GO:0005886,GO:0006464,GO:0006468,GO:0006793,GO:0006796,GO:0006807,GO:0006950,GO:0006952,GO:0007154,GO:0007165,GO:0007166,GO:0007167,GO:0007178,GO:0008144,GO:0008150,GO:0008152,GO:0008219,GO:0009719,GO:0…
Bvchr1_un.sca014	345848	342501	352501	G	A	intron_variant	MODIFIER	0.000503033	Bv1_021990_sapz	Belongs to the protein kinase superfamily. Ser Thr protein kinase family	BRASSINOSTEROID INSENSITIVE 1-associated receptor kinase 1 isoform X1	O:0000166,GO:0003674,GO:0003824,GO:0004672,GO:0004674,GO:0004675,GO:0004713,GO:0004714,GO:0004888,GO:0005102,GO:0005488,GO:0005515,GO:0005524,GO:0005575,GO:0005622,GO:0005623,GO:0005737,GO:0005768,GO:0005886,GO:0006464,GO:0006468,GO:0006793,GO:0006796,GO:0006807,GO:0006950,GO:0006952,GO:0007154,GO:0007165,GO:0007166,GO:0007167,GO:0007178,GO:0008144,GO:0008150,GO:0008152,GO:0008219,GO:0009719,GO:0…
Bvchr1_un.sca014	345913	342501	352501	C	T	intron_variant	MODIFIER	0.000500508	Bv1_021990_sapz	Belongs to the protein kinase superfamily. Ser Thr protein kinase family	BRASSINOSTEROID INSENSITIVE 1-associated receptor kinase 1 isoform X1	O:0000166,GO:0003674,GO:0003824,GO:0004672,GO:0004674,GO:0004675,GO:0004713,GO:0004714,GO:0004888,GO:0005102,GO:0005488,GO:0005515,GO:0005524,GO:0005575,GO:0005622,GO:0005623,GO:0005737,GO:0005768,GO:0005886,GO:0006464,GO:0006468,GO:0006793,GO:0006796,GO:0006807,GO:0006950,GO:0006952,GO:0007154,GO:0007165,GO:0007166,GO:0007167,GO:0007178,GO:0008144,GO:0008150,GO:0008152,GO:0008219,GO:0009719,GO:0…
Bvchr1_un.sca014	345941	342501	352501	G	A	intron_variant	MODIFIER	0.000457002	Bv1_021990_sapz	Belongs to the protein kinase superfamily. Ser Thr protein kinase family	BRASSINOSTEROID INSENSITIVE 1-associated receptor kinase 1 isoform X1	O:0000166,GO:0003674,GO:0003824,GO:0004672,GO:0004674,GO:0004675,GO:0004713,GO:0004714,GO:0004888,GO:0005102,GO:0005488,GO:0005515,GO:0005524,GO:0005575,GO:0005622,GO:0005623,GO:0005737,GO:0005768,GO:0005886,GO:0006464,GO:0006468,GO:0006793,GO:0006796,GO:0006807,GO:0006950,GO:0006952,GO:0007154,GO:0007165,GO:0007166,GO:0007167,GO:0007178,GO:0008144,GO:0008150,GO:0008152,GO:0008219,GO:0009719,GO:0…
Bvchr1_un.sca014	346140	342501	352501	C	A	intron_variant	MODIFIER	0.00053437	Bv1_021990_sapz	Belongs to the protein kinase superfamily. Ser Thr protein kinase family	BRASSINOSTEROID INSENSITIVE 1-associated receptor kinase 1 isoform X1	O:0000166,GO:0003674,GO:0003824,GO:0004672,GO:0004674,GO:0004675,GO:0004713,GO:0004714,GO:0004888,GO:0005102,GO:0005488,GO:0005515,GO:0005524,GO:0005575,GO:0005622,GO:0005623,GO:0005737,GO:0005768,GO:0005886,GO:0006464,GO:0006468,GO:0006793,GO:0006796,GO:0006807,GO:0006950,GO:0006952,GO:0007154,GO:0007165,GO:0007166,GO:0007167,GO:0007178,GO:0008144,GO:0008150,GO:0008152,GO:0008219,GO:0009719,GO:0…
Bvchr1_un.sca014	346218	342501	352501	G	T	intron_variant	MODIFIER	0.000465756	Bv1_021990_sapz	Belongs to the protein kinase superfamily. Ser Thr protein kinase family	BRASSINOSTEROID INSENSITIVE 1-associated receptor kinase 1 isoform X1	O:0000166,GO:0003674,GO:0003824,GO:0004672,GO:0004674,GO:0004675,GO:0004713,GO:0004714,GO:0004888,GO:0005102,GO:0005488,GO:0005515,GO:0005524,GO:0005575,GO:0005622,GO:0005623,GO:0005737,GO:0005768,GO:0005886,GO:0006464,GO:0006468,GO:0006793,GO:0006796,GO:0006807,GO:0006950,GO:0006952,GO:0007154,GO:0007165,GO:0007166,GO:0007167,GO:0007178,GO:0008144,GO:0008150,GO:0008152,GO:0008219,GO:0009719,GO:0…
Bvchr1_un.sca014	346301	342501	352501	C	A	intron_variant	MODIFIER	0.00111174	Bv1_021990_sapz	Belongs to the protein kinase superfamily. Ser Thr protein kinase family	BRASSINOSTEROID INSENSITIVE 1-associated receptor kinase 1 isoform X1	O:0000166,GO:0003674,GO:0003824,GO:0004672,GO:0004674,GO:0004675,GO:0004713,GO:0004714,GO:0004888,GO:0005102,GO:0005488,GO:0005515,GO:0005524,GO:0005575,GO:0005622,GO:0005623,GO:0005737,GO:0005768,GO:0005886,GO:0006464,GO:0006468,GO:0006793,GO:0006796,GO:0006807,GO:0006950,GO:0006952,GO:0007154,GO:0007165,GO:0007166,GO:0007167,GO:0007178,GO:0008144,GO:0008150,GO:0008152,GO:0008219,GO:0009719,GO:0…
Bvchr1_un.sca014	346674	342501	352501	A	C	intron_variant	MODIFIER	0.000500859	Bv1_021990_sapz	Belongs to the protein kinase superfamily. Ser Thr protein kinase family	BRASSINOSTEROID INSENSITIVE 1-associated receptor kinase 1 isoform X1	O:0000166,GO:0003674,GO:0003824,GO:0004672,GO:0004674,GO:0004675,GO:0004713,GO:0004714,GO:0004888,GO:0005102,GO:0005488,GO:0005515,GO:0005524,GO:0005575,GO:0005622,GO:0005623,GO:0005737,GO:0005768,GO:0005886,GO:0006464,GO:0006468,GO:0006793,GO:0006796,GO:0006807,GO:0006950,GO:0006952,GO:0007154,GO:0007165,GO:0007166,GO:0007167,GO:0007178,GO:0008144,GO:0008150,GO:0008152,GO:0008219,GO:0009719,GO:0…
Bvchr1_un.sca014	346684	342501	352501	G	A	intron_variant	MODIFIER	0.000567284	Bv1_021990_sapz	Belongs to the protein kinase superfamily. Ser Thr protein kinase family	BRASSINOSTEROID INSENSITIVE 1-associated receptor kinase 1 isoform X1	O:0000166,GO:0003674,GO:0003824,GO:0004672,GO:0004674,GO:0004675,GO:0004713,GO:0004714,GO:0004888,GO:0005102,GO:0005488,GO:0005515,GO:0005524,GO:0005575,GO:0005622,GO:0005623,GO:0005737,GO:0005768,GO:0005886,GO:0006464,GO:0006468,GO:0006793,GO:0006796,GO:0006807,GO:0006950,GO:0006952,GO:0007154,GO:0007165,GO:0007166,GO:0007167,GO:0007178,GO:0008144,GO:0008150,GO:0008152,GO:0008219,GO:0009719,GO:0…
Bvchr1_un.sca014	346977	342501	352501	C	T	intron_variant	MODIFIER	0.000520599	Bv1_021990_sapz	Belongs to the protein kinase superfamily. Ser Thr protein kinase family	BRASSINOSTEROID INSENSITIVE 1-associated receptor kinase 1 isoform X1	O:0000166,GO:0003674,GO:0003824,GO:0004672,GO:0004674,GO:0004675,GO:0004713,GO:0004714,GO:0004888,GO:0005102,GO:0005488,GO:0005515,GO:0005524,GO:0005575,GO:0005622,GO:0005623,GO:0005737,GO:0005768,GO:0005886,GO:0006464,GO:0006468,GO:0006793,GO:0006796,GO:0006807,GO:0006950,GO:0006952,GO:0007154,GO:0007165,GO:0007166,GO:0007167,GO:0007178,GO:0008144,GO:0008150,GO:0008152,GO:0008219,GO:0009719,GO:0…
Bvchr1_un.sca014	347354	342501	352501	A	C	intron_variant	MODIFIER	0.000540856	Bv1_021990_sapz	Belongs to the protein kinase superfamily. Ser Thr protein kinase family	BRASSINOSTEROID INSENSITIVE 1-associated receptor kinase 1 isoform X1	O:0000166,GO:0003674,GO:0003824,GO:0004672,GO:0004674,GO:0004675,GO:0004713,GO:0004714,GO:0004888,GO:0005102,GO:0005488,GO:0005515,GO:0005524,GO:0005575,GO:0005622,GO:0005623,GO:0005737,GO:0005768,GO:0005886,GO:0006464,GO:0006468,GO:0006793,GO:0006796,GO:0006807,GO:0006950,GO:0006952,GO:0007154,GO:0007165,GO:0007166,GO:0007167,GO:0007178,GO:0008144,GO:0008150,GO:0008152,GO:0008219,GO:0009719,GO:0…
Bvchr1_un.sca014	347418	342501	352501	T	G	intron_variant	MODIFIER	0.000906783	Bv1_021990_sapz	Belongs to the protein kinase superfamily. Ser Thr protein kinase family	BRASSINOSTEROID INSENSITIVE 1-associated receptor kinase 1 isoform X1	O:0000166,GO:0003674,GO:0003824,GO:0004672,GO:0004674,GO:0004675,GO:0004713,GO:0004714,GO:0004888,GO:0005102,GO:0005488,GO:0005515,GO:0005524,GO:0005575,GO:0005622,GO:0005623,GO:0005737,GO:0005768,GO:0005886,GO:0006464,GO:0006468,GO:0006793,GO:0006796,GO:0006807,GO:0006950,GO:0006952,GO:0007154,GO:0007165,GO:0007166,GO:0007167,GO:0007178,GO:0008144,GO:0008150,GO:0008152,GO:0008219,GO:0009719,GO:0…
Bvchr1_un.sca014	347428	342501	352501	A	T	intron_variant	MODIFIER	0.000482192	Bv1_021990_sapz	Belongs to the protein kinase superfamily. Ser Thr protein kinase family	BRASSINOSTEROID INSENSITIVE 1-associated receptor kinase 1 isoform X1	O:0000166,GO:0003674,GO:0003824,GO:0004672,GO:0004674,GO:0004675,GO:0004713,GO:0004714,GO:0004888,GO:0005102,GO:0005488,GO:0005515,GO:0005524,GO:0005575,GO:0005622,GO:0005623,GO:0005737,GO:0005768,GO:0005886,GO:0006464,GO:0006468,GO:0006793,GO:0006796,GO:0006807,GO:0006950,GO:0006952,GO:0007154,GO:0007165,GO:0007166,GO:0007167,GO:0007178,GO:0008144,GO:0008150,GO:0008152,GO:0008219,GO:0009719,GO:0…
Bvchr1_un.sca014	347807	342501	352501	A	C	intron_variant	MODIFIER	0.000485521	Bv1_021990_sapz	Belongs to the protein kinase superfamily. Ser Thr protein kinase family	BRASSINOSTEROID INSENSITIVE 1-associated receptor kinase 1 isoform X1	O:0000166,GO:0003674,GO:0003824,GO:0004672,GO:0004674,GO:0004675,GO:0004713,GO:0004714,GO:0004888,GO:0005102,GO:0005488,GO:0005515,GO:0005524,GO:0005575,GO:0005622,GO:0005623,GO:0005737,GO:0005768,GO:0005886,GO:0006464,GO:0006468,GO:0006793,GO:0006796,GO:0006807,GO:0006950,GO:0006952,GO:0007154,GO:0007165,GO:0007166,GO:0007167,GO:0007178,GO:0008144,GO:0008150,GO:0008152,GO:0008219,GO:0009719,GO:0…
Bvchr1_un.sca014	347915	342501	352501	A	G	intron_variant	MODIFIER	0.000451174	Bv1_021990_sapz	Belongs to the protein kinase superfamily. Ser Thr protein kinase family	BRASSINOSTEROID INSENSITIVE 1-associated receptor kinase 1 isoform X1	O:0000166,GO:0003674,GO:0003824,GO:0004672,GO:0004674,GO:0004675,GO:0004713,GO:0004714,GO:0004888,GO:0005102,GO:0005488,GO:0005515,GO:0005524,GO:0005575,GO:0005622,GO:0005623,GO:0005737,GO:0005768,GO:0005886,GO:0006464,GO:0006468,GO:0006793,GO:0006796,GO:0006807,GO:0006950,GO:0006952,GO:0007154,GO:0007165,GO:0007166,GO:0007167,GO:0007178,GO:0008144,GO:0008150,GO:0008152,GO:0008219,GO:0009719,GO:0…
Bvchr1_un.sca014	348148	342501	352501	A	T	intron_variant	MODIFIER	0.000574436	Bv1_021990_sapz	Belongs to the protein kinase superfamily. Ser Thr protein kinase family	BRASSINOSTEROID INSENSITIVE 1-associated receptor kinase 1 isoform X1	O:0000166,GO:0003674,GO:0003824,GO:0004672,GO:0004674,GO:0004675,GO:0004713,GO:0004714,GO:0004888,GO:0005102,GO:0005488,GO:0005515,GO:0005524,GO:0005575,GO:0005622,GO:0005623,GO:0005737,GO:0005768,GO:0005886,GO:0006464,GO:0006468,GO:0006793,GO:0006796,GO:0006807,GO:0006950,GO:0006952,GO:0007154,GO:0007165,GO:0007166,GO:0007167,GO:0007178,GO:0008144,GO:0008150,GO:0008152,GO:0008219,GO:0009719,GO:0…
Bvchr1_un.sca014	348376	342501	352501	G	T	intron_variant	MODIFIER	0.000454973	Bv1_021990_sapz	Belongs to the protein kinase superfamily. Ser Thr protein kinase family	BRASSINOSTEROID INSENSITIVE 1-associated receptor kinase 1 isoform X1	O:0000166,GO:0003674,GO:0003824,GO:0004672,GO:0004674,GO:0004675,GO:0004713,GO:0004714,GO:0004888,GO:0005102,GO:0005488,GO:0005515,GO:0005524,GO:0005575,GO:0005622,GO:0005623,GO:0005737,GO:0005768,GO:0005886,GO:0006464,GO:0006468,GO:0006793,GO:0006796,GO:0006807,GO:0006950,GO:0006952,GO:0007154,GO:0007165,GO:0007166,GO:0007167,GO:0007178,GO:0008144,GO:0008150,GO:0008152,GO:0008219,GO:0009719,GO:0…
Bvchr1_un.sca014	348428	342501	352501	A	T	intron_variant	MODIFIER	0.000514757	Bv1_021990_sapz	Belongs to the protein kinase superfamily. Ser Thr protein kinase family	BRASSINOSTEROID INSENSITIVE 1-associated receptor kinase 1 isoform X1	O:0000166,GO:0003674,GO:0003824,GO:0004672,GO:0004674,GO:0004675,GO:0004713,GO:0004714,GO:0004888,GO:0005102,GO:0005488,GO:0005515,GO:0005524,GO:0005575,GO:0005622,GO:0005623,GO:0005737,GO:0005768,GO:0005886,GO:0006464,GO:0006468,GO:0006793,GO:0006796,GO:0006807,GO:0006950,GO:0006952,GO:0007154,GO:0007165,GO:0007166,GO:0007167,GO:0007178,GO:0008144,GO:0008150,GO:0008152,GO:0008219,GO:0009719,GO:0…
Bvchr1_un.sca014	348554	342501	352501	C	A	intron_variant	MODIFIER	0.000491636	Bv1_021990_sapz	Belongs to the protein kinase superfamily. Ser Thr protein kinase family	BRASSINOSTEROID INSENSITIVE 1-associated receptor kinase 1 isoform X1	O:0000166,GO:0003674,GO:0003824,GO:0004672,GO:0004674,GO:0004675,GO:0004713,GO:0004714,GO:0004888,GO:0005102,GO:0005488,GO:0005515,GO:0005524,GO:0005575,GO:0005622,GO:0005623,GO:0005737,GO:0005768,GO:0005886,GO:0006464,GO:0006468,GO:0006793,GO:0006796,GO:0006807,GO:0006950,GO:0006952,GO:0007154,GO:0007165,GO:0007166,GO:0007167,GO:0007178,GO:0008144,GO:0008150,GO:0008152,GO:0008219,GO:0009719,GO:0…
Bvchr1_un.sca014	348619	342501	352501	A	G	intron_variant	MODIFIER	0.000523218	Bv1_021990_sapz	Belongs to the protein kinase superfamily. Ser Thr protein kinase family	BRASSINOSTEROID INSENSITIVE 1-associated receptor kinase 1 isoform X1	O:0000166,GO:0003674,GO:0003824,GO:0004672,GO:0004674,GO:0004675,GO:0004713,GO:0004714,GO:0004888,GO:0005102,GO:0005488,GO:0005515,GO:0005524,GO:0005575,GO:0005622,GO:0005623,GO:0005737,GO:0005768,GO:0005886,GO:0006464,GO:0006468,GO:0006793,GO:0006796,GO:0006807,GO:0006950,GO:0006952,GO:0007154,GO:0007165,GO:0007166,GO:0007167,GO:0007178,GO:0008144,GO:0008150,GO:0008152,GO:0008219,GO:0009719,GO:0…
Bvchr1_un.sca014	349086	342501	352501	C	T	intron_variant	MODIFIER	0.000551531	Bv1_021990_sapz	Belongs to the protein kinase superfamily. Ser Thr protein kinase family	BRASSINOSTEROID INSENSITIVE 1-associated receptor kinase 1 isoform X1	O:0000166,GO:0003674,GO:0003824,GO:0004672,GO:0004674,GO:0004675,GO:0004713,GO:0004714,GO:0004888,GO:0005102,GO:0005488,GO:0005515,GO:0005524,GO:0005575,GO:0005622,GO:0005623,GO:0005737,GO:0005768,GO:0005886,GO:0006464,GO:0006468,GO:0006793,GO:0006796,GO:0006807,GO:0006950,GO:0006952,GO:0007154,GO:0007165,GO:0007166,GO:0007167,GO:0007178,GO:0008144,GO:0008150,GO:0008152,GO:0008219,GO:0009719,GO:0…
Bvchr1_un.sca014	349129	342501	352501	T	C	intron_variant	MODIFIER	0.000499972	Bv1_021990_sapz	Belongs to the protein kinase superfamily. Ser Thr protein kinase family	BRASSINOSTEROID INSENSITIVE 1-associated receptor kinase 1 isoform X1	O:0000166,GO:0003674,GO:0003824,GO:0004672,GO:0004674,GO:0004675,GO:0004713,GO:0004714,GO:0004888,GO:0005102,GO:0005488,GO:0005515,GO:0005524,GO:0005575,GO:0005622,GO:0005623,GO:0005737,GO:0005768,GO:0005886,GO:0006464,GO:0006468,GO:0006793,GO:0006796,GO:0006807,GO:0006950,GO:0006952,GO:0007154,GO:0007165,GO:0007166,GO:0007167,GO:0007178,GO:0008144,GO:0008150,GO:0008152,GO:0008219,GO:0009719,GO:0…
Bvchr1_un.sca014	349168	342501	352501	G	T	intron_variant	MODIFIER	0.000511118	Bv1_021990_sapz	Belongs to the protein kinase superfamily. Ser Thr protein kinase family	BRASSINOSTEROID INSENSITIVE 1-associated receptor kinase 1 isoform X1	O:0000166,GO:0003674,GO:0003824,GO:0004672,GO:0004674,GO:0004675,GO:0004713,GO:0004714,GO:0004888,GO:0005102,GO:0005488,GO:0005515,GO:0005524,GO:0005575,GO:0005622,GO:0005623,GO:0005737,GO:0005768,GO:0005886,GO:0006464,GO:0006468,GO:0006793,GO:0006796,GO:0006807,GO:0006950,GO:0006952,GO:0007154,GO:0007165,GO:0007166,GO:0007167,GO:0007178,GO:0008144,GO:0008150,GO:0008152,GO:0008219,GO:0009719,GO:0…
Bvchr1_un.sca014	349175	342501	352501	GA	G	intron_variant	MODIFIER	0.000546051	Bv1_021990_sapz	Belongs to the protein kinase superfamily. Ser Thr protein kinase family	BRASSINOSTEROID INSENSITIVE 1-associated receptor kinase 1 isoform X1	O:0000166,GO:0003674,GO:0003824,GO:0004672,GO:0004674,GO:0004675,GO:0004713,GO:0004714,GO:0004888,GO:0005102,GO:0005488,GO:0005515,GO:0005524,GO:0005575,GO:0005622,GO:0005623,GO:0005737,GO:0005768,GO:0005886,GO:0006464,GO:0006468,GO:0006793,GO:0006796,GO:0006807,GO:0006950,GO:0006952,GO:0007154,GO:0007165,GO:0007166,GO:0007167,GO:0007178,GO:0008144,GO:0008150,GO:0008152,GO:0008219,GO:0009719,GO:0…
Bvchr1_un.sca014	349267	342501	352501	A	C	intron_variant	MODIFIER	0.000517141	Bv1_021990_sapz	Belongs to the protein kinase superfamily. Ser Thr protein kinase family	BRASSINOSTEROID INSENSITIVE 1-associated receptor kinase 1 isoform X1	O:0000166,GO:0003674,GO:0003824,GO:0004672,GO:0004674,GO:0004675,GO:0004713,GO:0004714,GO:0004888,GO:0005102,GO:0005488,GO:0005515,GO:0005524,GO:0005575,GO:0005622,GO:0005623,GO:0005737,GO:0005768,GO:0005886,GO:0006464,GO:0006468,GO:0006793,GO:0006796,GO:0006807,GO:0006950,GO:0006952,GO:0007154,GO:0007165,GO:0007166,GO:0007167,GO:0007178,GO:0008144,GO:0008150,GO:0008152,GO:0008219,GO:0009719,GO:0…
Bvchr1_un.sca014	349358	342501	352501	A	G	intron_variant	MODIFIER	0.000551316	Bv1_021990_sapz	Belongs to the protein kinase superfamily. Ser Thr protein kinase family	BRASSINOSTEROID INSENSITIVE 1-associated receptor kinase 1 isoform X1	O:0000166,GO:0003674,GO:0003824,GO:0004672,GO:0004674,GO:0004675,GO:0004713,GO:0004714,GO:0004888,GO:0005102,GO:0005488,GO:0005515,GO:0005524,GO:0005575,GO:0005622,GO:0005623,GO:0005737,GO:0005768,GO:0005886,GO:0006464,GO:0006468,GO:0006793,GO:0006796,GO:0006807,GO:0006950,GO:0006952,GO:0007154,GO:0007165,GO:0007166,GO:0007167,GO:0007178,GO:0008144,GO:0008150,GO:0008152,GO:0008219,GO:0009719,GO:0…
Bvchr1_un.sca014	349498	342501	352501	G	C	intron_variant	MODIFIER	0.000552059	Bv1_021990_sapz	Belongs to the protein kinase superfamily. Ser Thr protein kinase family	BRASSINOSTEROID INSENSITIVE 1-associated receptor kinase 1 isoform X1	O:0000166,GO:0003674,GO:0003824,GO:0004672,GO:0004674,GO:0004675,GO:0004713,GO:0004714,GO:0004888,GO:0005102,GO:0005488,GO:0005515,GO:0005524,GO:0005575,GO:0005622,GO:0005623,GO:0005737,GO:0005768,GO:0005886,GO:0006464,GO:0006468,GO:0006793,GO:0006796,GO:0006807,GO:0006950,GO:0006952,GO:0007154,GO:0007165,GO:0007166,GO:0007167,GO:0007178,GO:0008144,GO:0008150,GO:0008152,GO:0008219,GO:0009719,GO:0…
Bvchr1_un.sca014	350010	342501	352501	C	CT	intron_variant	MODIFIER	0.00047213	Bv1_021990_sapz	Belongs to the protein kinase superfamily. Ser Thr protein kinase family	BRASSINOSTEROID INSENSITIVE 1-associated receptor kinase 1 isoform X1	O:0000166,GO:0003674,GO:0003824,GO:0004672,GO:0004674,GO:0004675,GO:0004713,GO:0004714,GO:0004888,GO:0005102,GO:0005488,GO:0005515,GO:0005524,GO:0005575,GO:0005622,GO:0005623,GO:0005737,GO:0005768,GO:0005886,GO:0006464,GO:0006468,GO:0006793,GO:0006796,GO:0006807,GO:0006950,GO:0006952,GO:0007154,GO:0007165,GO:0007166,GO:0007167,GO:0007178,GO:0008144,GO:0008150,GO:0008152,GO:0008219,GO:0009719,GO:0…
Bvchr1_un.sca014	350327	342501	352501	T	A	intron_variant	MODIFIER	0.000492361	Bv1_021990_sapz	Belongs to the protein kinase superfamily. Ser Thr protein kinase family	BRASSINOSTEROID INSENSITIVE 1-associated receptor kinase 1 isoform X1	O:0000166,GO:0003674,GO:0003824,GO:0004672,GO:0004674,GO:0004675,GO:0004713,GO:0004714,GO:0004888,GO:0005102,GO:0005488,GO:0005515,GO:0005524,GO:0005575,GO:0005622,GO:0005623,GO:0005737,GO:0005768,GO:0005886,GO:0006464,GO:0006468,GO:0006793,GO:0006796,GO:0006807,GO:0006950,GO:0006952,GO:0007154,GO:0007165,GO:0007166,GO:0007167,GO:0007178,GO:0008144,GO:0008150,GO:0008152,GO:0008219,GO:0009719,GO:0…
[truncated: 5,440 more rows]
