# Supplementary material for: Variation analysis using random forests reveals domestication patterns and breeding trends in sugar beet
Source: iScience. 2025 Jun 11;28(8):112835. doi: 10.1016/j.isci.2025.112835 (PMC12307672; doi:10.1016/j.isci.2025.112835)
Supplement: Table S6. Variant positions in the proposed Erysiphe resistance gene (and 1000 bp flanking regions) that differentiate between modern sugar beet breeding lines from three seed companies and sugar beets from public seed banks; related to Table 3 [file mmc7.xlsx]

## Sheet: Sheet1
Scaffold	Position	Reference	Alternative	Variant type	Variant Severity	Feature importance
Bvchr3.sca005	2227737	C	T	downstream_gene_variant	MODIFIER	0.0177539
Bvchr3.sca005	2227788	A	T	downstream_gene_variant	MODIFIER	0.0197409
Bvchr3.sca005	2227869	T	A	downstream_gene_variant	MODIFIER	0.0437341
Bvchr3.sca005	2228462	C	T	downstream_gene_variant	MODIFIER	0.030894
Bvchr3.sca005	2228889	AGTTGCTGCATTT	A	disruptive_inframe_deletion	MODERATE	5.47004e-06
Bvchr3.sca005	2229285	AG	A	intron_variant	MODIFIER	0.0225285
Bvchr3.sca005	2229772	C	G	intron_variant	MODIFIER	0.0301623
Bvchr3.sca005	2229802	G	A	intron_variant	MODIFIER	0.0195417
Bvchr3.sca005	2229999	A	G	intron_variant	MODIFIER	2.35294e-05
Bvchr3.sca005	2230284	C	T	intron_variant	MODIFIER	2.66509e-06
Bvchr3.sca005	2230545	A	G	intron_variant	MODIFIER	4.11929e-06
Bvchr3.sca005	2230999	A	T	intron_variant	MODIFIER	2.64576e-05
Bvchr3.sca005	2231392	A	G	intron_variant	MODIFIER	2.96053e-05
Bvchr3.sca005	2231579	T	A	intron_variant	MODIFIER	0.0206525
Bvchr3.sca005	2231811	C	T	intron_variant	MODIFIER	0.0253949
Bvchr3.sca005	2231990	C	T	intron_variant	MODIFIER	0.0307635
Bvchr3.sca005	2232254	A	T	intron_variant	MODIFIER	3.88591e-06
Bvchr3.sca005	2233258	T	C	intron_variant	MODIFIER	1.33228e-05
Bvchr3.sca005	2233663	C	T	intron_variant	MODIFIER	0.0370182
Bvchr3.sca005	2234748	TCG	T	intron_variant	MODIFIER	9.1909e-06
Bvchr3.sca005	2235133	G	A	intron_variant	MODIFIER	4.46683e-05
Bvchr3.sca005	2235533	G	A	intron_variant	MODIFIER	0.0192346
Bvchr3.sca005	2235535	GT	G	intron_variant	MODIFIER	0.0239288
Bvchr3.sca005	2235580	A	C	intron_variant	MODIFIER	0.0104982
Bvchr3.sca005	2235726	C	T	intron_variant	MODIFIER	4.2969e-05
Bvchr3.sca005	2235794	C	T	intron_variant	MODIFIER	0.0188246
Bvchr3.sca005	2236540	C	T	intron_variant	MODIFIER	1.87408e-05
Bvchr3.sca005	2236595	G	A	intron_variant	MODIFIER	0.0412819
Bvchr3.sca005	2237532	T	C	intron_variant	MODIFIER	0.0222327
Bvchr3.sca005	2238437	T	A	missense_variant	MODERATE	1.38455e-05
Bvchr3.sca005	2239110	A	C	intron_variant	MODIFIER	4.69464e-06
Bvchr3.sca005	2239964	A	C	missense_variant	MODERATE	0.038776
Bvchr3.sca005	2240380	A	T	intron_variant	MODIFIER	1.29935e-05
Bvchr3.sca005	2241339	A	AT	intron_variant	MODIFIER	2.23828e-05
Bvchr3.sca005	2241477	A	C	intron_variant	MODIFIER	3.9911e-06
Bvchr3.sca005	2242484	T	A	intron_variant	MODIFIER	0.0193575
Bvchr3.sca005	2242761	G	A	intron_variant	MODIFIER	5.22471e-06
Bvchr3.sca005	2242781	G	T	intron_variant	MODIFIER	5.04747e-06
Bvchr3.sca005	2242810	C	A	intron_variant	MODIFIER	6.49773e-06
Bvchr3.sca005	2242989	A	T	intron_variant	MODIFIER	0.0217946
Bvchr3.sca005	2243724	C	T	intron_variant	MODIFIER	0.0375214
Bvchr3.sca005	2243809	CCT	C	intron_variant	MODIFIER	0.0183597
Bvchr3.sca005	2244985	T	C	intron_variant	MODIFIER	0.0282229
Bvchr3.sca005	2245510	AAATTCCC	A	intron_variant	MODIFIER	0.0167913
Bvchr3.sca005	2245722	CA	C	intron_variant	MODIFIER	2.38717e-05
Bvchr3.sca005	2245818	C	A	intron_variant	MODIFIER	0.0245729
Bvchr3.sca005	2246070	T	C	intron_variant	MODIFIER	0.0376139
Bvchr3.sca005	2246082	C	T	intron_variant	MODIFIER	1.32762e-05
Bvchr3.sca005	2246819	G	A	intron_variant	MODIFIER	0.0172934
Bvchr3.sca005	2246874	T	C	intron_variant	MODIFIER	0.0319182
Bvchr3.sca005	2247400	CAT	C	intron_variant	MODIFIER	0.0295306
Bvchr3.sca005	2247529	AGAACATGGTTGGTTCAAAAAT	A	intron_variant	MODIFIER	0.0094501
Bvchr3.sca005	2248043	T	C	intron_variant	MODIFIER	0.0192445
