# Supplementary material for: Variation analysis using random forests reveals domestication patterns and breeding trends in sugar beet
Source: iScience. 2025 Jun 11;28(8):112835. doi: 10.1016/j.isci.2025.112835 (PMC12307672; doi:10.1016/j.isci.2025.112835)
Supplement: Table S7. Genes containing variation specific for each company, along with functional information [file mmc8.xlsx]

## Sheet: Sheet1
GENE ID	GO	Noteworthy GOs	KEGG	COG	gene ID	Company	Comment
Bv1_001120_gjid	GO:0016020,GO:0005524,GO:0042626,GO:0009737,GO:0000166,GO:0017111,GO:0016021,GO:0080168,GO:0005886,GO:0016887		3.6.3.29	COG0061	gjid	KWS
Bv1_001120_gjid	GO:0016020,GO:0005524,GO:0042626,GO:0009737,GO:0000166,GO:0017111,GO:0016021,GO:0080168,GO:0005886,GO:0016887		3.6.3.29	COG0061	gjid	SYN
Bv1_003580_zgio	-		6.3.2.19	COG0417	zgio	KWS
Bv1_003750_ujgj	GO:0016307,GO:0046488		2.7.1.68	COG0229	ujgj	KWS
Bv1_004650_scxk	GO:0006357,GO:0001104,GO:0016592,GO:0016455		-	COG4522	scxk	KWS
Bv1_004710_wkku	GO:0003677,GO:0005634,GO:0005515,GO:0006350,GO:0006355,GO:0030528,GO:0006351		1.3.1.74	-	wkku	KWS
Bv1_005660_fmrp	GO:0008168,GO:0016021,GO:0000139		-	-	fmrp	SYN
Bv1_016890_iiqe	GO:0016020,GO:0005840,GO:0005622,GO:0006412,GO:0003735,GO:0019843,GO:0009570		-	COG3141	iiqe	STR
Bv1_016910_stgy	GO:0005515		1.3.1.74	COG0771	stgy	STR
Bv1_016920_ytts	GO:0046872,GO:0030001		-	-	ytts	STR
Bv1_017040_zsmp	GO:0016020,GO:0006857,GO:0005215		-	COG1237	zsmp	STR
Bv1_017050_eiwa	GO:0009846,GO:0006904,GO:0048354,GO:0009860,GO:0000145,GO:0005829,GO:0015031,GO:0005886	pollen germination	-	-	eiwa	STR
Bv1_017060_wzkj	GO:0016020,GO:0005524,GO:0004815,GO:0005737,GO:0016874,GO:0003676,GO:0006422,GO:0006418,GO:0000166,GO:0006412,GO:0004812,GO:0005739,GO:0009507		6.1.1.12	COG2411	wzkj	STR
Bv1_017070_wgct	GO:0000287,GO:0004749,GO:0005524,GO:0009116,GO:0016301,GO:0009165,GO:0009156,GO:0044249,GO:0009507		2.7.6.1	COG1448	wgct	STR
Bv1_017080_twmw	GO:0006457,GO:0051082,GO:0031072		-	-	twmw	STR
Bv1_017090_axnd	GO:0006810,GO:0055085,GO:0005524,GO:0042626,GO:0000166,GO:0016021,GO:0017111,GO:0016887		3.6.3.43	COG0054	axnd	STR
Bv1_017100_ksmd	GO:0005506,GO:0006633,GO:0055114,GO:0016491		-	-	ksmd	STR
Bv2_027740_mkhw	GO:0004252,GO:0005515,GO:0006508,GO:0010205,GO:0003824,GO:0009507		3.4.21.-	COG1421	mkhw	SYN
Bv2_027930_thkq	GO:0004713,GO:0005524,GO:0004674,GO:0004672,GO:0006468,GO:0016772		2.7.10.2	COG1187	thkq	SYN
Bv2_028120_uqhe	-		-	COG1426	uqhe	SYN
Bv2_029170_pxtq	GO:0006694,GO:0003838,GO:0016126,GO:0008152,GO:0008168,GO:0005773,GO:0009793	embryo development ending in seed dormancy	2.1.1.41	COG1269	pxtq	SYN
Bv2_029180_dsty	GO:0020037,GO:0005829,GO:0010311	lateral root formation	1.6.2.2	COG0536	dsty	SYN
Bv2_029250_jsau	GO:0017150,GO:0050660,GO:0003824,GO:0055114,GO:0008033		1.-.-.-	COG2335	jsau	SYN
Bv2_030950_iocg	GO:0005634,GO:0005515,GO:0008168,GO:0008270,GO:0035556		2.1.1.43	COG4443	iocg	KWS
Bv2_034230_rmiz	-		2.1.1.-	COG2360	rmiz	STR
Bv2_045730_szwa	GO:0019867		-	COG2602	szwa	STR
Bv2_047500_waqr	GO:0009826,GO:0009831,GO:0030244,GO:0009749,GO:0005886,GO:0005737,GO:0009737	response to glucose	-	COG1294	waqr	STR
Bv3_051390_sdqx	GO:0043531,GO:0005524,GO:0006952,GO:0006915		3.1.3.16	COG4658	sdqx	STR
Bv3_051400_njfj	GO:0007264,GO:0005622,GO:0005525,GO:0015031		-	COG4273	njfj	STR
Bv3_051430_gffi	GO:0009535		-	-	gffi	STR
Bv3_051440_zeid	-		-	COG2948	zeid	STR
Bv3_051480_afje	GO:0008408,GO:0005622,GO:0006139,GO:0003676		-	COG2207	afje	STR
Bv3_051490_hzom	GO:0005634,GO:0005515,GO:0009901,GO:0008270,GO:0006275,GO:0051726,GO:0046976,GO:0018024		2.1.1.43	COG1083	hzom	STR
Bv3_051500_eysh	GO:0005515		-	COG0283	eysh	STR
Bv3_051660_jjuu	GO:0005515,GO:0042802,GO:0005488		-	COG1840	jjuu	STR
Bv3_051790_khua	GO:0009409,GO:0009966,GO:0009607	response to cold	-	COG2830	khua	STR
Bv3_051810_ukzq	GO:0008168,GO:0009501,GO:0003676,GO:0005978,GO:0009058,GO:0010021,GO:0009011,GO:0032259,GO:0009250,GO:0009570	glycogen biosynthetic process	2.4.1.21	-	ukzq	STR
Bv3_051910_kfyo	GO:0006457,GO:0008233,GO:0005524,GO:0051082,GO:0000166,GO:0017111,GO:0005739		-	COG0745	kfyo	KWS
Bv3_051910_kfyo	GO:0006457,GO:0008233,GO:0005524,GO:0051082,GO:0000166,GO:0017111,GO:0005739		-	COG0745	kfyo	STR
Bv3_053040_ipzk	GO:0016020,GO:0005524,GO:0000166,GO:0017111,GO:0016887		3.6.3.28	COG0061	ipzk	STR
Bv3_057940_zimw	GO:0006457,GO:0003755,GO:0005515,GO:0009543		5.2.1.8	COG0552	zimw	KWS
Bv3_061140_ohnd	GO:0005515,GO:0006508,GO:0008236		3.4.21.102	-	ohnd	SYN
Bv3_061160_amou	GO:0005634,GO:0006355,GO:0008270,GO:0005622,GO:0045449,GO:0009860,GO:0003676		-	COG1721	amou	SYN
Bv3_061220_hnke	GO:0016746,GO:0008152,GO:0003841,GO:0008654,GO:0008415,GO:0007275,GO:0016021,GO:0005789		2.3.1.51	COG1505	hnke	STR
Bv3_061240_uuhi	GO:0000287,GO:0048046,GO:0005737,GO:0006167,GO:0046686,GO:0006164,GO:0005525,GO:0004019,GO:0009507,GO:0009570		6.3.4.4	COG1355	uuhi	STR
Bv3_061300_duig	GO:0005488		-	-	duig	STR
Bv3_061600_hpkt	GO:0005488		-	COG1248	hpkt	SYN
Bv3_061630_xsuc	GO:0006810,GO:0005524,GO:0005774,GO:0000166,GO:0016021,GO:0017111,GO:0005886,GO:0016887		3.6.3.30	COG0059	xsuc	SYN
Bv3_061650_mpup	GO:0019430,GO:0005737,GO:0055114,GO:0016491,GO:0004791,GO:0045454		1.8.1.9	COG0404	mpup	SYN
Bv3_061660_rqsi	GO:0005622,GO:0005525,GO:0009507		-	COG2485	rqsi	SYN
Bv3_061690_zenz	GO:0007018,GO:0005524,GO:0005515,GO:0005874,GO:0003777		-	COG0239	zenz	SYN
Bv3_061720_jhqu	GO:0006413,GO:0003743,GO:0006355,GO:0030528,GO:0008270,GO:0006352		-	COG1597	jhqu	SYN
Bv3_062010_gjrj	GO:0042393,GO:0005634,GO:0005515,GO:0008270,GO:0034968,GO:0018024		2.1.1.43	COG1082	gjrj	STR
Bv3_062150_rjzd	GO:0016020,GO:0046872,GO:0016787,GO:0005576		-	COG1432	rjzd	STR
Bv3_062420_gzqa	GO:0005488		-	COG4197	gzqa	STR
Bv3_062430_yzad	GO:0008168		-	-	yzad	STR
Bv3_062440_ktth	GO:0005515		-	COG0504	ktth	STR
Bv3_062470_fpkn	GO:0015035,GO:0009055,GO:0006810,GO:0006662,GO:0022900,GO:0045454		-	COG0907	fpkn	STR
Bv3_062480_ytps	GO:0016614,GO:0008762,GO:0003885,GO:0016020,GO:0016633,GO:0050660,GO:0003824,GO:0080049,GO:0055114,GO:0016021,GO:0009536,GO:0031966,GO:0016899,GO:0016491		1.3.2.3	COG4730	ytps	STR
Bv3_062780_rmep	GO:0005634,GO:0005515,GO:0005730,GO:0009561		-	COG2321	rmep	KWS	APETALA1
Bv3_062780_rmep	GO:0005634,GO:0005515,GO:0005730,GO:0009561		-	COG2321	rmep	STR	APETALA1
Bv3_062780_rmep	GO:0005634,GO:0005515,GO:0005730,GO:0009561		-	COG2321	rmep	SYN	APETALA1
Bv3_062860_fsgp	GO:0008152,GO:0006537,GO:0016041,GO:0003824,GO:0055114,GO:0006541,GO:0046872,GO:0015930,GO:0006807,GO:0016638,GO:0009941,GO:0051538,GO:0016491,GO:0009570		1.4.7.1	COG0399	fsgp	STR
Bv3_062860_fsgp	GO:0008152,GO:0006537,GO:0016041,GO:0003824,GO:0055114,GO:0006541,GO:0046872,GO:0015930,GO:0006807,GO:0016638,GO:0009941,GO:0051538,GO:0016491,GO:0009570		1.4.7.1	COG0399	fsgp	SYN
Bv3_062870_cwiw	GO:0008408,GO:0003887,GO:0003677,GO:0006260,GO:0005622,GO:0006139,GO:0003676		2.7.7.7	COG0950	cwiw	SYN
Bv3_062880_oxtf	-		-	COG2162	oxtf	SYN
Bv3_063280_djwa	GO:0007018,GO:0005874,GO:0006184,GO:0003924,GO:0051258,GO:0043234,GO:0005525,GO:0007017,GO:0005198		-	COG1375	djwa	STR
Bv3_063290_dpra	GO:0007018,GO:0005874,GO:0006184,GO:0005737,GO:0003924,GO:0051258,GO:0043234,GO:0005525,GO:0007017,GO:0005198		-	COG1375	dpra	STR
Bv3_063290_dpra	GO:0007018,GO:0005874,GO:0006184,GO:0005737,GO:0003924,GO:0051258,GO:0043234,GO:0005525,GO:0007017,GO:0005198		-	COG1375	dpra	SYN
Bv3_063340_diwo	GO:0005886		-	-	diwo	STR
Bv3_063370_ojif	GO:0009535,GO:0005524,GO:0000166,GO:0017111,GO:0005516		3.6.4.3	COG0733	ojif	STR
Bv3_063540_gqsc	-		1.12.7.2	COG2439	gqsc	STR
Bv3_063730_eems	GO:0006464,GO:0003824,GO:0016874		2.7.7.63	COG3159	eems	STR
Bv3_063740_scwo	GO:0016773		-	COG2381	scwo	STR
Bv3_063750_qqqz	GO:2001070,GO:0043169,GO:0030246,GO:0004134,GO:0005975,GO:0003824	carbohydrate metabolic process, starch binding	2.4.1.25		qqqz	STR
Bv3_063760_dggh	-		-	COG0800	dggh	STR
Bv3_063780_ysek	GO:0032784,GO:0003723,GO:0006357,GO:0005515,GO:0003711,GO:0006139,GO:0016788		-	COG1856	ysek	STR
Bv3_067820_pugm	GO:0005524,GO:0005515,GO:0051276,GO:0005694		-	COG0250	pugm	SYN
Bv4_071230_moyw	GO:0016765,GO:0009058,GO:0016740		2.5.1.32	COG1459	moyw	KWS
Bv4_071230_moyw	GO:0016765,GO:0009058,GO:0016740		2.5.1.32	COG1459	moyw	STR
Bv4_071240_tjgm	GO:0016765,GO:0009058,GO:0016740		2.5.1.32	COG1459	tjgm	KWS
Bv4_071270_mqwu	GO:0016787,GO:0004721		3.1.3.16	COG0371	mqwu	KWS
Bv4_071280_wxaf	GO:0005515		-	COG1072	wxaf	KWS
Bv4_071660_siif	GO:0003723,GO:0008270,GO:0003676		-	COG1677	siif	KWS
Bv4_071660_siif	GO:0003723,GO:0008270,GO:0003676		-	COG1677	siif	STR
Bv4_071680_fstq	GO:0016020,GO:0006857,GO:0016021,GO:0005215		-	COG1237	fstq	STR
Bv4_071690_gjzi	GO:0000166,GO:0004318,GO:0006633,GO:0005488,GO:0055114,GO:0016491		1.3.1.9	COG0725	gjzi	STR
Bv4_071700_hksh	-		-	COG2866	hksh	STR
Bv4_071710_xxkn	GO:0003677,GO:0005634,GO:0005515,GO:0006355		-	-	xxkn	KWS
Bv4_071710_xxkn	GO:0003677,GO:0005634,GO:0005515,GO:0006355		-	-	xxkn	STR
Bv4_071720_fwxs	GO:0004177,GO:0006508		-	-	fwxs	STR
Bv4_071730_jjxm	-		-	COG4675	jjxm	STR
Bv4_071740_akzz	GO:0009507		-	COG2542	akzz	STR
Bv4_071750_dyci	GO:0016415,GO:0006464,GO:0003824,GO:0005737,GO:0009107		2.3.1.181	COG0325	dyci	STR
Bv4_071770_aznw	GO:0004713,GO:0005524,GO:0004674,GO:0005529,GO:0004672,GO:0006468,GO:0016772		-	COG1187	aznw	STR
Bv4_071790_jfup	GO:0004713,GO:0005524,GO:0004674,GO:0005529,GO:0004672,GO:0006468,GO:0016772		2.7.10.2	COG1187	jfup	STR
Bv4_071820_sumy	GO:0003677,GO:0005634,GO:0006350,GO:0006355,GO:0003700		-	-	sumy	STR
Bv4_071850_zmgk	GO:0005488		-	COG4197	zmgk	KWS
Bv4_071850_zmgk	GO:0005488		-	COG4197	zmgk	STR
Bv4_071860_jdco	GO:0005515,GO:0005730		2.7.11.7	COG0271	jdco	KWS
Bv4_071860_jdco	GO:0005515,GO:0005730		2.7.11.7	COG0271	jdco	STR
Bv4_071870_fjng	GO:0004713,GO:0005524,GO:0004674,GO:0005529,GO:0004672,GO:0006468,GO:0016772		2.7.10.2	COG1187	fjng	KWS
Bv4_071870_fjng	GO:0004713,GO:0005524,GO:0004674,GO:0005529,GO:0004672,GO:0006468,GO:0016772		2.7.10.2	COG1187	fjng	STR
Bv4_071880_xrfg	GO:0005515		-	-	xrfg	STR
Bv4_071960_mhku	GO:0005524,GO:0005515,GO:0005529,GO:0004672,GO:0006468,GO:0016772		2.7.10.2		mhku	STR
Bv4_071980_uyqo	GO:0043169,GO:0004553,GO:0005975,GO:0003824	carbohydrate metabolic process	3.2.1.21	COG0626	uyqo	KWS
Bv4_071980_uyqo	GO:0043169,GO:0004553,GO:0005975,GO:0003824	carbohydrate metabolic process	3.2.1.21	COG0626	uyqo	STR
Bv4_071990_eyis	GO:0043169,GO:0004553,GO:0005975,GO:0003824	carbohydrate metabolic process	3.2.1.23	COG0626	eyis	KWS
Bv4_071990_eyis	GO:0043169,GO:0004553,GO:0005975,GO:0003824	carbohydrate metabolic process	3.2.1.23	COG0626	eyis	STR
Bv4_072360_wqsg	GO:0019867,GO:0009707,GO:0005739		-	-	wqsg	KWS
Bv4_074460_punp	GO:0005654,GO:0005515,GO:0009954,GO:0009944,GO:0009799,GO:0048441		-	-	punp	KWS
Bv4_074870_ckpz	GO:0006807,GO:0006543,GO:0070409,GO:0004086		6.3.5.5	COG0370	ckpz	STR
Bv4_074880_rnnt	GO:0006457,GO:0005783,GO:0051082,GO:0005509		-	COG0674	rnnt	STR
Bv4_074910_uyxg	GO:0016021,GO:0009941,GO:0009536,GO:0005739		-	-	uyxg	STR
Bv4_074920_ojdg	GO:0009508,GO:0009535,GO:0016050,GO:0009706,GO:0009570,GO:0010027		-	-	ojdg	STR
Bv4_075120_xptm	GO:0005524,GO:0000166,GO:0017111,GO:0016887		3.6.3.25	COG0055	xptm	STR
Bv4_075130_zakr	GO:0048507,GO:0033612,GO:0005515,GO:0004872,GO:0016021,GO:0005886		1.3.1.74	COG0619	zakr	STR
Bv4_075440_qoom	GO:0005524,GO:0030247,GO:0006468,GO:0004713,GO:0004674,GO:0005515,GO:0004672,GO:0005509,GO:0016772		2.7.11.-	-	qoom	KWS
Bv4_075450_usgx	GO:0005524,GO:0030247,GO:0006468,GO:0004713,GO:0004674,GO:0005515,GO:0004672,GO:0005509,GO:0016772		2.7.11.-	COG1187	usgx	KWS
Bv4_075730_oajz	GO:0016174,GO:0009055,GO:0016020,GO:0005506,GO:0050660,GO:0009845,GO:0055114,GO:0009408,GO:0050664,GO:0004601,GO:0005509,GO:0016021,GO:0016491	response to heat, seed germination	1.11.1.-	COG0039	oajz	STR
Bv4_075990_onuk	GO:0003723		-	COG2523	onuk	STR
Bv4_077970_qxuj	GO:0005488		-	COG4197	qxuj	STR
Bv4_078020_ieaw	GO:0016020,GO:0055085,GO:0005515,GO:0005216,GO:0006821,GO:0005247,GO:0016021		-	COG0474	ieaw	STR
Bv4_078100_ecwh	GO:0005488		-	COG1566	ecwh	STR
Bv4_078180_xgtz	GO:0043169,GO:0004553,GO:0005975,GO:0003824	carbohydrate metabolic process	3.2.1.23	COG0496	xgtz	STR
Bv4_079980_rfmk	GO:0016757		-	COG1950	rfmk	SYN
Bv4_082550_cdzx	GO:0016020,GO:0055085,GO:0015238,GO:0015297,GO:0006855		-	COG1347	cdzx	KWS
Bv4_083380_fotx	GO:0006886,GO:0005744,GO:0015450		-	COG4599	fotx	KWS
Bv4_088140_tifi	GO:0005488		-	COG4197	tifi	SYN
Bv4_088160_seuk	GO:0009055,GO:0020037,GO:0003723,GO:0005524,GO:0031361,GO:0004386,GO:0008026,GO:0003676,GO:0005730,GO:0015979		3.6.1.-	COG0343	seuk	SYN
Bv4_088180_xput	GO:0005488,GO:0009507		-	COG4197	xput	SYN
Bv4_088250_gytd	GO:0006413,GO:0003743,GO:0005622,GO:0005525,GO:0003924		-	COG1145	gytd	SYN
Bv4_088820_ensx	GO:0008124,GO:0006729		-	-	ensx	STR
Bv4_088830_dyxu	GO:0005515		-	COG1769	dyxu	STR
Bv4_088900_pffq	GO:0005515		-	COG0321	pffq	STR
Bv4_088910_wjww	GO:0009814,GO:0005524,GO:0006468,GO:0009866,GO:0009864,GO:0004713,GO:0004674,GO:0004672,GO:0004708,GO:0016772		2.7.12.2	COG0581	wjww	STR
Bv4_088920_wowj	GO:0006457,GO:0003755,GO:0005783,GO:0009826,GO:0030154,GO:0009734,GO:0048527,GO:0005488,GO:0030010,GO:0009736,GO:0005515,GO:0009880,GO:0016021,GO:0042761		5.2.1.8	COG0543	wowj	STR
Bv4_088930_fcha	GO:0043169,GO:0004553,GO:0005975,GO:0003824	carbohydrate metabolic process	3.2.1.39	-	fcha	STR
Bv4_088950_cddu	GO:0003677,GO:0005634,GO:0006355,GO:0003700		-	-	cddu	STR
Bv4_089030_msgy	GO:0009099,GO:0004160,GO:0009555,GO:0008152,GO:0005507,GO:0003824,GO:0009097,GO:0009570,GO:0009082	pollen development	4.2.1.9	COG2448	msgy	STR
Bv4_089730_qskc	GO:0005975,GO:0004650,GO:0007047	carbohydrate metabolic process	3.2.1.67	-	qskc	KWS
Bv4_089860_rdux	GO:0005622,GO:0010305,GO:0009956,GO:0009965,GO:0009933,GO:0009825,GO:0009926,GO:0007264,GO:0005525		-	COG4308	rdux	KWS
Bv4_089990_ssiu	GO:0009507		-	COG1267	ssiu	SYN
Bv4_090010_ddkk	GO:0003723,GO:0000166,GO:0008270,GO:0003676		-	-	ddkk	SYN
Bv4_090490_zpji	GO:0006342,GO:0070403,GO:0016811,GO:0008270,GO:0045449,GO:0006476		2.4.2.31	COG1905	zpji	STR
Bv4_090540_amgo	GO:0003723,GO:0008168,GO:0006355,GO:0008649,GO:0006364		2.1.1.-	COG1122	amgo	STR
Bv4_090800_whjr	-		-	COG2365	whjr	STR
Bv4_090890_sysn	-		-	COG1471	sysn	STR
Bv4_090920_jeht	GO:0005886		-	-	jeht	STR
Bv4_091100_qosi	GO:0005634,GO:0046686,GO:0005515,GO:0006508,GO:0005829,GO:0004190		-	COG0012	qosi	STR
Bv4_091190_pskp	GO:0005488		-	COG1851	pskp	SYN
Bv4_094490_fwtf	GO:0007018,GO:0005524,GO:0003777		-	COG0240	fwtf	KWS
Bv4_094490_fwtf	GO:0007018,GO:0005524,GO:0003777		-	COG0240	fwtf	STR
Bv4_094530_qane	GO:0052654,GO:0004084,GO:0052656,GO:0008152,GO:0009081,GO:0003824,GO:0052655		2.6.1.42	COG0975	qane	KWS
Bv4_094540_zahk	GO:0008375,GO:0016020		-	-	zahk	KWS
Bv5_097990_fpfn	GO:0003677,GO:0006355,GO:0045449		-	-	fpfn	SYN
Bv5_098170_kiae	GO:0006869		-	-	kiae	KWS
Bv5_098420_gsoo	GO:0000145,GO:0048278,GO:0005886,GO:0005737,GO:0015031,GO:0006887		-	COG3745	gsoo	STR
Bv5_098440_eddf	GO:0046481,GO:0019375,GO:0009058,GO:0042550,GO:0009707,GO:0005739		2.4.1.241		eddf	STR
Bv5_098510_dpcc	GO:0006807,GO:0005524,GO:0003952,GO:0016810,GO:0009435		6.3.5.1	COG2303	dpcc	SYN
Bv5_102250_ufto	GO:0005524,GO:0004386,GO:0008026,GO:0003676		3.6.1.-	COG0342	ufto	KWS
Bv5_102860_iscd	GO:0016021,GO:0042578		3.1.3.-	COG1889	iscd	STR
Bv5_102870_pjcq	GO:0015035,GO:0009055,GO:0051537,GO:0046872,GO:0006812,GO:0009570,GO:0045454		-	COG0911	pjcq	STR
Bv5_102920_xthe	GO:0004659,GO:0046408,GO:0016021,GO:0043787,GO:0030494,GO:0031969		2.5.1.62		xthe	STR
Bv5_102970_rtmh	GO:0006810,GO:0055085,GO:0015141,GO:0016021,GO:0005743,GO:0005488,GO:0005215		-	COG0756	rtmh	STR
Bv5_102980_uxei	GO:0004177,GO:0006508,GO:0009987,GO:0008235		3.4.11.18	COG2776	uxei	STR
Bv5_105160_rjdd	GO:0004713,GO:0005524,GO:0004674,GO:0004672,GO:0006468,GO:0016772,GO:0046777		2.7.11.1	COG1167	rjdd	SYN
Bv5_113800_ofqd	GO:0005840,GO:0005622,GO:0006412,GO:0003735		-	COG3411	ofqd	KWS
Bv5_113810_fdmf	GO:0004143,GO:0046872,GO:0007205,GO:0005524,GO:0016021,GO:0035556		2.7.1.107	COG1169	fdmf	KWS
Bv5_116410_yxaz	GO:0043531,GO:0005524,GO:0005515,GO:0006952,GO:0006915		3.1.3.16	COG4658	yxaz	KWS
Bv5_116410_yxaz	GO:0043531,GO:0005524,GO:0005515,GO:0006952,GO:0006915		3.1.3.16	COG4658	yxaz	STR
Bv5_116430_mgpr	GO:0043531,GO:0005524,GO:0005515,GO:0006952,GO:0006915		-	COG4658	mgpr	KWS
Bv5_116440_fwsd	-		-	COG4197	fwsd	KWS
Bv5_116490_hjuo	GO:0003677,GO:0005634,GO:0006351		-	COG1886	hjuo	KWS
Bv5_116490_hjuo	GO:0003677,GO:0005634,GO:0006351		-	COG1886	hjuo	STR
Bv5_116510_aucf	GO:0016020,GO:0007165,GO:0007264,GO:0006184,GO:0005622,GO:0005525,GO:0015031,GO:0003924		-	COG0393	aucf	KWS
Bv5_116510_aucf	GO:0016020,GO:0007165,GO:0007264,GO:0006184,GO:0005622,GO:0005525,GO:0015031,GO:0003924		-	COG0393	aucf	STR
Bv5_116720_ises	GO:0008152,GO:0005992,GO:0003824	trehalose biosynthetic process	2.4.1.15	COG1050	ises	KWS
Bv5_116860_caxr	GO:0005515		-	-	caxr	KWS
Bv5_117140_ujaw	GO:0005515,GO:0004674,GO:0016773,GO:0016772		2.7.11.1	COG0892	ujaw	KWS
Bv5_117150_sezg	-		2.7.11.1	COG0892	sezg	KWS
Bv5_117170_uufj	GO:0005840,GO:0005622,GO:0006412,GO:0003735		-	COG1715	uufj	KWS
Bv5_117180_qoxm	GO:0005524,GO:0004594,GO:0015937		2.7.1.33	COG2201	qoxm	KWS
Bv5_117220_nsie	GO:0016787,GO:0016788,GO:0006629		-	COG3035	nsie	KWS
Bv5_117220_nsie	GO:0016787,GO:0016788,GO:0006629		-	COG3035	nsie	SYN
Bv5_117230_ahtj	GO:0003677,GO:0005634,GO:0005515,GO:0006355,GO:0045449		-	COG0048	ahtj	SYN
Bv5_117240_yhsk	GO:0016020,GO:0006810,GO:0015120,GO:0008643,GO:0015121,GO:0009528,GO:0016021,GO:0005739,GO:0009941,GO:0031969,GO:0005215		-	COG1441	yhsk	SYN
Bv5_117470_npus	GO:0005515		1.3.1.74	COG0619	npus	KWS
Bv5_117500_imuf	GO:0000287,GO:0008193,GO:0006400		2.7.7.-	COG2721	imuf	KWS
Bv5_117570_mdxg	GO:0009507		-	COG1470	mdxg	KWS
Bv5_117600_wegm	GO:0005515		-	COG2131	wegm	KWS
Bv5_117760_jceh	GO:0010199		-	-	jceh	KWS
Bv5_118600_kqmn	GO:0005515		-	-	kqmn	STR
Bv5_119590_ommg	GO:0005840,GO:0003723,GO:0005622,GO:0015935,GO:0046872,GO:0006412,GO:0022627,GO:0003735		-	COG3506	ommg	KWS
Bv5_119600_qaqk	GO:0005840,GO:0006412,GO:0005622,GO:0003735		-	COG3506	qaqk	KWS
Bv5_119630_ztay	GO:0045735,GO:0005739,GO:0005488		-	COG4197	ztay	KWS
Bv5_119920_igwi	GO:0043169,GO:0004553,GO:0005975,GO:0003824	carbohydrate metabolic process	3.2.1.17	COG4701	igwi	KWS
Bv5_119930_kayh	GO:0010364,GO:0005515,GO:0009873,GO:0005488		-	-	kayh	KWS
Bv5_119940_ikmn	GO:0005524,GO:0004674,GO:0004672,GO:0006468,GO:0003824,GO:0016772		3.1.3.16	COG0698	ikmn	KWS
Bv5_120600_iwkk	GO:0009055,GO:0020037,GO:0016705,GO:0005506,GO:0004497,GO:0055114		1.14.-.-	COG0157	iwkk	KWS
Bv5_120610_trqe	GO:0009611,GO:0004867		-	-	trqe	KWS
Bv5_120620_jphs	GO:0004869		-	-	jphs	KWS
Bv5_123840_ariy	-		-	COG1267	ariy	SYN
Bv6_129430_jcsf	GO:0006979,GO:0020037,GO:0004601,GO:0055114		1.11.1.7	-	jcsf	SYN
Bv6_129460_kfnd	GO:0006979,GO:0020037,GO:0004601,GO:0055114		1.11.1.7	-	kfnd	SYN
Bv6_129470_ckex	GO:0006979,GO:0020037,GO:0004601,GO:0055114		1.11.1.7	-	ckex	KWS
Bv6_132130_jrzg	GO:0005515		-	COG0293	jrzg	KWS
Bv6_132140_yjwu	GO:0030904,GO:0007034		-	COG3063	yjwu	KWS
Bv6_132200_rgkp	GO:0008483,GO:0003824,GO:0030170		2.6.1.-	COG1404	rgkp	SYN
Bv6_132210_yoes	GO:0008270		2.3.1.-	COG1311	yoes	SYN
Bv6_132230_qftx	GO:0008270		-	-	qftx	SYN
Bv6_132380_ouwf	-		6.3.2.-	COG1426	ouwf	KWS
Bv6_132380_ouwf	-		6.3.2.-	COG1426	ouwf	SYN
Bv6_132390_tjhm	GO:0005488,GO:0009507,GO:0009793	embryo development ending in seed dormancy	-	COG4197	tjhm	SYN
Bv6_132530_edyz	GO:0004713,GO:0005524,GO:0004674,GO:0004672,GO:0006468,GO:0016772		2.7.11.25	COG0198	edyz	SYN
Bv6_132580_zkyr	GO:0005458,GO:0016021,GO:0000139		-	COG1444	zkyr	KWS
Bv6_132730_mmdp	GO:0005488		-	COG4197	mmdp	SYN
Bv6_154810_daap	GO:0015035,GO:0009055,GO:0006662,GO:0045454		-	COG0907	daap	KWS
Bv7_158590_ajqt	GO:0003723,GO:0005634,GO:0000166,GO:0008270,GO:0003676		-	COG2202	ajqt	KWS
Bv7_159710_qptu	GO:0016787		3.1.3.2	COG1378	qptu	STR
Bv7_159710_qptu	GO:0016787		3.1.3.2	COG1378	qptu	SYN
Bv7_159720_timq	GO:0046872,GO:0016787,GO:0003993		3.1.3.2	COG1378	timq	STR
Bv7_159760_twpj	GO:0006218,GO:0047622,GO:0047724,GO:0005829,GO:0006152,GO:0072585,GO:0045437		3.2.2.1	COG2938	twpj	STR
Bv7_160720_jzkt	GO:0003677,GO:0005634,GO:0045941,GO:0006355,GO:0000976,GO:0010582,GO:0009965,GO:0045893,GO:0010434,GO:0005515,GO:0048510,GO:0006350,GO:0043565,GO:0003700,GO:0045449	regulation of timing of transition from vegetative to reproductive phase, bract formation, leaf morphogenesis	-	COG0483	jzkt	KWS
Bv7_160730_qxtp	GO:0004713,GO:0005524,GO:0004674,GO:0004672,GO:0006468,GO:0016772		2.7.11.1	COG1290	qxtp	KWS
Bv7_166360_krek	GO:0005515		-	-	krek	KWS
Bv7_176240_cpqe	GO:0005634,GO:0005622,GO:0003950,GO:0006471		2.4.2.30	COG1037	cpqe	STR
Bv7_176250_tnsi	GO:0006486,GO:0008373,GO:0030173		2.4.99.4	COG2692	tnsi	KWS
Bv7_176250_tnsi	GO:0006486,GO:0008373,GO:0030173		2.4.99.4	COG2692	tnsi	STR
Bv7_176290_citm	GO:0005634,GO:0005524,GO:0010091,GO:0016192,GO:0005515,GO:0007033,GO:0000166,GO:0017111,GO:0005771,GO:0007032		3.6.4.3	COG0739	citm	KWS
Bv7_176300_ekqt	GO:0005488		-	COG4197	ekqt	KWS
Bv7_176310_ioaf	GO:0005634,GO:0005515,GO:0006350,GO:0045814,GO:0006355,GO:0030528,GO:0006351,GO:0016568		-	COG0973	ioaf	KWS
Bv7_177780_ooay	GO:0003723,GO:0005739,GO:0009451,GO:0009982,GO:0001522		3.2.1.17	COG1919	ooay	KWS
Bv8_189300_qxkz	GO:0005524,GO:0004674,GO:0006468		-	-	qxkz	SYN
Bv8_191620_daxs	GO:0008375,GO:0016020		-	-	daxs	KWS
Bv8_191900_ootj	GO:0005515		-	COG2110	ootj	SYN
Bv8_191910_foxq	GO:0005524		-	COG2383	foxq	STR
Bv8_191910_foxq	GO:0005524		-	COG2383	foxq	SYN
Bv8_192260_mjzp	GO:0005515,GO:0008270		-	-	mjzp	SYN
Bv8_192460_rjtm	-		3.-.-.-	COG1552	rjtm	KWS
Bv8_192620_dads	GO:0016020,GO:0006810,GO:0055085,GO:0015293,GO:0008643,GO:0016021,GO:0005886,GO:0022891,GO:0022857,GO:0005215		1.3.1.74	COG0254	dads	STR
Bv8_192630_anyr	GO:0009535,GO:0005524,GO:0009165,GO:0006139,GO:0004017,GO:0005737,GO:0019205,GO:0046939,GO:0019201,GO:0009941,GO:0016776		2.7.4.3	COG3078	anyr	STR
Bv8_192860_jxyz	GO:0010287,GO:0008152,GO:0008168,GO:0080167		2.1.1.-	-	jxyz	STR
Bv8_198480_edsx	GO:0004713,GO:0005524,GO:0004674,GO:0004672,GO:0006468,GO:0016772		-	COG1187	edsx	KWS
Bv8_201560_kkjx	GO:0005524,GO:0044459,GO:0005529,GO:0004872,GO:0006468,GO:0004713,GO:0005515,GO:0004674,GO:0004672,GO:0048544,GO:0016021,GO:0005516,GO:0016772		2.7.10.2	-	kkjx	KWS
Bv8_201740_xxhc	GO:0005515		-	-	xxhc	SYN
Bv8_202120_ezap	GO:0004713,GO:0005524,GO:0004674,GO:0005529,GO:0004672,GO:0048544,GO:0006468,GO:0016772		-	-	ezap	STR
Bv8_202170_qmjz	GO:0016706,GO:0005506,GO:0055114,GO:0016491		1.14.11.9	COG0143	qmjz	KWS
Bv8_202180_fnce	GO:0004713,GO:0005524,GO:0004674,GO:0005529,GO:0004672,GO:0048544,GO:0006468,GO:0016772		2.7.10.2	-	fnce	KWS
Bv8_202190_setk	GO:0004713,GO:0005524,GO:0004674,GO:0004672,GO:0006468,GO:0016772		-	-	setk	KWS
Bv9_212250_yotn	GO:0005515,GO:0008270		-	COG0800	yotn	KWS
Bv9_214910_tgxu	-		-	COG2950	tgxu	SYN
Bv9_215670_canf	GO:0000166,GO:0003676		-	-	canf	STR
Bv9_215690_wyqq	GO:0003723,GO:0005515,GO:0009451,GO:0009982,GO:0001522		-	COG0293	wyqq	STR
Bv9_215740_xomy	GO:0016020,GO:0006810,GO:0055085,GO:0005488		-	COG0767	xomy	SYN
Bv9_215800_rtik	GO:0008234,GO:0005618,GO:0006508,GO:0004197,GO:0010623,GO:0005886,GO:0005773		3.4.22.-	COG1543	rtik	STR
Bv9_215820_epwm	GO:0005975,GO:0004650,GO:0007047	carbohydrate metabolic process	3.2.1.67	-	epwm	STR
Bv9_223790_wrxz	GO:0003723,GO:0005739,GO:0009451,GO:0009982,GO:0001522		3.2.1.17	COG1919	wrxz	STR
Bv9_224260_paaa	GO:0008152,GO:0016758		2.4.1.115	COG1192	paaa	STR
